# Supplementary material for: Global and gene-specific translational regulation in Escherichia coli across different conditions
Source: PLoS Comput Biol. 2022 Oct 20;18(10):e1010641. doi: 10.1371/journal.pcbi.1010641 (PMC9624429; doi:10.1371/journal.pcbi.1010641)
Supplement: S1 Data — (XLSX) [file pcbi.1010641.s002.xlsx]

## Sheet: Sheet1
genes_name	CDS_ini	CDS_end	C1	C2	C3	C4	C5	C6	N1	N2	N3	N4	N5	N6	P1	P2	P3	P4	P5	P6	M1	M2	M3	R1	R2	R3	RA1	RA2	RA3	RA4	RA5	RA6	LB1	LB2	LB3	LB4	LB5	LB6
thrL	190	255	5498.3	3428.69	3724.33	4602.99	3499.52	3678.41	9101.28	6729.36	6803.9	11629.2	8015.55	9536.71	9769.66	5479.98	6159.27	10978	9993.71	10052.6	7080.58	5766.61	6305.2	980.148	1124.84	1395.01	6631.4	7333.15	8383.48	6161.68	7427.71	7445	4177.16	5485.82	3144.47	7619.17	5789.12	6114.18
thrA	337	2799	277.226	306.084	270.171	603.201	718.068	709.871	823.896	820.411	819.121	734.798	888.235	718.992	3398.97	3592.01	3584.66	1959.45	1991.51	2194.28	1203.69	1129.47	1339.08	171.628	160.366	193.539	1489.59	1394.67	1448.44	1693.47	1862.79	1831.34	523.105	562.819	494.064	534.309	681.108	769.852
thrB	2801	3733	321.048	397.188	366.067	671.322	761.647	717.788	863.875	814.979	772.153	741.337	947.764	888.548	3055.85	3476.82	3301.58	1852.14	2174.21	2186.33	1232.54	1228.47	1200.11	170.148	185.585	205.674	1285.38	1190.85	1398.03	1628.77	1689.99	1884.72	480.674	471.804	445.777	514.668	694.131	563.406
thrC	3734	5020	433.863	366.79	391.039	701.422	797.758	740.713	808.173	835.581	699.128	854.013	1116.42	843.087	3273.28	3344.4	3068.58	2044.06	2264.22	2207.24	1368.52	1286.06	1304.79	189.412	151.847	220.741	1294.79	1227.88	1240.77	1883.86	1878.57	2050.18	433.235	433.155	407.544	513.258	667.801	703.131
yaaX	5234	5530	25.0418	0	0	15.2329	19.164	37.325	54.7267	27.6384	61.7722	10.962	0	60.929	117.032	82.6489	80.9504	51.5295	112.125	89.4186	27.3703	67.44	106.982	7.27207	36.959	0	21.3318	24.4438	18.7204	41.9286	21.091	131.719	35.1493	0	27.8165	21.9968	48.1264	140.626
yaaA	5683	6459	52.9729	86.6592	73.2134	73.2351	117.932	81.3493	105.244	106.302	134.632	164.429	126.369	93.7369	111.031	111.258	85.6206	96.2639	93.4372	108.088	100.007	95.1077	128.012	97.8932	94.7667	82.2698	131.272	141.022	165.603	93.5331	81.1194	94.0851	121.671	127.098	64.1919	87.4231	80.2107	27.0435
yaaJ	6529	7959	7.85829	7.85614	19.9116	6.3736	12.0276	7.80858	28.6227	23.1284	12.9231	9.17318	15.2747	19.12	24.4838	25.9358	16.9352	13.8603	11.7285	18.7068	0	4.70293	2.48679	10.6495	12.8867	2.79683	11.1568	40.9102	11.7492	8.77168	0	7.87323	7.3534	50.2785	5.81935	15.3395	10.0683	0
talB	8238	9191	749.683	882.892	696.177	1117.4	991.243	1283.17	1552.59	1472.89	1361.96	1144.3	1024.24	1069.6	1988.45	1839.52	1973.01	1513.81	1294.65	1353.49	1226.94	1078.19	1102.98	1000.76	834.185	863.317	1534.68	1440.58	1484.72	1093.56	912.402	985.092	1318.56	1309.01	1525.98	1588.27	1342.71	1564.96
mog	9306	9893	139.827	114.373	80.5223	104.388	126.463	94.7335	138.9	112.237	83.6173	61.2089	64.8592	15.4642	99.0122	83.9075	154.093	85.9448	113.832	123.202	100.728	79.8781	108.611	121.816	143.834	183.228	70.384	37.2241	47.5137	72.3641	117.767	90.742	83.2639	76.2472	98.8403	52.1074	105.862	0
yaaH	9928	10494	72.4893	98.8219	83.4889	48.1039	60.518	26.193	100.812	101.826	97.5351	51.9251	96.0697	96.2037	49.2768	76.124	42.6055	46.4928	59.0129	26.8928	46.8176	88.7368	87.5873	141.614	149.133	232.196	33.6817	102.921	98.5284	79.4437	55.5027	59.4222	43.1658	205.546	102.482	69.4635	101.319	0
yaaW	10643	11356	0	31.4246	13.2744	12.7472	16.0368	0	5.72455	0	17.2308	32.1061	7.63734	0	3.2645	8.64528	0	21.5605	0	26.724	0	4.70293	0	6.08541	15.464	11.1873	26.7763	30.6826	15.6656	14.0347	44.1235	3.93662	29.4136	25.1392	23.2774	9.20367	6.71219	29.4197
yaaI	11382	11786	0	27.612	23.3278	0	0	0	0	0	15.1403	8.06026	13.4215	0	5.73688	15.1928	0	5.41276	0	0	5.03131	0	0	5.34711	18.1172	0	7.84256	0	13.765	6.16597	15.5081	0	0	0	0	0	23.5914	0
dnaK	12163	14079	1416.42	1220.45	1199.63	1585.17	1380.41	1807.93	2231.82	2249.94	2242.46	1397.65	1497.34	1470.86	1136.19	1213.91	1075.12	1200.82	1205.92	1195.57	1804.73	1311.92	1474.71	2121.4	1913.4	2122.3	1703.21	1443.71	1538.58	1036.42	916.142	914.39	2207.81	2112.29	2446.98	1144.52	1200.65	1318.37
dnaJ	14168	15298	357.739	407.314	335.723	310.3	349.82	371.933	409.002	416.77	446.678	281.299	313.878	282.079	381.852	431.83	305.17	377.805	405.389	425.803	405.486	404.402	323.901	421.318	472.58	502.216	459.931	420.331	361.531	263.995	262.243	256.37	561.024	572.217	559.273	290.963	445.615	279.02
insL1	15445	16557	50.4874	40.3789	51.1706	36.8538	36.0613	33.4453	69.8795	89.1562	55.3515	106.083	73.6018	57.3257	96.4783	49.9893	76.163	81.1332	110.517	85.8473	88.2913	87.6236	73.4939	82.104	69.5465	71.8755	65.945	91.993	40.2589	65.3726	51.0267	96.1085	94.4873	48.4539	112.163	70.9574	56.0613	132.31
mokC	16751	16960	1781.14	1533.83	1027.74	1534.02	890.722	455.61	1291.09	973.184	899.033	756.529	462.758	300.354	351.647	785.747	798.102	311.043	315.844	197.908	404.772	395.775	217.646	133.151	121.462	150.635	1171.74	722.987	580.068	531.489	356.468	212.023	313.538	634.677	548.494	413.085	497.081	198.065
hokC	16751	16903	2359.7	2022.05	1281.23	2035.94	1216.18	622.083	1631.28	1328.77	1108.73	990.792	596.74	292.928	225.062	1072.85	1089.72	382.224	431.248	270.221	552.67	540.384	297.171	167.817	142.15	154.256	1579.37	987.155	720.015	725.688	405.597	235.213	135.189	751.035	695.412	549.919	617.006	270.435
nhaA	17489	18655	227.944	192.576	211.505	91.788	78.6216	92.5149	406.942	290.558	417.095	134.916	117.008	124.983	222.062	164.238	202.376	175.54	239.582	222.728	78.9528	112.4	70.1019	167.817	205.328	140.544	259.81	382.327	297.606	120.41	102.751	113.385	147.206	146.356	92.7216	131.605	127.514	162.261
nhaR	18715	19620	37.1907	49.574	52.3528	25.1368	37.9486	32.8493	135.462	91.216	81.5475	68.7383	30.1209	50.2714	51.4994	54.5537	80.1489	63.1668	80.1771	37.9428	20.3245	33.3861	11.7692	62.4006	77.2521	26.473	112.643	121.009	123.567	35.9784	62.6467	49.6819	15.4672	128.89	27.5411	77.4364	26.4722	69.6169
insB1	19811	20314	14.8176	88.8813	0	13.5203	22.6793	14.7239	16.1913	0	12.1839	12.9727	10.8007	0	13.85	24.4523	0	8.71167	0	15.1173	8.09772	19.9527	0	0	7.28975	47.4633	31.5559	14.4638	22.1543	19.8479	12.4799	5.56717	20.7984	17.776	65.8378	13.0158	0	0
insA	20233	20508	13.4633	0	0	8.18974	0	0	44.1344	59.4375	44.2812	35.3611	58.8814	32.7575	75.5048	66.6523	43.5217	63.3235	0	41.2067	36.788	36.2581	25.5631	7.81943	26.4939	86.2506	34.4061	78.8511	60.3883	18.0338	45.3571	50.5834	75.5898	0	59.8204	63.0732	86.2481	0
rpsT	20815	21078	1209.88	1308	1461.53	2789.85	2390.12	1230.19	2674.84	2018.54	2267.3	5887.43	3855.74	4621.02	3217.3	2391.25	2956.05	5202.58	4766.35	3889.64	7857.43	6882.92	7466.01	12624	15185	13549.1	2205.08	2224.66	1872.04	5738.1	6374.71	6163.11	3291.13	3341.68	4156.85	5305.59	4217.82	4029.18
yaaY	21181	21399	0	0	42.8727	10.2925	0	67.2522	92.4437	74.6985	0	59.2538	0	41.1682	63.2608	0	54.6962	39.7911	75.7599	51.7868	18.4934	0	16.0633	58.9627	33.2964	0	86.4801	66.0644	25.2978	22.6641	28.5014	12.7142	110.831	40.5965	0	69.3592	43.3572	0
ribF	21407	22348	238.493	238.428	241.72	220.031	273.772	217.235	395.248	412.383	418.352	254.039	289.734	396.522	411.162	308.294	398.327	327.171	320.356	369.029	325.837	353.257	328.303	353.215	348.08	339.526	511.285	450.077	522.982	335.429	314.692	370.367	468.657	448.237	406.209	400.365	361.585	379.468
ileS	22391	25207	359.642	367.534	388.135	384.064	446.481	456.636	621.497	593.932	554.198	604.074	570.899	495.858	531.211	547.329	602.822	501.982	485.078	585.705	576.523	522.54	582.961	640.561	545.211	521.954	719.38	761.92	699.027	646.771	666.387	644.583	825.135	901.242	867.046	596.721	564.888	613.37
lspA	25207	25701	286.623	294.085	305.791	348.705	346.338	457.194	519.244	566.088	558.183	574.512	571.788	532.211	545.211	497.885	560.801	532.146	529.102	546.361	511.132	683.879	572.86	700.922	549.19	579.853	642.523	692.085	755.582	591.042	508.218	657.462	677.576	633.403	452.437	538.877	608.828	381.216
fkpB	25826	26275	99.5037	99.4764	84.0418	126.1	88.8399	156.551	335.246	183.036	259.089	254.085	193.412	201.752	294.519	109.469	227.84	258.379	148.509	236.87	262.827	253.086	259.779	269.693	236.603	327.581	353.175	307.572	433.916	238.799	237.449	286.617	341.406	278.53	478.959	276.781	276.222	186.26
ispH	26277	27227	133.871	106.28	69.8366	129.336	144.634	97.8118	172.096	165.135	239.578	217.171	160.72	287.401	144.757	201.424	140.008	203.711	240.939	184.782	172.14	169.66	198.114	210.387	189.831	243.834	241.492	253.663	170.721	234.695	198.972	177.519	313.175	226.728	253.672	223.657	201.788	198.999
rihC	27293	28207	163.672	171.808	134.783	144.364	137.781	235.822	13.4134	0	33.645	17.9117	5.96511	39.8229	7.64918	20.2571	13.2272	12.0284	6.107	16.6981	17.8891	18.366	27.1921	40.4004	20.1302	39.3201	6.97116	7.98818	48.9422	8.2213	27.57	15.3734	7.65779	29.4524	27.2711	26.3578	31.4552	68.9344
dapB	28374	29195	314.16	396.006	403.783	567.772	543.561	565.53	432.838	241.208	217.139	330.852	471.265	343.418	198.6	225.406	228.133	369.406	366.953	339.094	838.527	780.669	782.371	148.086	147.836	155.565	562.383	542.209	476.519	475.699	498.515	478.979	208.765	273.104	252.877	365.28	355.844	306.821
carA	29651	30799	140.208	176.027	148.715	333.22	414.222	317.522	181.71	208.728	300.282	679.413	418.303	483.941	247.881	242.135	237.159	383.404	447.72	435.783	787.609	872.271	835.794	312.472	317.617	334.221	194.43	146.408	282.756	626.745	461.366	595.383	67.1253	117.349	43.4633	265.413	313.323	329.593
carB	30817	34038	375.044	300.419	422.027	516.502	582.943	602.987	334.724	210.823	314.129	535.351	558.634	586.619	235.879	236.414	308.741	400.595	441.545	415.9	728.814	804.052	755.229	242.177	267.022	243.748	216.294	227.385	200.265	419.676	515.995	485.742	69.7536	72.6583	43.9889	206.667	361.135	392.445
caiF	34300	34695	169.455	395.288	310.102	74.4465	115.272	56.1278	72.0088	145.465	263.19	107.147	123.518	91.6225	29.3314	186.426	60.8649	55.3486	42.1521	115.255	66.8823	126.767	8.93748	10.9354	37.0516	50.2588	24.0584	73.5153	154.83	81.9657	158.579	120.259	35.2374	67.7625	62.744	66.1557	108.556	105.734
caiE	34781	35371	12.6474	37.9317	0	3.84669	0	0	13.8199	0	10.3994	0	0	0	11.8215	31.3064	10.221	0	9.4381	0	6.91169	0	12.0069	3.67276	0	0	16.1604	24.6907	0	4.23521	0	4.75178	11.8348	15.1724	0	11.1095	0	0
caiD	35377	36162	14.2824	57.1138	36.1891	2.89599	21.8601	28.384	0	21.0178	0	8.33609	0	11.5835	5.9332	0	7.6949	13.995	7.10549	4.85707	10.407	4.27376	4.51971	8.29513	4.68429	10.1664	16.2219	0	7.11802	15.9424	32.0776	0	0	0	0	5.57586	6.09968	26.735
caiC	36271	37824	0	7.23552	36.6772	10.2727	14.77	4.79448	21.0893	26.6266	23.8043	16.897	21.102	23.4794	9.01984	15.9246	27.2954	18.4389	14.4026	7.38386	10.5473	8.66281	16.0324	7.00584	11.8687	12.8794	24.661	42.3882	18.0351	12.926	12.1914	10.8769	20.3175	23.1533	5.35963	14.1277	9.27292	0
caiB	37898	39115	67.6804	83.0396	31.1801	39.2987	47.0861	24.4554	97.4861	61.1169	70.8281	43.0937	40.3634	37.4257	19.1699	81.2274	54.6962	18.0869	22.9575	21.9702	15.131	22.0934	5.8412	12.5072	15.1347	6.56946	44.5504	78.0762	41.3964	24.7245	25.9104	16.1817	0	7.38118	13.669	27.0231	11.8247	34.5519
caiA	39244	40386	45.888	19.6609	33.2207	21.9322	40.1341	13.0279	42.9791	57.8815	48.5122	34.4355	43.005	7.975	32.6792	37.8627	26.489	28.9059	58.704	16.72	19.7038	52.9633	18.6704	24.7479	22.5753	20.9982	44.6738	57.5902	29.4037	35.1234	22.0849	12.3148	67.4768	39.3212	36.409	63.3415	54.5937	36.8131
caiT	40417	41931	7.42345	14.8428	0	3.01046	0	9.83531	2.70389	10.9243	0	4.33279	0	6.02065	0	4.08344	3.99952	4.36444	3.69317	5.04905	2.70458	8.88537	2.34918	1.43717	4.86944	0	8.43153	19.3232	7.39936	9.94355	0	0	4.631	0	5.49733	8.69438	9.51115	0
fixA	42403	43173	9.70611	14.5552	0	2.95211	0	9.6447	5.30297	0	15.9618	8.49764	7.0749	0	6.04819	0	23.5321	0	0	4.9512	0	0	9.21461	0	4.77507	5.18172	4.13406	0	0	3.25028	0	0	0	11.644	10.7816	11.3678	6.21789	0
fixB	43188	44129	11.9246	11.9214	0	14.5075	6.08382	0	0	8.77411	6.53675	0	11.5894	9.67127	2.47688	0	0	2.33694	11.865	4.05526	2.17225	3.56825	3.7736	4.61718	3.91101	4.24408	0	0	11.886	13.3107	6.69557	8.96049	3.7195	9.53695	0	2.3277	0	0
fixC	44180	45466	133.944	130.997	36.8905	70.8507	102.505	20.2539	69.9992	77.1305	43.0969	56.0844	46.6943	14.1695	16.3301	28.831	32.9449	34.2389	56.4969	11.8829	15.913	73.1907	8.29315	30.4412	51.5707	12.4361	64.4914	90.9538	21.7679	50.7044	34.3343	8.75211	5.4495	90.8228	32.3448	54.5657	63.4224	16.3519
fixX	45463	45750	25.8162	38.7138	32.707	0	0	25.6529	0	0	21.2276	0	0	31.4067	0	0	20.8635	0	0	26.3383	14.1084	11.5876	0	0	12.7007	0	21.9915	25.1998	0	17.2902	0	0	12.0788	0	0	0	0	0
yaaU	45807	47138	22.5094	42.1936	42.7763	5.13469	12.9196	11.1835	9.2236	12.4218	4.62713	12.3168	12.3056	13.6919	8.76647	4.6432	9.09555	11.5797	16.7977	14.3529	0	20.2067	5.3424	4.90252	22.1477	3.00423	7.19048	16.479	0	11.3066	14.2187	4.22855	2.6329	27.0035	0	11.5339	21.6299	0
kefF	47246	47776	84.4104	63.2905	53.4704	29.9523	21.5326	41.9382	61.4906	46.5816	46.2713	49.2672	51.2731	51.3446	48.2156	104.472	79.586	66.1695	83.9885	78.941	7.68829	25.2584	20.034	20.4272	27.6847	15.0212	65.9128	54.93	94.6536	56.533	35.5467	21.1427	52.6581	67.5088	31.2545	53.5502	27.0373	237.01
kefC	47769	49631	58.3771	84.5229	86.7104	44.0824	27.7293	36.0048	50.5914	79.9826	46.3457	37.0098	61.6267	83.2631	67.7358	99.657	113.877	50.8904	48.0706	43.1279	16.5014	32.5273	26.755	21.0446	27.7292	6.44799	84.0238	74.6677	90.2913	17.5264	54.2535	33.2777	41.4407	57.9577	67.0816	54.2257	33.5286	11.3044
folA	49823	50302	155.539	209.92	137.938	70.9607	107.128	108.188	59.4855	188.834	51.1571	34.0433	45.3497	75.6882	135.69	154.004	188.549	114.307	92.8568	142.816	144.502	139.627	140.28	230.357	198.951	282.323	66.2477	91.0951	58.1378	109.379	117.9	105.188	21.8318	74.637	86.3866	54.6504	49.8203	43.6727
apaH	50380	51222	53.2803	119.848	45.0011	27.0087	27.183	26.4716	106.736	88.2078	124.129	66.0827	51.7822	86.4241	138.336	183.176	107.647	107.027	132.535	95.1262	70.3669	91.6737	42.1519	69.6262	30.5807	61.6294	139.942	112.684	185.876	41.6312	82.27	40.0362	116.333	85.2238	108.504	75.4027	119.463	74.8012
apaG	51229	51606	177.461	177.413	149.886	137.936	150.898	97.9659	280.097	282.913	291.837	112.209	143.726	167.915	165.873	325.389	223.092	173.89	88.2871	241.4	156.248	150.457	233.993	200.411	164.909	284.219	394.722	250.213	309.55	99.044	49.8214	111.124	193.736	118.273	153.319	178.976	101.053	55.3646
rsmA	51609	52430	150.251	218.486	173.05	116.324	118.469	76.9121	328.36	201.007	277.039	207.281	205.764	144.014	275.204	375.677	279.647	270.363	271.817	241.546	204.033	204.364	185.867	325.26	282.232	296.545	333.551	231.105	326.756	161.616	176.398	150.536	153.379	131.09	111.266	189.306	198.339	102.274
pdxA	52427	53416	200.485	136.141	191.697	124.256	173.692	165.388	148.804	158.65	136.857	152.341	121.321	165.668	313.501	318.361	207.879	233.517	254.059	262.428	157.11	193.559	179.56	173.563	174.932	210.024	141.782	169.851	118.77	96.2711	133.81	96.6434	184.065	163.367	134.46	183.86	159.937	212.426
surA	53416	54702	713.399	803.445	649.272	432.189	450.132	480.306	690.447	668.464	684.762	713.802	645.231	687.222	587.884	643.893	621.247	592.333	617.12	582.261	436.015	452.214	481.003	377.133	386.78	404.174	632.512	630.992	700.926	417.336	362.962	400.409	738.407	754.528	769.805	497.912	514.841	408.797
lptD	54755	57109	280.366	343.991	270.436	219.966	212.121	212.11	360.319	471.19	337.94	347.268	332.088	282.94	389.115	410.09	429.984	351.21	368.518	336.417	263.779	265.985	263.144	272.009	252.349	258.532	359.6	441.606	419.184	248.584	279.067	254.964	377.132	363.096	449.452	333.963	275.533	330.99
djlA	57364	58179	68.796	27.5109	58.1058	58.5881	56.1583	54.6886	95.2204	30.3719	113.136	60.2305	60.1755	66.9549	137.181	166.509	66.7173	97.0729	116.369	93.583	77.6996	98.8132	43.5416	82.5766	130.868	112.631	82.0452	80.5841	82.2874	79.864	115.885	65.4805	94.418	143.054	101.892	34.9155	82.2674	51.5114
yabP	59228	59269	197.451	211.496	166.769	102.951	71.955	56.0576	128.426	134.906	69.5808	176.983	143.924	22.877	140.615	108.612	151.972	163.074	161.381	105.518	95.0596	97.0663	40.1683	51.8783	60.1336	75.2938	100.118	64.2454	98.405	122.795	47.5142	91.8478	131.975	191.754	83.5539	129.393	54.21	26.4004
rluA	59687	60346	22.6622	33.984	28.7111	20.6782	26.0145	16.8891	99.0528	87.5426	83.8537	39.6813	16.5188	55.1394	60.0166	56.0965	54.9437	43.3021	42.2793	57.8013	40.2504	40.6878	48.408	213.884	234.129	199.625	130.307	88.4845	101.649	37.9444	28.6304	72.3732	90.1263	27.1868	100.693	66.3553	65.33	63.6318
rapA	60358	63264	36.1427	27.0996	13.0828	29.0525	33.5864	23.0876	97.3232	88.329	112.506	44.0738	54.5715	53.3914	55.4999	48.9929	43.8133	38.704	32.7512	51.3597	54.3174	66.0495	66.1742	234.655	190.51	223.273	85.7669	128.519	90.707	64.8381	58.707	43.6477	109.917	77.4263	63.0889	65.7636	59.5379	65.239
polB	63429	65780	39.8754	47.8374	40.415	21.3455	31.7366	9.50955	41.8293	45.7707	49.8375	16.7571	18.602	23.285	44.7258	36.8498	46.4047	28.1326	35.7085	13.0182	15.69	24.3414	13.6282	23.1594	15.6938	22.1395	44.8375	52.9357	42.9257	21.3649	10.747	13.1839	19.403	53.577	35.435	32.6916	26.5666	26.8713
araD	65855	66550	0	32.2338	13.6162	9.80659	16.4498	10.6795	5.87196	0	0	4.7047	7.83401	13.0749	16.7428	0	8.68566	25.275	32.0814	5.48244	14.6836	9.64807	5.10165	0	0	0	13.7329	10.4909	0	3.59902	0	8.07598	10.057	0	23.8768	3.14689	13.7701	30.1773
araA	66835	68337	62.355	82.286	63.1988	27.31	30.5403	29.741	10.9017	49.551	16.407	10.9183	14.5444	18.2059	15.5422	8.23196	20.157	14.6641	7.44519	7.63391	5.45225	8.95617	7.10369	2.89724	4.90824	5.32623	23.3715	34.085	29.8333	10.0228	37.8126	7.49682	9.33579	11.9687	16.6234	8.76366	25.5652	0
araB	68348	70048	50.7007	39.668	55.8553	24.1366	37.1134	32.8565	7.22623	14.5978	14.5005	11.5795	3.2136	5.36347	2.74724	14.5509	21.3777	3.88804	6.58008	6.74688	2.40936	1.97887	4.18551	0	15.1827	2.35367	18.778	17.214	19.7751	7.3818	11.1396	0	6.18825	5.28898	4.89727	5.16356	2.82432	0
araC	70387	71265	255.528	191.594	237.404	139.894	123.849	84.6372	93.0726	112.81	112.058	82.0282	62.0858	124.345	61.0373	70.2797	123.904	97.6507	57.2064	56.484	32.5837	30.585	52.5609	12.3675	12.5711	13.6417	97.952	191.227	70.0423	79.864	43.0429	60.8033	83.6887	102.182	85.1525	82.3009	120.043	47.832
yabI	71351	72115	298.349	440.066	384.179	104.131	37.4297	68.0404	106.888	107.963	112.606	98.4863	64.1715	59.501	161.529	169.495	213.443	74.7638	109.497	129.737	32.0746	52.6875	60.3629	45.4504	57.7485	57.4442	104.159	76.387	146.253	81.8918	57.6708	51.4528	109.841	105.614	65.1949	60.1474	75.1976	54.9321
thiQ	72229	72927	48.1572	48.144	13.558	58.5881	40.9488	10.6339	81.8561	59.0565	70.3957	56.2152	23.4016	91.1331	30.0083	70.6401	51.8913	81.7929	103.819	70.9671	64.3319	67.2478	116.837	34.1849	36.8537	39.9923	41.0226	104.461	72.0015	39.4201	63.0929	72.3732	35.0491	51.3528	23.7748	68.9358	41.1337	0
thiP	72911	74521	34.9095	55.8399	29.4849	38.2238	78.3659	76.315	68.6626	92.4706	42.1	85.5766	74.6415	113.251	111.667	138.26	135.419	116.304	156.308	123.467	110.651	116.996	125.939	31.0888	45.798	32.3039	91.1953	59.065	80.0314	93.5211	54.8837	85.6909	30.4888	72.5907	10.3407	80.4095	83.4907	130.694
thiB	74497	75480	117.978	114.141	135.003	138.902	122.324	86.9782	128.915	168.015	125.172	149.936	144.251	166.675	201.576	213.531	227.596	205.85	272.643	236.845	197.582	153.739	220.394	66.3106	67.4025	48.7617	165.337	126.306	210.533	249.787	141.034	200.181	113.959	219.147	126.823	160.463	160.909	170.974
sgrR	75644	77299	24.9059	20.372	51.6333	16.5276	17.3273	26.9982	27.2149	29.9875	29.7877	17.8404	19.8046	27.5447	12.6979	18.6819	14.6384	17.3052	30.4135	25.4096	18.5603	26.4231	12.8971	15.7803	13.3667	7.25254	32.7884	44.2022	20.3115	21.2297	34.3254	27.2217	36.0179	27.1622	25.1505	19.8886	34.8112	25.4297
sgrT	77388	77519	222.593	333.799	211.505	507.764	340.694	359.426	1064.13	1166.96	1006.66	608.998	405.628	406.193	312.086	275.496	179.89	114.51	124.583	141.934	258.497	99.9111	211.322	193.922	82.1311	237.668	687.357	488.877	374.408	298.159	187.476	439.064	650.912	867.863	679.959	847.283	606.037	1093.76
setA	77621	78799	28.601	38.1242	48.3134	34.796	58.3676	31.5778	62.5051	56.1186	67.939	30.6044	41.6952	38.6605	43.5654	62.9306	66.7738	42.9724	28.458	29.1794	19.1036	42.7919	33.1866	23.9941	25.0146	33.9311	54.1415	68.2442	57.0164	42.5671	74.9428	26.2674	65.4216	45.7483	77.6602	31.6367	28.5013	35.6919
leuD	78848	79453	2115.6	1997.86	1875.42	2630.12	2520.59	2592.52	4016.88	4234.26	4321.01	1117.8	1285.82	1290.61	484.272	295.175	408.739	750.641	653.6	792.874	1267.39	1173.83	1182.83	42.9876	42.4816	39.5138	2905.53	3359.52	3061.66	1383.85	1620.79	1344.07	2320.2	2382.59	2397.97	1004.12	1137.97	1177.66
leuC	79464	80864	1602.57	1532.58	1525.28	2018.03	2153.91	2389.97	2841.58	3112.28	3088.61	908.812	971.166	865.764	283.412	291.39	289.726	577.269	622.914	633.245	878.715	907.846	1010.89	26.4156	7.89722	54.2752	2395.27	2569.74	2416.05	1093.01	1059.06	1137.87	1842.58	1803.77	1777.16	1173.47	1162.03	1502.42
leuB	80867	81958	1694.61	1687.28	1703.63	2243.2	2362.69	2563.32	2755.08	2831.99	2995.53	1096.2	975.173	959.84	243.684	317.009	249.505	677.648	675.819	573.959	1102.31	1111.68	1152.86	27.8929	33.7525	84.242	2454.61	2504.66	2559.31	1355.5	1282.8	1386.79	70.6195	82.3052	60.9676	66.2917	39.556	57.7916
leuA	81958	83529	2706.89	2532.1	2664.97	1954.16	1781.34	2156.56	2293.31	2153.17	2408.14	565.846	535.428	522.248	731.174	192.847	188.884	451.497	345.273	459.867	606.057	676.541	606.795	41.5547	44.5855	48.3825	1997.06	1820.48	1825.68	816.21	699.017	736.552	10292.6	10517.4	11688.2	10325.2	10233.4	10272.4
leuL	83622	83708	9849.76	10514.7	8354.46	10612.3	9965.29	8128.55	11219	10871.1	10913.1	12277.4	7544.67	8936.25	5513.53	3925.82	5868.9	8956.32	7350.39	7110.91	6181.13	6744	5349.08	290.883	739.18	445.628	7075.03	8066.47	8548.98	4723.96	6467.92	6585.96	18472.9	22230.6	25220.3	16864.2	12887.2	10078.2
leuO	84368	85312	31.6984	23.7673	10.0398	19.2822	12.1291	15.7489	17.3186	43.7317	32.5803	6.93795	23.1054	28.922	12.3452	0	19.2129	16.3068	5.91374	4.04243	4.33074	3.55696	0	0	11.6959	4.23065	47.2539	38.677	29.6209	29.1908	40.0463	0	7.41546	9.50677	26.4081	23.2034	30.4598	66.7529
ilvI	85630	87354	289.111	293.378	347.001	337.187	336.036	397.442	394.298	431.851	378.927	422.492	500.696	481.297	390.108	412.527	397.022	425.579	467.186	483.464	377.767	413.694	390.037	25.2502	19.2495	16.2469	425.895	373.448	380.258	429.477	380.81	423.056	414.957	406.811	395.999	350.064	426.12	439.457
ilvH	87357	87848	258.006	227.59	365.327	323.122	336.822	226.212	298.509	318.261	287.023	318.893	486.753	535.437	316.815	388.199	429.282	450.604	396.4	394.835	389.819	231.612	295.37	4.40731	37.3323	16.2047	400.779	237.031	272.297	426.91	370.691	296.511	255.631	455.173	370.887	395.498	320.843	383.526
cra	88028	89032	398.73	402.346	349.361	251.615	302.29	240.687	211.74	205.643	275.769	195.749	179.273	208.537	150.935	307.474	180.693	197.179	228.031	250.92	191.429	257.583	191.039	151.501	106.33	123.343	206.334	225.524	195.004	182.19	244.807	187.61	219.683	169.877	240.083	218.222	186.203	230.192
mraZ	89634	90092	252.044	243.846	206.012	321.474	286.216	290.844	613.01	538.411	521.454	419.971	391.141	296.732	476.236	509.847	341.674	425.429	436.849	456.217	373.231	306.545	293.312	429.713	439.988	408.01	595.627	507.924	595.649	315.826	356.082	323.8	859.711	936.355	830.882	657.047	375.011	593.552
rsmH	90094	91035	274.267	250.349	211.505	195.852	194.682	213.286	347.471	359.738	372.594	285.359	295.529	280.467	279.887	347.65	289.108	299.128	272.896	320.366	208.536	239.073	301.888	290.883	301.148	314.062	426.635	395.757	493.267	247.578	267.823	283.749	799.692	753.419	785.926	495.8	443.069	357.146
ftsL	91032	91397	203.592	91.5911	25.7933	216.728	171.386	151.728	389.316	404.465	301.328	320.838	281.961	371.518	323.504	251.978	312.613	239.394	182.316	259.636	200.271	274.146	251.267	283.788	360.576	184.773	407.558	457.08	487.034	190.895	240.061	305.968	723.941	683.869	542.761	339.788	286.933	342.991
ftsI	91413	93179	341.671	337.335	360.276	329.186	230.618	259.377	640.024	524.662	471.144	490.501	380.534	392.424	700.872	668.896	596.837	500.323	452.933	489.312	233.111	255.281	298.179	257.604	290.243	278.706	437.482	534.45	447.386	312.688	414.671	338.069	532.204	590.644	622.335	603.979	380.661	429.029
murE	93166	94653	108.33	83.1138	172.353	151.716	181.229	185.248	236.745	228.003	227.865	297.759	337.887	263.576	232.338	207.869	207.669	201.438	229.363	249.313	205.14	273.65	220.038	299.954	302.414	306.649	315.47	255.75	278.734	264.901	254.62	215.809	351.257	332.45	374.991	334.894	316.324	396.13
murF	94650	96008	102.042	90.9858	90.8448	134.211	88.6442	150.725	250.127	121.755	258.518	268.013	233.191	275.12	207.943	159.29	209.508	202.681	205.809	227.908	179.354	210.44	196.369	241.868	222.514	220.851	263.123	328.43	230.912	214.261	176.533	174.078	252.91	231.597	269.587	292.321	257.946	170.362
mraY	96002	97084	162.564	62.2414	131.46	140.968	132.348	189.031	170.076	152.699	227.522	233.169	201.693	193.559	176.734	211.188	201.258	225.721	242.627	183.495	206.033	201.823	206.871	220.974	279.064	228.969	256.335	337.622	258.569	215.434	168.961	226.116	229.797	307.053	291.996	269.39	327.933	194.235
murD	97087	98403	159.357	153.623	209.102	185.218	165.508	175.314	230.101	320.355	248.025	234.187	219.869	221.56	228.745	300.541	271.368	209.129	237.84	252.578	222.384	255.454	194.512	251.217	215.594	249.147	281.191	249.994	255.278	226.796	258.845	243.766	295.573	314.069	404.603	354.948	320.843	319.605
ftsW	98403	99647	114.373	135.405	76.2639	111.684	110.562	83.742	154.577	232.535	163.34	129.119	153.573	205.049	313.212	168.874	179.998	199.96	134.765	193.454	161.195	178.327	194.304	157.328	171.765	231.384	156.399	152.774	180.004	169.327	106.469	137.961	295.727	231.088	213.973	227.371	204.383	152.12
murG	99644	100711	84.174	178.821	177.736	100.273	85.8892	146.373	164.793	247.739	126.89	178.093	178.953	204.803	249.145	167.844	226.752	183.518	198.914	221.847	149.502	141.681	219.757	193.514	182.897	176.004	164.32	178.022	214.996	164.426	183.143	168.668	262.553	168.299	202.585	211.547	157.276	216.651
murC	100765	102240	119.367	60.9369	96.5288	145.222	155.489	171.609	174.837	224.247	167.065	211.234	166.612	191.562	189.911	209.556	184.724	234.429	219.852	194.332	165.166	212.032	183.246	207.984	229.901	208.803	244.472	247.909	186.065	182.003	243.852	198.476	237.656	231.556	265.188	221.604	198.493	299.508
ddlB	102233	103153	195.131	304.808	236.913	225.032	267.55	242.37	306.505	224.338	454.601	298.962	320.024	356.078	243.184	422.636	321.962	279.636	254.829	257.141	211.053	248.156	196.828	290.41	291.992	256.091	301.277	317.452	285.668	245.037	280.757	238.268	315.735	380.394	352.222	340.426	338.552	410.921
ftsQ	103155	103985	319.778	229.637	273.892	183.562	151.658	237.197	398.639	407.617	429.591	414.031	354.559	482.172	311.525	341.893	240.23	346.884	295.772	326.245	194.447	173.856	222.344	292.975	243.734	254.874	303.095	325.332	356.899	256.398	197.254	260.596	286.589	367.413	250.148	411.451	294.298	252.925
ftsA	103982	105244	474.725	436.034	383.416	449.407	435.959	403.912	554.399	602.544	556.243	529.914	510.399	613.621	510.284	465.145	469.972	486.687	451.687	487.352	311.321	367.564	321.114	404.961	318.21	386.493	561.096	388.089	594.439	399.415	359.847	307.672	397.026	405.772	533.918	526.463	372.543	616.489
ftsZ	105305	106456	1323.64	1277.75	1376.16	894.191	851.181	908.08	1492.55	1435.76	1588.43	1321.13	1294.32	1471.79	1270.64	1202.17	1151.18	1042.06	1029.02	1141.37	723.358	808.696	697.773	636.542	572.785	663.233	1393.49	1314.25	1342.03	897.381	690.252	799.113	1329.89	1131.43	1394.44	1015.09	916.694	1059.26
lpxC	106557	107474	2769.28	2201.77	2304.51	1493.52	1504.41	1540.01	3752.43	3547.08	4004.13	1971.01	2057.21	2103.74	2528.71	2860.41	2544.53	1731.24	1753.09	1876.58	1384.12	1288.76	1300.97	1281.49	1175.79	1358.66	3133.75	2770.83	2853.79	1576.08	1387.75	1409.74	3644.68	3424.91	3941.42	2027.72	2011.8	1878.07
secM	107705	108217	174.71	261.993	258.233	159.414	167.128	166.371	246.588	321.377	227.456	216.69	169.798	106.271	303.921	300.323	258.853	243.952	304.214	304.499	218.803	235.256	179.685	274.816	279.341	326.448	186.033	184.75	163.259	126.761	208.458	218.803	190.732	209.591	194.069	345.298	149.229	408.797
secA	108279	110984	239.88	295.262	207.289	269.064	220.715	245.251	207.573	202.008	259.95	270.711	282.996	296.885	190.95	171.613	134.469	262.498	237.991	258.877	266.732	253.927	258.009	285.89	300.147	313.864	183.08	154.297	165.851	217.304	158.825	183.377	188.137	182.976	175.586	233.853	241.609	233.598
mutT	111044	111433	47.7896	57.3318	0	40.6986	58.5161	18.9949	31.3321	0	0	25.1037	27.8675	46.5107	5.95585	63.0908	0	50.5742	57.0609	29.2536	36.5634	42.9007	18.1479	49.9608	18.8087	30.6157	24.4257	0	14.2904	44.8092	64.4001	21.5462	17.8877	68.7971	21.234	27.9857	24.4918	0
yacG	111649	111846	130.815	56.0483	189.408	56.8392	57.2061	0	142.943	288.76	153.662	81.8056	27.2436	90.9388	186.32	185.035	241.643	175.794	111.567	171.592	122.554	100.657	106.449	206.223	128.713	199.535	127.354	72.9667	195.586	112.644	157.396	126.383	192.359	224.19	124.551	153.211	239.435	0
zapD	111856	112599	45.2562	45.2438	101.93	58.1175	61.5712	54.9632	153.85	110.998	264.62	110.06	109.959	134.582	188.004	124.471	89.403	103.473	127.585	71.8222	87.9367	126.394	105.024	178.151	188.011	209.391	149.922	157.069	82.7005	111.136	101.644	124.691	112.929	156.843	145.227	182.57	148.18	141.191
coaE	112599	113219	150.491	180.54	106.769	113.514	92.1347	83.742	184.176	186.028	138.592	137.024	78.9804	146.464	232.564	178.808	126.485	130.947	143.749	122.828	88.8219	91.8654	85.7225	160.825	136.227	160.683	215.369	188.03	126.003	108.853	111.539	113.083	309.809	129.987	240.72	165.681	77.1257	169.022
guaC	113444	114487	129.155	43.0399	81.8144	176.772	164.734	228.157	493.951	514.756	536.893	310.955	376.571	410.267	576.779	716.369	620.465	411.308	401.592	512.427	239.196	283.415	228.2	391.733	363.589	421.367	388.128	392.222	413.029	189.82	145.039	129.401	174.571	215.196	167.377	268.92	202.251	221.617
hofC	114522	115724	21.8025	9.34138	15.784	7.57856	14.3015	18.5696	10.2102	27.5009	10.2442	10.9074	0	0	15.5267	25.6993	30.2054	10.9871	4.64861	6.35527	8.51067	13.9801	2.95693	9.04486	6.12919	9.97675	21.2256	273.625	37.2545	12.516	5.24653	9.36171	2.91453	29.8919	34.5976	18.2395	7.98117	17.4908
hofB	115714	117099	8.11288	24.332	13.7044	11.5152	8.2782	10.7487	11.82	11.9388	0	14.2056	0	13.1596	23.5919	17.8507	13.1129	1.58993	36.3255	13.7949	7.38939	9.71058	7.70206	3.14128	7.98251	8.66232	20.7328	26.3972	8.08656	5.43351	13.6659	8.12831	20.2444	12.9768	6.00788	4.75092	6.92965	15.1864
ppdD	117109	117549	0	0	0	5.14625	12.9487	25.2196	0	0	0	0	12.3333	0	0	0	0	4.97389	12.6266	0	13.8701	22.7838	16.0633	4.91356	8.3241	0	7.20668	0	0	0	0	0	7.9165	0	0	9.90846	0	0
nadC	117752	118645	67.0014	87.9152	63.6638	61.1354	96.1406	70.7386	105.244	129.411	61.9788	91.6551	85.4667	112.077	109.596	145.119	128.6	91.0937	106.25	76.9008	57.2122	56.3879	79.5107	53.5068	49.4435	62.5966	89.1796	81.752	100.176	61.701	105.808	88.1065	215.519	110.52	195.367	125.065	123.401	164.613
ampD	118733	119284	128.593	60.8957	120.044	45.287	20.7179	67.2522	133.119	179.276	200.342	94.8061	98.6662	98.8038	109.652	201.038	196.906	91.5196	80.8105	145.003	48.083	60.7567	70.6785	39.3085	33.2964	21.6792	109.541	118.916	131.549	49.8611	57.0028	81.3709	151.997	146.147	180.431	138.718	95.3857	76.0142
ampE	119281	120135	140.094	144.432	122.022	77.2298	67.0071	47.8526	124.379	86.9741	107.993	122.651	76.587	106.519	152.77	130.042	91.989	90.0865	71.8747	62.5305	35.8876	51.0909	37.4062	22.8841	77.5364	37.3954	156.632	85.468	183.277	32.2528	29.498	72.3732	139.286	147.056	126.439	82.0393	106.574	24.585
aroP	120178	121551	466.464	458.155	559.867	672.04	772.406	791.496	360.671	409.458	390.282	520.633	441.418	391.592	285.569	256.59	264.544	684.815	675.842	731.936	785.629	844.836	844.251	137.837	83.2047	148.543	569.312	617.753	668.877	909.824	978.735	1035.14	546.256	471.238	581.783	784.344	985.596	811.894
pdhR	122092	122856	122.274	132.02	148.715	89.2553	104.803	72.9004	245.842	151.148	201.082	171.281	142.603	166.603	109.718	72.6406	158.106	126.523	131.396	129.737	203.139	228.312	195.019	886.283	909.538	720.664	183.32	133.677	190.129	180.162	123.58	139.658	334.101	316.843	380.304	157.529	219.326	192.262
aceE	123017	125680	1102.8	1115.17	1181.24	969.834	961.435	1031.44	1235.81	1116.11	1183.56	1146.75	1158.02	1010.91	659.103	678.669	662.445	799.068	802.992	847.774	1100.66	1174.57	1030.91	5110.08	5214.73	5016.7	1346.13	1242.81	1345.59	1197.96	1174.36	1191.67	983.178	993.495	1232.81	1031.79	1014.14	1036.11
aceF	125695	127587	1182.75	998.227	1114.42	1019.54	979.427	1066.99	1179.83	1259.47	1185.92	1094.46	1140.83	1094.22	639.481	647.329	611.611	779.232	718.52	709.447	1101.09	1099.1	1026.93	4657.8	4807.01	4423.14	1252.23	1195.12	1279.62	1056.18	1234.76	1058.46	904.686	888.883	928.683	947.857	923.946	1034.67
lpd	127912	129336	1775.54	1451.6	1812.9	2852.97	2822.27	3021.55	1152.59	1219.34	1319.37	1540.66	1553.06	1472.02	1260.48	1050.47	1130.92	1396.49	1217.04	1272.04	2297.15	2311.76	2347.4	3689.5	3866.72	3653.96	1288.42	1386.52	1341.1	1937.88	1812.23	1986.46	3286.01	2928.41	3009.56	2441.52	2601.79	2703.21
yacH	129407	131260	8.09104	12.1332	5.12533	0	9.2879	8.03985	11.0514	0	0	1.77091	5.89765	9.84313	34.032	13.352	6.5388	2.37847	0	6.19099	3.31627	5.44749	1.92033	1.17481	0	4.3195	8.61541	19.7446	3.0243	2.70944	10.2218	0	28.392	4.85321	4.49378	5.92267	5.18325	0
acnB	131615	134212	3294.13	3261.47	3732.45	3265.32	3757.65	3914.75	1207.21	1281.51	1199.35	1277	1328.47	1328.21	2431.54	2647.72	2646.99	1617.46	1857.97	1807.82	1576.87	1665.9	1682.26	938.575	933.567	1003.82	1598.04	1482.98	1632.37	1466.29	1627.44	1602.81	1110.83	1101.86	1138.97	1616.99	1983.53	1865.28
yacL	134388	134750	287.364	246.245	182.033	156.075	109.958	142.773	145.788	226.545	202.532	80.8669	164.578	99.8836	159.88	186.299	82.9409	174.983	168.493	198.941	89.7387	73.7049	87.6899	113.253	201.962	142.455	227.306	220.395	199.48	123.724	51.8632	53.9833	259.298	295.489	228.004	144.241	210.389	172.901
speD	134788	135582	42.3639	98.8219	71.5619	188.98	194.522	159.029	185.165	114.294	92.8906	399.74	205.864	355.037	90.9275	93.213	114.122	207.557	203.735	163.278	607.086	549.323	531.78	598.715	509.46	572.95	132.321	110.273	119.642	179.694	206.153	198.074	132.14	158.113	115.031	289.431	325.668	343.635
speE	135598	136464	142.479	103.593	142.219	246.878	165.207	283.155	287.787	247.793	234.309	408.238	258.063	304.645	150.662	192.372	174.462	233.533	270.646	185.004	542.687	403.09	627.134	481.461	420.568	484.044	253.774	227.581	264.668	263.138	247.274	295.233	226.248	279.696	134.286	316.046	276.589	121.229
yacC	136570	136917	10.7016	32.096	54.2321	45.5685	81.8976	74.4373	245.568	259.849	175.989	93.6919	109.207	130.19	173.381	229.58	138.377	144.71	127.777	120.098	64.3319	96.0683	101.597	74.5853	31.5889	34.2791	127.626	125.353	160.003	93.1747	54.0796	128.663	190.267	205.411	190.198	175.473	82.2674	120.193
cueO	137083	138633	188.538	86.9938	134.743	195.558	114.688	151.318	73.955	53.3561	83.476	266.642	236.094	282.296	94.8912	67.8104	70.3237	217.43	209.242	194.817	324.956	130.193	339.624	35.0968	26.1615	36.132	61.7715	99.0967	68.6655	85.7999	81.4326	83.5505	101.784	63.7945	75.1797	94.8381	74.3265	81.4438
gcd	138835	141225	78.4516	89.4103	91.4402	27.6788	40.8256	42.0959	495.489	429.469	448.971	241.767	306.508	259.597	294.292	344.37	278.964	154.053	192.026	184.088	89.1764	71.8346	80.4373	99.3302	120.418	123.972	482.504	511.544	511.409	225.931	214.082	242.876	394.952	395.282	467.094	287.594	269.379	308.391
hpt	141431	141967	125.209	166.899	123.378	190.411	170.347	200.449	273.633	399.222	331.74	140.069	182.532	186.172	385.774	493.598	314.807	298.544	301.075	432.9	228.086	337.2	297.171	626.206	602.295	497.618	349.604	325.918	156.003	293.5	269.497	297.936	318.947	350.483	417.247	309.584	258.457	273.44
can	142008	142670	344.042	270.647	328.691	785.661	681.963	638.896	986.066	971.08	946.061	1278.89	1027.77	1015.48	987.571	837.658	820.443	1001.41	934.372	863.114	1029.47	774.648	910.254	759.964	704.774	716.618	898.432	781.762	792.665	880.123	864.543	966.28	1145.25	960.783	751.797	1367.37	1040.57	1235.23
yadG	142779	143705	36.3509	60.5683	51.1706	73.7076	43.2736	56.1882	97.0957	89.1562	86.3483	95.4751	82.434	98.2726	88.0889	79.9828	78.3391	73.6136	78.3667	53.5687	39.7311	29.0064	69.0204	42.2249	51.6631	73.313	79.134	134.047	102.66	64.9217	68.0356	69.8051	105.826	116.289	71.7845	89.8793	82.7982	68.0449
yadH	143702	144472	87.355	87.331	73.7809	64.9465	89.135	77.1576	164.392	107.126	183.561	84.9764	106.123	118.079	139.108	80.0861	125.504	88.4504	50.7023	103.975	58.3475	69.7054	96.7534	42.2795	66.8509	56.9989	128.156	161.064	145.119	65.0056	106.273	94.8145	186.191	163.015	150.942	90.9428	80.8325	136.266
yadI	144577	145017	177.661	152.239	150.054	56.6088	77.692	33.6261	27.7331	56.0239	27.8253	7.40673	36.9998	61.7523	79.076	41.8829	68.3702	39.7911	75.7599	60.418	27.7402	22.7838	8.03165	14.7407	16.6482	27.099	57.6534	99.0967	63.2445	16.9981	14.2507	25.4284	47.499	60.8947	37.5899	29.7254	43.3572	0
yadE	145081	146310	42.6502	9.13682	7.71917	18.5315	18.6511	9.08151	29.9599	20.174	35.0694	32.0057	17.7647	7.41229	43.6617	30.1638	19.696	17.9108	40.9214	18.6483	13.3189	8.20438	14.4609	14.1549	29.9749	16.2638	12.9755	35.6844	45.5484	12.2419	15.3949	11.4459	42.7607	7.30934	20.304	24.9761	19.516	17.1078
panD	146314	146694	342.368	381.391	446.144	333.22	404.241	349.922	726.839	906.886	884.759	471.022	484.852	809.213	1188.61	1113.82	1154.18	897.166	1094.97	1157.65	908.78	974.718	770.788	653.35	625.608	375.999	916.599	553.806	892.143	799.264	988.642	911.45	613.281	797.975	673.681	750.411	726.91	1098.64
yadD	146968	147870	45.6058	24.8691	42.0209	60.5281	31.7285	20.5988	40.7732	36.6072	54.545	21.7787	36.2647	10.0876	59.4204	102.627	40.2071	36.563	74.2547	50.7579	22.6575	26.053	15.7442	14.4478	24.4762	8.85354	17.6587	40.4699	24.7952	24.9906	27.9352	21.8078	54.3145	0	46.0538	36.4185	21.2479	0
panC	147944	148795	303.137	263.525	378.483	408.883	437.074	410.357	638.478	543.071	549.087	511.558	550.799	513.086	782.954	724.99	1072.24	627.653	583.572	618.535	451.37	418.049	496.328	385.292	332.847	422.174	658.665	634.682	689.698	497.259	466.223	528.197	665.986	600.828	663.692	581.435	551.625	419.411
panB	148807	149601	207.112	254.114	214.686	209.023	201.727	313.38	334.326	290.931	309.635	329.683	377.417	309.226	510.367	489.368	540.176	332.091	421.521	417.799	318.977	325.368	312.812	297.991	324.202	306.579	320.778	358.387	365.962	324.71	372.661	378.463	321.541	327.519	397.378	289.431	199.019	237.901
yadC	149715	150953	18.1462	18.1412	22.9897	16.5575	23.145	21.0366	6.6095	20.0279	0	37.0694	8.81799	0	24.4995	9.98175	14.6649	35.5621	9.02774	18.5132	4.95839	5.42995	8.61366	17.5654	8.9273	0	18.0341	17.7129	9.04367	14.1788	25.4723	6.81776	39.6207	21.7691	0	10.6265	3.87491	16.9838
yadK	151003	151599	18.7813	37.5523	0	7.61645	0	0	13.6817	27.6384	20.5907	10.962	0	0	3.90108	0	0	11.042	37.3749	6.38704	3.42129	5.62	5.94342	0	0	6.68442	15.9988	0	9.36019	4.19286	21.091	0	17.5746	0	13.9082	0	8.02107	0
yadL	151626	152231	18.5038	0	15.6285	7.5039	0	0	0	13.615	0	16.1999	8.99174	0	7.68686	0	0	7.25257	9.20563	6.29265	6.74145	5.53694	0	0	24.2752	0	21.0165	12.0413	9.22187	0	0	13.9042	23.0865	0	0	10.8359	0	0
yadM	152243	152812	6.55543	0	16.6104	3.98767	10.0335	0	35.8159	14.4704	10.7805	5.73924	0	0	20.4245	10.8179	0	7.70823	9.784	6.688	3.5825	11.7696	0	0	6.45009	13.9988	11.1685	38.3935	9.80125	21.9522	11.0424	19.7037	18.4028	31.457	0	7.67776	0	0
htrE	152829	155426	47.6573	73.632	32.9333	28.1115	24.3142	15.7853	36.2951	19.1269	42.749	12.6435	14.7373	7.02756	17.9981	45.2805	30.3447	15.2831	10.7771	14.7337	7.10302	20.7428	13.7103	5.03257	1.42095	3.08393	19.6833	42.2904	34.5474	11.6065	24.3265	5.4259	20.2706	38.1148	22.4585	12.6856	25.9043	16.2199
yadV	155461	156201	0	0	38.378	9.21345	0	0	11.0336	0	8.30272	8.84029	7.36018	0	15.7302	24.9946	8.16032	5.93658	7.53525	15.4525	2.7591	4.53226	9.58617	2.93228	0	5.39066	12.9023	0	0	0	0	0	9.44873	0	11.2163	2.95656	0	0
yadN	156299	156883	0	19.1594	16.1866	3.88595	19.5551	19.0434	6.98044	14.1012	10.5055	11.1857	0	0	3.98069	21.0839	0	0	9.5344	0	0	0	6.06472	0	6.28555	20.4625	21.7671	0	9.55122	17.1137	21.5215	24.0013	0	0	14.1921	7.4819	0	0
folK	157253	157732	54.4386	46.6489	19.7055	37.8457	71.4187	23.1832	59.4855	85.8336	38.3679	108.939	34.0122	37.8441	77.537	64.1684	125.699	54.8673	58.0355	95.2106	85.0009	76.795	103.364	58.7185	38.2598	66.429	52.9982	60.73	11.6276	36.4597	52.4001	40.9066	50.941	55.9778	34.5546	63.7588	19.9281	87.3455
pcnB	157729	159126	284.2	321.647	183.425	223.438	238.011	234.447	257.813	230.813	313.05	370.876	285.329	287.032	232.227	322.986	307.681	305.804	348.138	385.684	351.653	438.047	427.621	376.839	327.118	360.701	216.972	324.522	252.545	278.327	261.944	338.465	235.834	238.015	196.562	301.455	367.561	316.183
gluQ	159186	160112	56.5459	48.4546	61.4048	39.3107	68.0014	32.1075	79.4419	62.4094	59.7796	70.7223	41.217	49.1363	72.988	99.9785	84.8673	37.9941	60.282	86.5341	86.084	76.1419	57.517	77.4123	43.715	90.5631	51.6091	70.966	78.5048	54.1014	40.8214	27.315	34.0154	87.217	35.8922	33.1134	31.0493	45.3633
dksA	160149	160604	1784.02	1693.54	1762.54	2399.43	2179.44	1976.03	1457.59	1698.05	1440.01	1726.69	1610.58	1433.62	821.012	864.302	661.359	1303.87	989.335	976.842	1408.77	1300.31	1281.91	1221.52	1062.87	1135.91	1401.2	1086.39	1419.32	1562.05	1268.22	1248.32	1776.61	1511.89	1418.1	1337.06	1100.93	1240.82
sfsA	160782	161486	541.157	684.216	416.737	229.139	203.009	168.701	353.636	374.758	479.869	218.31	262.97	245.265	244.644	245.145	291.558	174.676	166.286	205.684	72.4849	138.119	60.4416	86.2788	73.0828	107.63	352.516	321.084	309.362	120.811	125.116	107.64	193.619	165.482	141.44	208.162	101.963	238.35
ligT	161501	162031	14.0684	21.0968	0	25.6734	21.5326	41.9382	46.118	31.0544	57.8392	30.792	30.7639	85.5744	78.8983	46.432	125.064	119.932	73.4899	114.823	42.2856	63.146	66.78	44.9397	55.3693	60.0847	65.9128	41.1975	84.1366	9.42216	71.0934	36.9998	72.4048	84.3859	31.2545	82.3849	144.199	39.5017
hrpB	162105	164534	72.5624	83.3467	78.2387	44.1397	42.5342	39.887	82.6636	64.751	114.252	71.6379	47.2649	48.8333	81.7736	86.6234	89.8339	63.5382	78.3444	75.6049	47.2484	41.5783	51.2996	60.0775	33.4196	67.586	74.9637	90.4211	83.0991	56.8699	57.2137	53.3652	75.1238	88.9018	78.8877	56.9584	55.386	60.6895
mrcB	164730	167264	145.041	146.481	120.003	143.146	115.528	151.477	236.114	225.42	194.712	142.531	140.244	172.848	148.481	190.503	157.882	149.664	128.117	150.994	104.337	91.6737	88.5191	126.359	144.166	135.901	175.243	184.918	183.663	108.043	114.679	98.9785	216.047	209.509	197.28	184.607	166.869	224.404
fhuA	167484	169727	65.1955	60.164	114.365	77.2831	38.3792	96.344	76.7196	51.6606	68.7275	130.256	112.103	101.684	45.8338	55.1728	37.8273	64.8664	57.3846	28.9932	302.389	247.61	311.058	406.809	449.035	399.816	64.0807	45.6894	42.4895	75.0125	45.0543	33.9159	170.506	148.402	200.546	130.199	47.1198	103.264
fhuC	169778	170575	23.4473	14.0645	0	19.9682	0	51.2578	15.3727	0	30.8476	24.6336	41.0185	11.4099	23.3773	23.216	7.57962	35.8418	34.9952	33.4901	48.6925	79.985	93.4921	119.839	119.967	125.176	27.963	9.155	21.0341	15.7036	15.7985	24.6665	65.8226	45.0058	62.509	65.908	66.0912	0
fhuD	170575	171465	29.4115	0	0	7.66757	19.2926	25.0503	13.7735	27.8239	13.8193	29.4281	18.3757	20.446	7.85453	55.4691	20.3734	27.1728	18.8129	8.57321	64.2927	45.2617	67.8109	97.6116	128.158	67.2928	10.7375	8.20263	18.846	19.698	0	3.15722	23.5901	20.162	28.0032	24.6049	16.1498	70.785
fhuB	171462	173444	122.939	85.0884	67.0938	66.7303	66.582	39.4675	47.5345	41.7499	24.8831	28.15	49.6312	27.6113	8.25002	40.5754	45.8556	22.2398	22.583	7.71848	62.0173	74.7069	64.6415	99.9634	98.6318	115.109	30.612	40.6167	50.9014	32.9349	25.4877	8.52735	28.3176	22.6899	63.0283	62.0252	36.3493	21.2426
hemL	173602	174882	257.439	149.156	222.377	226.002	286.565	270.345	348.435	290.591	303.088	315.028	383.83	348.776	380.993	381.382	278.976	342.269	257.607	343.229	286.173	233.729	266.621	375.497	382.831	368.58	341.408	365.515	415.523	385.978	448.431	378.099	574.871	645.75	532.933	429.999	374.816	410.707
clcA	175107	176528	50.0835	86.9633	60.112	48.1039	52.4489	49.7667	92.1712	75.642	82.363	69.2334	69.1702	70.5494	64.0599	95.6987	55.3871	85.2368	94.4207	53.7856	46.0974	68.6231	62.5624	50.5217	46.6851	36.5884	71.8544	66.8989	126.116	44.1354	75.4837	63.3837	66.5986	50.596	40.9927	94.1617	94.5642	59.211
erpA	176610	176954	820.333	1133.04	820.495	525.273	528.663	321.767	1427.14	1381.92	1295.8	831.597	1101.49	1208.07	1008.9	1068.74	767.633	875.748	966.591	836.923	760.942	697.655	799.288	708.4	977.077	806.74	1186.12	1264.34	1226.51	1026.53	745.459	916.519	898.932	828.728	431.635	714.263	511.689	484.918
yadS	177001	177624	77.8811	53.9029	60.7192	51.0193	119.202	65.4824	26.185	39.6724	49.2602	26.2248	34.9344	14.5763	33.5978	69.2036	38.7322	66.9214	71.5308	61.12	55.6573	69.9139	62.5624	100.904	64.8404	153.518	45.9296	93.5649	53.7427	40.1231	50.457	63.0235	72.8773	86.2432	66.5466	31.5743	69.081	0
btuF	177662	178462	28.0318	0	35.5139	39.7874	28.603	55.7089	56.1561	72.1899	99.8805	57.2639	61.2982	45.4694	90.2489	100.227	75.5134	60.4291	62.7563	81.0296	56.1704	67.1045	88.7078	86.8306	78.1472	89.7907	67.6567	63.8459	62.867	40.677	55.0885	45.6383	34.9744	44.8379	20.7586	51.9824	41.9011	104.945
mtn	178455	179153	256.839	272.816	298.277	338.509	352.159	420.039	549.605	484.263	607.163	459.09	413.428	364.532	410.114	485.651	406.481	377.506	367.36	414.885	383.067	341.043	396.228	425.758	400.126	399.923	560.642	501.412	600.012	422.87	432.637	454.343	585.821	590.557	641.919	394.814	425.048	420.677
dgt	179237	180754	81.4968	103.695	68.8331	52.5791	52.9184	44.1716	40.4783	81.7705	56.8581	73.5121	68.4046	72.1053	63.0944	69.2816	31.9331	75.5011	73.7177	90.7036	36.4398	31.0375	44.5464	24.3837	17.0094	15.8211	79.9415	48.2127	48.001	59.5436	83.1994	55.6717	67.017	82.9545	76.8108	92.5571	69.6109	69.3423
degP	180884	182308	807.544	773.136	713.164	417.625	438.84	470.483	339.167	400.641	384.995	414.528	398.81	454.407	424.529	381.991	476.179	513.439	565.334	579.664	184.002	188.908	177.304	134.442	119.056	162.898	244.24	200.275	310.695	281.873	274.715	266.838	98.4573	132.536	93.5008	229.518	232.544	236.347
cdaR	182463	183620	64.7074	77.6276	131.166	53.138	49.5194	57.8682	21.2119	21.4251	26.603	22.6604	14.1498	7.87196	18.1446	16.0172	36.6055	9.5108	24.144	29.7072	14.1449	11.6176	24.5723	11.2745	6.36675	6.90896	16.5363	170.538	38.6985	21.6685	21.7995	17.018	30.275	7.76263	7.18772	18.9464	8.29051	36.3375
yaeH	183709	184095	751.253	404.41	439.28	644.469	383.281	459.385	494.645	488.988	538.527	337.291	435.27	445.25	336.093	238.41	404.752	368.068	273.124	265.308	189.487	146.985	173.731	50.3451	47.3833	92.5535	500.476	338.453	662.414	354.781	292.03	209.882	432.606	323.523	427.946	439.936	444.244	432.696
yaeI	184257	185069	9.20653	13.806	23.3278	22.4013	35.228	4.57414	30.1802	20.3224	22.7104	32.241	20.1322	22.4004	22.9475	22.7892	59.5223	18.9447	41.2223	18.7854	22.6409	12.3971	34.9613	8.02066	13.5879	14.745	23.5277	0	0	15.4149	15.5081	3.45901	4.30751	0	10.2267	21.5655	5.89785	0
dapD	185123	185947	576.142	557.843	632.217	1415.67	1353.98	1428.99	1125.27	1211.68	1141.44	1755.5	1805.48	1832.28	938.521	875.899	784.573	1456.27	1489.58	1430.14	2005.67	1999.58	1899.31	534.866	517.783	552.191	1263.68	965.355	1241.24	1908.06	1918.06	1786.25	925.427	1001.38	1058.24	1285.8	1092.73	1222.84
glnD	185978	188650	266.7	269.434	209.845	276.651	186.914	97.6364	297.561	216.894	256.23	185.567	204.633	167.35	115.458	136.667	127.052	107.284	111.035	73.0357	69.8065	75.6054	78.6238	44.0237	53.864	52.4562	258.277	265.813	176.291	134.435	85.1208	100.203	97.199	151.554	134.093	157.824	102.511	78.8264
map	188712	189506	277.719	282.348	298.175	343.599	266.567	252.575	252.031	290.931	270.931	288.473	219.588	206.151	305.047	256.336	319.541	262.906	337.217	268.928	365.28	346.496	388.78	579.578	666.93	588.028	292.71	330.819	288.547	283.727	214.082	307.722	488.918	508.219	397.378	468.603	313.606	237.901
rpsB	189874	190599	1741.59	1684.45	1827.82	3002.7	3233.44	3404.82	2392.88	2456.75	2533.59	3780.3	3492.9	3297.19	1932.88	1913.17	1865.52	3056.63	2837.72	2759.83	5223.45	4681.02	4916.17	8002.27	7239.71	7641.7	2133.18	1991.72	2388.2	4927.91	4252.93	4801.05	2531.33	2843.42	2724.41	3186.36	3089.6	3298.64
tsf	190857	191708	1085.14	1001.4	1013	2359.76	1997.09	2239.5	1560.19	1532.24	1582.24	2492.4	2645.12	2576.12	1294.89	1181.73	1171.65	2006.94	1967.1	1936.28	3202.81	2800.14	3057.21	5452.77	5234.78	5131.76	1612.98	1449.48	1477.93	3286.61	3063.75	3033.83	1701.96	1802.48	1815.39	2176.52	2178.35	2319.1
pyrH	191855	192580	159.731	139.083	130.559	263.285	252.366	235.521	219.582	398.084	237.26	342.843	285.442	300.884	385.292	263.592	374.77	381.7	199.948	336.437	413.934	360.79	366.878	628.45	795.962	775.723	263.355	291.717	346.674	441.717	373.216	387.182	303.759	395.607	343.413	313.809	422.509	376.161
frr	192872	193429	843.653	722.933	797.386	826.813	840.348	678.636	856.019	724.216	946.954	920.335	956.587	781.976	967.969	894.995	974.002	1082.55	869.415	1031.49	1090.42	1057.88	1086.98	1598.3	1528.43	1472.72	1072.29	1006.51	971.057	991.04	1048.91	875.445	1159.11	1253.06	1056.13	956.723	1038.02	977.615
dxr	193521	194717	59.4742	131.433	95.1774	55.2193	71.8651	59.0979	116.294	124.373	138.988	84.9552	63.8863	38.0806	109.23	113.642	91.0692	121.462	93.4372	83.0315	95.7961	92.73	74.2928	107.263	135.516	123.662	122.658	164.996	126.363	62.8929	63.2731	68.2117	181.605	180.248	139.082	146.645	140.369	87.8914
ispU	194903	195664	333.89	191.443	248.83	262.842	278.066	253.712	241.441	162.579	282.618	236.434	250.535	155.309	351.862	283.599	277.771	409.927	395.734	340.642	421.288	471.639	405.551	413.51	410.656	408.929	259.327	239.646	300.994	328.852	281.214	306.238	358.385	318.085	381.795	307.667	346.007	165.443
cdsA	195677	196534	253.035	183.182	276.357	246.805	206.998	221.089	262.192	288.903	265.456	259.726	273.481	265.37	258.26	266.377	218.594	297.532	240.918	342.719	326.632	344.641	298.207	339.532	261.847	288.804	241.562	195.891	202.206	216.217	323.347	242.589	273.519	251.217	319.841	232.486	285.069	195.995
rseP	196546	197898	614.964	548.331	596.613	387.563	419.743	319.299	426.795	372.997	332.55	390.459	347.296	397.656	450.523	502.842	456.689	547.216	558.142	579.356	440.529	452.584	478.63	329.817	367.955	440.699	368.114	389.371	414.168	337.655	312.633	320.556	368.082	405.426	381.554	392.568	383.308	388.9
bamA	197928	200360	869.677	675.202	797.052	771.963	781.194	815.144	636.905	605.867	537.591	886.946	905.918	877.918	679.326	623.429	578.217	844.018	796.287	773.996	643.809	664.433	661.682	588.393	614.466	574.597	574.014	541.859	532.563	667.14	636.368	683.624	621.894	558.652	654.304	655.569	636.154	614.807
skp	200482	200967	2050.97	2395.98	2043.69	2612.02	2269.11	2618.09	4650.09	4306.85	4067.62	3429.81	3505.07	3382.87	3039.49	2978.91	2768.7	2736.8	2648.34	2813.43	1943.63	2041.13	1772.09	1432.11	1201.73	1353.29	4168.2	3254.18	3709.62	2598.03	2277.31	2574.35	4988.46	4718.16	4675.9	3054.36	2932.86	3019.58
lpxD	200971	201996	671.674	547.41	591.968	544.032	530.782	518.705	1439.97	1474.59	1440.75	1169.7	984.504	1154.63	1123.69	1144.55	1121.03	1152.49	1116.89	1188.03	987.485	1051.91	1067.39	1062.19	869.201	1083.54	1147.44	1133.11	1047.91	975.482	989.988	962.796	956.442	1033.49	819.086	938.444	968.141	758.48
fabZ	202101	202556	597.401	662.688	559.867	537.632	663.852	496.04	670.67	578.059	524.862	702.138	584.581	736.723	637.432	715.75	780.404	697.645	830.553	826.558	876.565	977.072	807.995	1116.95	1022.61	1057.27	857.453	718.937	734.133	898.862	730.605	854.761	827.041	883.571	763.59	666.133	754.925	919.126
lpxA	202560	203348	441.076	327.161	480.694	571.234	406.51	447.711	538.975	376.888	522.568	626.991	566.957	542.36	493.546	594.822	643.923	730.559	594.6	662.898	712.768	621.606	684.394	856.671	746.647	835.553	505.013	620.355	702.015	803.632	623.144	730.585	608.011	603.104	611.12	638.795	455.743	692.478
lpxB	203348	204496	101.08	136.91	140.453	97.1891	194.635	119.881	185.273	158.345	230.573	159.862	156.864	198.337	186.927	236.755	184.457	235.793	267.659	279.433	187.102	260.51	241.452	246.19	247.035	281.999	180.542	184.602	185.254	163.784	181.251	151.908	210.529	219.052	173.853	206.22	250.659	292.971
rnhB	204493	205089	75.1253	93.8808	47.5887	49.5069	67.0741	37.325	75.2492	55.2769	133.84	87.6956	36.5065	60.929	81.9227	154.967	50.594	103.059	74.7497	102.193	112.902	179.84	190.19	174.53	141.676	120.32	63.9953	109.997	65.5214	79.6644	105.455	61.1553	82.0149	75.1035	139.082	113.65	112.295	35.1566
dnaE	205126	208608	79.7371	93.7193	103.75	93.7309	105.551	96.364	140.113	135.576	131.129	133.958	114.672	152.06	189.347	158.256	125.396	179.283	165.646	153.905	148.393	143.16	141.169	217.161	200.38	189.833	129.422	149.356	140.161	111.136	119.794	111.736	146.203	152.534	157.994	152.703	129.773	145.225
accA	208621	209580	284.743	327.559	306.386	434.209	501.489	449.605	421.958	430.505	346.386	549.805	557.264	569.43	427.782	495.636	409.795	662.752	518.125	644.673	573.412	539.24	573.975	847.275	694.661	732.996	378.788	441.664	396.569	344.833	354.803	378.099	536.546	589.598	693.246	497.954	514.748	788.558
ldcC	209679	211820	64.7934	52.5208	110.929	19.1743	18.762	45.2424	70.8002	73.4448	57.5965	26.0634	38.2935	76.6938	170.229	46.2371	59.4391	35.0051	15.6818	51.811	16.2691	14.1482	16.625	10.1707	17.2303	31.7861	88.0122	82.0493	57.6012	26.9751	35.3975	22.3699	142.563	16.8064	42.7946	26.6628	26.9239	29.502
yaeR	211877	212266	105.137	57.3318	72.6545	63.955	58.5161	18.9949	83.5522	210.98	78.5906	92.047	153.271	0	148.896	94.6361	92.6912	67.4323	42.7956	78.0097	52.2334	51.4809	45.3696	27.756	28.213	20.4104	146.554	111.957	157.194	83.2171	48.3001	57.4566	134.157	137.594	127.404	100.749	110.213	107.348
tilS	212331	213629	34.6199	8.65261	21.9303	38.6088	52.9881	45.8679	94.5737	89.1562	123.355	98.5061	67.293	105.292	140.223	161.87	121.239	84.8083	94.7289	123.62	80.4081	82.8755	79.4282	88.8063	76.6431	86.2506	98.3031	50.69	112.15	79.22	58.3162	88.8823	89.088	131.518	121.777	97.9887	114.587	97.2071
rof	213678	213932	363.979	130.997	442.685	212.552	133.703	231.473	524.994	578.479	646.454	331.408	551.842	354.238	453.614	528.569	611.834	273.911	260.755	386.193	119.347	52.2791	234.973	118.382	143.252	62.1807	682.12	625.308	609.501	321.778	196.196	273.503	708.435	838.365	776.274	341.035	242.498	163.519
yaeP	213925	214125	497.153	331.344	326.589	324.819	366.371	384.228	744.444	731.606	787.293	403.013	402.645	582.409	619.583	729.255	476.179	465.498	247.334	469.635	150.939	99.1764	174.807	74.8595	163.054	137.62	1097.96	934.617	798.369	382.29	124.065	221.377	723.661	574.321	736.319	517.571	448.236	413.606
yaeQ	214291	214836	13.684	20.5204	34.673	41.62	20.9443	13.5974	74.7632	105.721	56.2589	95.8422	59.8467	83.2363	63.9521	90.3267	121.647	44.2486	40.8468	41.8822	52.3476	49.1366	32.4777	55.6333	47.1244	29.2215	75.7686	66.7865	71.608	68.7354	23.0503	51.4126	89.6338	16.4161	30.4005	52.0871	70.1296	76.8449
arfB	214833	215255	96.9927	0	67.0263	42.9096	53.9832	8.76174	67.4448	155.709	188.507	61.7575	51.4176	85.8155	115.384	87.3052	71.2591	67.3927	52.6407	80.9625	43.3684	15.831	50.2261	61.4541	78.0824	56.4881	165.246	154.926	158.2	59.0544	44.5585	39.7543	90.761	126.935	78.3563	98.1077	56.4864	0
nlpE	215269	215979	105.217	126.226	39.9905	83.205	72.469	52.2759	189.704	197.417	164.38	87.5114	115.041	76.8012	163.911	138.906	110.541	120.627	94.2223	69.7744	69.0008	66.1176	59.9337	61.1098	36.2343	67.4059	183.74	112.976	220.24	56.3746	62.0325	90.9226	162.455	151.469	163.626	120.15	60.6636	147.717
yaeF	216179	217003	22.6828	0	22.9897	13.7979	0	18.0314	9.91425	20.0279	37.3021	7.94345	13.227	11.0379	33.9224	14.9726	43.9948	13.3358	40.6249	13.8849	2.47919	12.2174	12.9205	13.174	0	24.2189	23.1867	0	13.5655	12.1532	30.5667	0	4.24508	21.7691	10.0784	15.9397	17.4371	50.9515
proS	217057	218775	272.667	268.231	298.466	391.438	444.045	444.345	364.686	428.54	466.341	483.166	505.621	403.363	309.912	284.376	200.966	407.824	442.768	447.315	493.524	518.92	492.869	704.402	661.056	768.592	488.698	455.66	489.209	523.012	558.508	534.351	642.974	617.576	615.452	413.877	517.038	465.487
tsaA	218887	219594	15.8492	31.6897	40.1592	32.1369	64.6887	36.7475	92.3657	139.941	139.009	106.382	92.4215	102.834	108.638	165.647	153.703	145.985	86.7349	183.257	83.7277	56.9114	90.2798	116.599	119.558	157.944	153.013	113.452	94.7868	56.6125	88.9917	79.3968	79.0982	63.3785	35.2107	86.6259	54.1507	29.668
rcsF	219591	219995	119.685	55.224	69.9834	67.204	70.456	82.3345	251.501	365.803	454.208	274.049	214.744	515.208	344.213	258.278	252.97	254.4	206.111	216.032	186.158	123.971	148.586	187.149	144.937	147.45	290.175	233.654	247.77	240.473	263.638	179.869	180.915	88.3571	102.267	118.61	94.3656	155.102
metQ	220113	220928	2884.85	2737.33	2963.4	3113.54	3144.87	3144.6	1698.93	1589.46	1629.16	2192.39	2025.91	2198.35	1268.92	1210.97	1275.04	1795.85	1978.27	1801.47	2135.49	2025.67	2137.89	404.892	500.91	475.01	1570.58	1262.48	1378.31	1750.87	1715.1	1798.99	1605.11	1738.66	1599.7	1923.04	1886.27	1854.41
metI	220968	221621	731.814	720.182	637.413	608.621	735.059	761.271	499.787	454.33	488.913	725.792	800.142	834.644	342.013	452.871	332.673	534.455	580.249	559.96	749.871	774.995	759.89	239.082	157.512	213.657	423.713	379.493	512.887	390.568	500.792	442.501	411.947	288.068	444.556	636.132	659.266	545.809
metN	221614	222645	391.958	413.62	386.227	375.304	461.048	490.454	281.565	368.512	304.385	594.17	460.299	600.46	226.15	263.518	263.969	375.536	303.332	388.776	479.972	452.858	540.938	215	164.262	189.876	265.874	240.896	233.327	347.582	397.367	275.438	285.269	322.183	258.008	378.302	330.143	285.329
gmhB	222833	223408	116.775	116.743	197.259	122.337	109.225	90.2504	262.291	229.127	256.051	170.393	189.153	110.493	222.341	267.645	251.659	225.036	242.065	125.755	127.634	157.243	98.5438	101.734	95.7487	117.757	276.318	265.969	193.994	108.623	142.064	126.747	127.484	186.786	144.127	174.759	116.368	72.8633
dkgB	229167	229970	51.2006	69.7999	23.5879	39.6395	42.745	18.5006	45.7751	61.6471	84.2001	28.5255	20.3568	45.3004	713.506	614.49	631.954	125.882	131.993	113.97	45.7868	25.0706	8.8378	35.1438	18.3192	19.8793	114.985	81.7824	104.389	31.1737	47.0432	41.9711	65.3332	33.5034	51.7035	49.0634	11.9272	52.2774
yafC	229967	230881	16.3672	49.088	10.3679	12.4452	31.3138	28.4613	44.7113	45.1608	47.103	25.0764	17.8953	19.9114	22.9475	47.2665	46.2951	38.4908	24.428	20.8727	24.5975	36.732	11.6538	4.75298	20.1302	13.1067	48.7982	71.8937	42.8244	41.1065	62.0325	36.8961	34.4601	68.7222	63.6325	43.1309	20.9701	22.9781
yafD	231122	231922	144.831	238.205	165.732	150.624	114.412	185.696	290.991	422.827	345.74	159.521	177.084	181.878	314.415	416.328	347.362	184.034	146.431	219.257	97.0216	75.4925	93.1432	24.4211	22.9845	74.8256	350.223	246.263	286.394	96.999	110.177	136.915	625.167	751.035	529.344	235.289	251.407	367.307
yafE	231926	232549	47.9268	35.9353	15.1798	29.1539	27.5082	29.7647	65.4625	39.6724	59.1122	5.24495	8.73361	29.1526	59.7295	79.0899	19.3661	35.2218	17.8827	18.336	16.3698	21.512	22.7499	20.8767	23.5783	31.9829	66.3428	93.5649	53.7427	12.0369	0	13.505	168.178	86.2432	173.021	77.1817	53.7297	33.6426
mltD	232597	233955	515.728	603.815	524.104	389.211	430.557	364.48	280.263	316.564	294.801	395.983	297.52	342.222	348.863	418.706	365.525	635.606	572.148	585.244	529.019	621.418	549.832	205.027	203.519	244.408	218.486	226.132	202.048	350.944	311.255	337.795	276.136	185.277	257.333	389.223	413.421	480.112
gloB	234027	234782	74.2345	29.6856	75.239	57.1987	30.2989	68.8472	54.0777	76.47	81.3864	60.659	50.503	84.2891	234.373	40.8344	55.9933	61.1022	36.9317	20.1962	40.5686	26.6561	37.5869	25.869	0	15.8524	37.9419	96.616	44.3962	56.3468	41.6819	37.1878	226.919	35.6222	54.9733	34.7775	63.4077	55.5835
yafS	234816	235538	72.4348	31.035	39.3295	47.2094	55.4331	71.9766	33.9215	22.8417	76.5772	58.8865	30.1706	37.7659	96.721	76.843	58.5385	51.712	54.0546	79.1782	31.1026	51.0909	44.2073	18.0299	20.3631	33.1459	79.333	80.8061	38.6785	58.908	26.1459	73.8685	48.415	74.4828	68.9665	75.7465	46.4029	29.055
rnhA	235535	236002	7.97508	23.9187	20.2075	58.2149	12.2064	23.7739	43.5722	105.625	78.6908	69.8214	23.2525	77.6165	54.6648	118.446	77.3411	65.6427	83.3198	65.0909	74.0916	100.229	37.8562	55.5827	78.4692	34.0607	61.142	93.416	23.8476	80.1184	94.0365	41.9488	37.3134	76.5386	53.1525	37.3618	102.179	0
dnaQ	236067	236798	132.875	91.9649	116.544	124.35	172.085	116.799	240.127	169.215	285.749	125.279	141.556	149.214	165.597	210.839	239.547	141.218	137.295	151.203	86.5795	133.045	140.701	94.9821	95.5403	120.047	195.904	259.404	152.819	95.8368	146.346	88.3248	239.111	232.974	170.305	143.652	65.4781	86.0977
yafT	237335	238120	9.52158	0	12.063	5.79198	7.2867	4.73067	5.20216	0	0	0	0	0	17.7996	15.7127	0	0	7.10549	9.71413	7.80522	4.27376	0	0	23.4214	15.2496	8.11094	0	14.236	6.37698	0	3.57738	8.90983	0	0	11.1517	12.1994	0
ykfM	238257	238736	0	0	0	4.73072	0	0	0	0	0	6.80867	0	0	0	12.8337	0	0	0	15.8684	0	0	0	0	0	0	0	0	0	0	13.1	0	7.27728	0	0	0	0	0
yafU	238746	239102	10.4341	0	26.4382	19.0411	63.8801	10.3681	0	69.0961	0	0	0	0	6.5018	0	16.8647	6.13447	0	0	0	18.7333	29.7171	0	10.2664	11.1407	0	81.4795	31.2006	6.9881	17.5759	0	0	25.0345	0	6.11022	13.3685	0
yafF	239106	239378	0	0	34.4846	0	0	0	0	0	0	0	0	0	8.48061	0	0	8.00148	0	0	7.43758	12.2174	0	0	0	0	0	0	40.6965	9.11492	0	0	12.7352	0	0	0	0	152.855
yafV	239419	240189	106.767	29.1103	122.968	53.138	74.2792	28.9341	153.786	117.838	167.599	80.7276	127.348	59.0397	154.229	96.1034	101.972	62.7713	94.1615	94.0727	47.7389	56.6356	46.073	16.9118	28.6504	36.272	152.96	161.064	152.375	61.7553	73.5734	83.8744	108.99	81.5077	194.069	147.782	62.1789	27.2531
ivy	240343	240816	748.103	519.592	798.133	229.931	265.163	312.998	972.345	834.368	815.86	420.553	367.361	402.361	1162.96	1013.62	890.963	601.872	387.852	482.041	146.319	127.245	67.284	68.6044	85.2304	92.4888	1059.88	860.915	741.751	601.241	384.679	349.121	751.619	680.183	717.281	1000.69	696.169	486.443
fadE	240859	243303	607.631	579.852	660.954	282.817	310.006	295.794	231.381	176.127	300.282	127.621	174.479	171.736	135.773	149.396	99.2039	77.5829	89.3149	97.058	45.2818	55.098	53.8987	5.34711	12.0781	19.6601	230.048	224.668	247.77	189.09	219.698	177.563	134.969	132.536	122.72	99.7403	70.7742	60.3176
gmhA	243543	244121	458.238	367.781	490.605	349.415	424.77	410.447	430.197	413.152	488.234	384.233	338.72	298.364	494.673	532.532	625.905	459.136	356.41	381.906	331.547	376.598	324.744	348.609	311.167	399.687	373.856	377.998	482.484	389.028	413.123	339.482	338.206	402.617	387.137	325.038	322.497	217.463
yafJ	244327	245094	73.0791	175.342	135.791	106.69	96.9387	77.4578	122.443	182.822	200.299	140.757	106.536	106.685	185.188	209.034	173.24	117.438	145.427	109.35	114.487	126.833	106.38	107.525	91.0793	88.432	178.456	266.314	131.116	123.991	90.2729	98.8443	196.033	163.65	205.647	111.268	93.6312	218.873
yafK	245065	245805	85.8286	15.1421	63.9633	46.0673	46.3646	85.2856	319.975	256.324	290.595	212.167	176.644	208.829	220.222	216.62	171.367	195.907	188.381	169.978	154.51	117.839	119.827	58.6457	89.417	102.423	197.835	246.41	173.616	128.491	136.071	136.575	226.769	205.929	246.759	130.088	148.778	141.76
yafQ	245961	246239	53.2803	279.645	168.754	162.052	0	39.7074	247.434	352.831	219.051	209.91	116.51	129.636	149.403	197.83	107.647	133.131	119.281	54.3578	80.0727	83.7021	63.2279	61.8899	52.4241	28.4443	272.32	260.041	199.153	89.2098	44.8746	120.109	224.357	191.754	207.144	54.6019	34.1322	74.8012
dinJ	246242	246502	270.337	213.366	108.156	181.756	174.218	141.383	342.042	345.48	538.167	336.333	373.362	276.95	363.51	375.677	390.953	142.208	191.121	217.74	171.064	63.8636	94.5545	99.1645	41.9989	45.5756	545.414	444.433	425.463	190.585	191.737	352.819	492.622	443.793	505.754	241.631	218.757	399.506
yafL	246712	247461	19.9536	14.9611	12.6398	3.03444	15.2701	9.91368	32.7052	55.0566	41.0174	17.4693	7.27221	12.1372	18.6506	32.9278	0	8.79844	0	10.1786	2.72613	0	4.7358	0	4.90824	10.6525	25.4961	38.9543	14.9166	6.68185	8.4028	7.49682	9.33579	35.9061	0	5.84244	6.39129	0
rayT	247637	248134	22.4926	22.4864	0	31.9253	22.9509	14.9002	8.19262	0	12.3298	32.8202	10.9301	54.7266	28.0317	24.7452	24.2366	13.224	22.3802	45.8949	20.4868	26.9221	21.3536	13.0636	0	8.00529	6.38676	58.5481	11.2098	15.0642	25.2587	0	14.0316	0	16.6566	26.3434	9.60608	0
lfhA	248358	250070	24.0786	32.8255	5.54647	17.3101	13.4014	8.70046	9.5676	4.83189	7.19956	19.1643	19.1468	10.6519	1.36401	18.0614	10.6141	9.00865	3.26703	11.1662	8.37378	5.8951	6.23436	5.08536	15.0765	7.01163	16.782	25.6404	9.81838	11.7283	7.37449	6.57938	6.14498	15.756	4.86302	8.97305	14.0229	0
lafU	250072	250827	69.2855	59.3713	50.1593	57.1987	7.57471	9.83531	43.2622	65.5457	32.5545	8.66558	0	72.2478	21.587	0	23.9971	20.3674	36.9317	30.2943	24.3412	8.88537	0	8.623	14.6083	10.5683	21.0788	38.6464	36.9968	16.5726	16.6728	11.1563	9.26199	35.6222	10.9947	2.89813	19.0223	0
dinB	250898	251953	21.2819	31.9142	8.98748	12.9458	10.8578	17.6228	38.7583	31.3183	52.4977	21.7376	20.6836	34.5207	28.7332	81.9465	45.8642	25.0244	52.9389	32.5685	19.3841	9.5524	20.2043	32.9612	24.4299	18.936	33.2365	34.623	26.5161	21.38	5.9748	26.653	29.8719	17.0206	0	24.9255	18.1781	39.8375
yafN	252005	252298	0	0	0	38.4669	19.3576	0	41.4596	83.7528	41.5975	22.1454	18.4376	0	47.2858	62.6128	61.326	44.6143	37.7524	51.6125	6.91169	45.4141	0	22.0366	37.3323	27.0078	43.0945	49.3815	113.457	33.8817	42.6082	9.50355	59.1738	60.6897	28.0975	66.6569	16.2042	0
yafO	252301	252699	18.6879	0	0	5.68392	14.3015	0	40.8408	0	15.3662	0	13.6218	22.7347	52.4026	30.8391	45.308	32.9613	55.7834	28.5987	10.2128	33.5522	8.87078	16.2807	27.5814	19.9535	0	36.4833	55.8818	25.032	15.7396	28.0851	17.4872	0	41.5171	10.9437	23.9435	0
yafP	252709	253161	16.4748	0	41.7445	0	0	8.18531	18.0022	36.3664	13.5465	28.8473	12.0087	0	20.532	13.5936	13.3142	4.843	24.5887	25.212	13.5051	7.39473	7.82029	4.78425	0	8.79529	14.0341	0	36.9481	16.5508	0	6.18981	7.70817	0	0	19.2954	0	0
ykfJ	253479	253685	0	53.6462	0	0	0	0	0	39.4835	88.2461	0	26.0761	0	44.5838	59.0349	28.9108	0	0	0	0	16.0571	0	0	0	0	0	0	0	0	0	0	0	85.8326	0	0	0	0
prfH	253702	254202	7.4529	0	0	0	11.4072	7.40575	0	0	12.2564	0	0	0	0	12.2989	0	0	22.2469	0	0	0	7.0755	0	0	7.95764	0	0	0	0	0	0	13.9481	0	33.1149	0	9.5489	0
pepD	254259	255716	228.821	239.04	247.552	289.331	220.367	252.921	505.688	527.798	443.948	384.906	367.314	475.421	291.58	390.334	349.067	331.034	264.771	254.432	288.034	279.269	280.696	391.228	379.456	370.594	473.066	451.734	388.246	389.153	324.811	314.905	238.178	265.253	188.49	504.375	428.23	231.008
gpt	255977	256435	138.217	121.923	123.607	217.613	161.774	129.264	124.379	161.523	133.706	234.899	142.233	217.604	359.71	241.507	157.696	315.487	303.367	306.91	257.707	430.623	208.406	783.872	735.98	954.917	200.851	126.981	267.434	446.513	328.692	445.988	494.524	604.729	307.065	333.285	364.594	410.921
frsA	256527	257771	96.3145	90.27	99.1431	60.419	59.8876	50.8433	164.443	186.028	247.485	86.9578	100.919	109.848	163.17	163.907	204.322	63.7041	98.8278	76.7673	44.4109	54.0384	54.2909	64.6794	76.9979	64.2733	169.218	170.402	166.503	94.7425	50.6996	85.9432	160.537	158.873	66.8666	82.8404	65.5568	16.9022
crl	258676	259006	345.613	218.222	207.408	702.632	821.315	768.19	298.148	542.061	448.709	796.268	715.987	907.296	442.06	420.249	470.414	406.39	529.402	408.276	765.441	653.172	664.858	332.789	429.548	369.019	480.352	710.233	448.745	737.05	689.417	840.615	1685.12	1680.28	1818.51	1358.15	1200.25	919.348
phoE	259045	260100	46.1109	42.5522	26.9624	49.6256	32.5734	45.8192	50.3857	31.3183	34.9984	49.6859	72.3924	77.6715	11239.1	11876.4	10881.3	19225	17141.6	15477.3	23.2609	54.1303	23.5717	12.3605	20.94	18.936	15.1075	76.1706	26.5161	33.2578	41.8236	29.3183	36.5101	68.0825	47.2802	149.553	127.246	139.431
proB	260388	261491	237.523	254.42	189.151	235.305	254.482	239.392	363.361	322.074	323.649	252.511	301.747	239.423	355.22	302.374	290.675	319.192	389.955	384.261	309.678	301.561	322.137	256.197	217.013	253.609	450.915	351.09	527.621	386.334	331.512	382.46	441.35	415.206	429.686	439.141	391.272	514.486
proA	261503	262756	265.957	295.758	212.01	254.488	265.278	308.815	437.552	481.529	457.026	455.222	466.133	327.184	443.178	458.613	396.058	381.245	450.461	454.257	275.989	225.336	235.467	197.856	199.937	175.486	582.932	484.21	495.934	346.236	307.053	339.066	508.923	415.848	411.604	400.737	336.923	536.997
ykfN	263150	263212	0	0	0	0	0	0	0	0	93.5943	0	0	0	0	0	0	0	0	0	0	0	0	0	0	0	0	0	0	0	0	0	0	0	0	0	0	0
ykfI	263328	263669	0	65.3084	27.5876	19.869	33.3287	0	23.7942	48.0668	35.81	0	31.7448	52.9817	13.569	35.9343	0	6.40118	81.2497	0	0	68.4174	0	0	10.7128	0	37.0987	63.7665	16.2786	0	55.0201	0	40.7528	104.492	48.3765	12.7518	27.8994	61.1418
yafW	263690	264007	0	0	0	0	0	34.8832	0	0	0	10.2448	0	0	7.29174	0	18.9136	0	0	0	0	10.5047	0	13.5926	0	0	0	22.8447	0	15.6742	19.7113	8.793	0	0	0	0	0	0
ykfH	264026	264247	0	0	0	0	0	0	0	0	0	0	0	0	0	0	0	0	0	0	0	0	0	0	0	0	0	0	0	0	0	0	0	0	0	0	0	0
ykfG	264256	264732	0	0	0	0	0	7.77604	0	17.274	0	0	0	0	0	0	0	4.60085	11.6796	0	0	0	0	0	0	0	6.66618	0	0	0	0	0	0	0	17.3853	0	0	0
yafX	264748	265206	0	0	0	9.8915	0	0	0	0	26.7412	0	11.8528	0	5.06634	0	0	0	0	0	0	0	0	0	0	0	0	15.8726	0	0	0	0	0	0	0	4.76121	0	0
ykfF	265304	265543	0	0	0	0	0	61.4403	0	0	0	13.5333	0	0	0	25.5089	24.9847	0	0	0	0	0	0	0	0	0	13.1678	30.1776	0	0	0	0	0	0	0	9.05217	0	0
ykfB	265620	266087	111.651	143.512	141.453	121.281	85.4447	39.6231	113.288	70.4164	65.5756	27.9285	34.8788	38.8083	89.4515	157.928	25.7804	42.1989	35.7085	56.9545	104.6	114.548	113.569	55.5827	39.2346	59.6063	81.5227	108.985	71.5429	5.34122	53.7351	11.9854	67.1642	38.2693	106.305	65.3832	61.3076	44.7854
yafY	266110	266553	8.40327	126.015	63.8774	30.6703	51.4471	25.0503	36.7293	0	0	51.4991	12.2505	0	20.9454	27.7345	27.1645	4.94051	12.5419	0	27.554	15.0872	15.9555	29.2835	16.5365	35.8895	42.9499	0	25.128	22.512	14.1551	12.6289	31.4535	20.162	37.3376	0	32.2996	0
ykfL	266553	266774	0	0	0	0	25.552	49.7667	0	0	0	14.6159	48.6753	0	0	27.5496	0	0	24.9166	17.0321	0	14.9867	15.8491	0	16.4262	0	14.2212	32.5918	0	11.181	0	37.6341	0	40.0552	0	19.5527	0	93.7508
ykfK	266776	266967	0	0	0	11.7176	0	0	0	0	0	0	0	0	24.0067	0	0	0	0	0	0	17.2923	0	11.1878	18.9533	0	32.8181	0	0	25.8022	0	0	54.0758	0	0	0	0	0
yafZ	267184	268005	4.55305	0	0	5.53924	0	4.52424	0	10.0503	7.48754	0	0	11.078	5.6743	0	0	0	0	0	0	0	0	0	0	0	0	0	0	0	0	0	4.26052	0	10.1151	2.66628	5.83351	0
ykfA	268097	268960	43.3248	25.9878	54.8889	23.7191	13.2623	25.8304	33.139	9.56347	7.12483	11.3792	6.316	10.5413	16.1983	35.7478	21.0079	35.6606	32.3312	30.9407	14.206	3.88927	4.1131	5.03257	4.26286	13.8777	25.8343	67.6646	38.8659	5.80327	21.8938	29.2999	16.2165	41.5798	9.62508	12.6856	16.6527	24.3298
perR	269289	270182	20.9379	753.559	84.8851	28.0204	224.328	41.6109	73.2129	157.142	68.8654	18.331	48.8381	40.7552	20.8754	117.478	162.442	19.6959	256.249	8.54454	11.4424	78.9431	35.7798	0	152.451	8.94237	210.464	204.38	100.176	33.6551	148.131	9.43998	50.941	190.899	27.9095	26.9749	236.072	0
insN	271764	272189	16.4029	16.3984	27.7081	43.2375	25.1057	16.2991	23.8981	72.4151	17.9832	23.9344	39.8542	26.6065	54.5129	54.1368	44.1869	45.0039	48.9627	78.0948	26.8922	24.5415	31.1446	34.9313	21.5191	29.1896	69.8639	64.045	81.7484	18.3094	36.8402	49.3023	51.1634	52.4741	97.1755	54.4316	35.0265	122.818
insI1	270603	271754	13.0087	9.75385	16.4809	15.8264	4.97767	12.9264	31.9831	28.7153	32.0895	45.5562	23.7055	31.6514	38.5042	16.1004	36.7956	26.7686	29.1233	23.2256	12.441	20.4364	21.6124	11.3331	9.59974	13.8897	22.1629	31.7452	24.3122	21.7811	27.391	24.4377	21.3026	15.6059	43.3504	17.1403	25.0007	0
ykfC	272847	273954	16.9049	40.5606	8.56682	10.2832	5.1748	10.0788	44.333	52.2419	50.0405	20.7202	24.6443	16.4525	14.7476	50.2142	10.9294	19.8777	20.1844	17.2467	14.7814	9.10531	25.6782	9.81827	6.65329	10.8298	51.8414	26.402	45.4951	31.7012	45.5612	20.3244	75.93	56.7839	30.0448	39.5982	21.6591	18.9864
insH1	274101	275117	36.8261	55.224	18.6622	31.3619	11.273	21.9559	40.2402	56.9027	60.561	38.6893	69.7918	62.721	43.6003	42.5399	71.4268	38.9719	43.9704	18.7854	34.2129	19.8353	34.9613	29.9438	25.364	23.5921	50.1924	43.1362	44.048	32.0631	55.8292	38.7409	37.9061	44.1785	49.0879	32.3482	28.3097	20.6803
mmuP	275325	276728	88.1	88.0758	54.1165	56.8392	93.9814	76.9314	67.0956	70.7167	52.6842	79.4683	66.1631	97.4344	63.2158	61.6783	34.5204	75.3401	79.6905	78.9869	70.0306	76.6908	63.3627	12.4044	10.5072	0	63.6769	46.9072	39.9155	50.064	67.4554	50.152	54.9598	76.865	71.1723	40.6479	71.8305	44.9764
mmuM	276715	277647	317.035	361.08	254.213	161.117	153.558	183.435	100.858	115.16	138.592	112.43	175.512	107.407	87.5243	165.563	90.8097	84.9387	119.791	85.9794	107.464	93.6666	133.346	18.6463	39.4861	25.7093	102.557	156.691	144.003	72.5688	114.919	111.575	97.6368	86.6579	98.071	105.754	149.11	157.754
afuC	277756	278802	3.57739	10.7292	0	4.35226	0	3.55476	3.90905	23.6901	11.7661	9.39596	5.21521	0	6.68757	23.614	0	2.10325	0	0	0	12.8457	6.79248	0	3.51991	3.81967	12.1896	6.98395	0	2.39592	12.052	5.37629	3.34755	25.7498	15.8951	4.18986	4.58347	0
afuB	278814	279161	0	0	0	0	0	0	11.6937	0	0	0	0	0	0	0	0	0	0	10.918	0	0	0	0	0	0	0	20.8922	0	7.16728	18.0265	0	0	0	0	6.26689	0	0
insB1	279178	279681	7.4088	44.4406	0	13.5203	0	7.36193	16.1913	16.3541	0	19.4591	32.4022	0	32.3166	0	23.9498	8.71167	55.2883	7.55863	8.09772	13.3018	14.0673	0	7.28975	15.8211	18.9335	0	11.0772	19.8479	12.4799	16.7015	34.664	35.5519	0	8.67723	9.49239	0
insA	279600	279875	26.9266	80.7577	34.1138	8.18974	61.8194	0	29.4229	29.7187	22.1406	23.5741	0	0	92.2836	0	21.7608	47.4926	60.282	54.9423	44.1456	0	63.9078	7.81943	13.247	0	34.4061	52.5674	20.1294	9.01691	45.3571	20.2334	25.1966	0	29.9102	55.1891	17.2496	75.6055
insI1	279931	280104	21.2218	63.648	0	0	0	21.0876	46.3785	0	34.8996	37.1592	0	0	0	0	34.301	24.9538	0	21.651	0	0	80.5888	0	0	0	54.2333	82.8605	31.7295	0	0	0	19.8583	0	47.1466	37.2827	27.1901	0
insX	280114	280362	0	44.7052	0	0	0	14.8115	0	0	0	0	0	36.2673	0	0	0	0	0	0	0	0	0	0	0	0	0	58.1996	0	9.983	0	0	27.8962	0	0	0	0	0
yagB	280427	280735	0	36.108	30.5056	14.647	0	0	0	0	0	0	0	0	30.0083	0	0	0	0	0	0	0	0	0	0	0	10.2557	0	0	0	40.5597	0	0	0	0	0	15.4251	0
yagA	280829	281983	19.4625	0	16.4382	1.97317	4.96477	6.44646	3.54447	14.3204	10.6688	8.51965	0	7.89236	2.02129	10.7058	5.2429	0	14.5239	0	0	5.82383	0	0	6.38325	3.46343	8.28955	6.3326	0	0	10.928	0	6.07068	0	7.20634	1.89955	0	0
yagE	282278	283186	8.23742	24.7055	0	5.01082	6.30396	16.3706	4.50055	9.09159	20.3198	0	0	30.0636	15.399	13.5936	6.6571	4.843	0	0	0	7.39473	3.91015	0	4.05252	0	3.50851	64.3259	18.4741	5.51692	0	0	26.9786	9.88204	9.15016	2.41193	10.554	23.1293
yagF	283201	285168	32.398	57.1573	19.3155	20.867	43.7535	22.7245	102.04	92.5488	53.279	15.0164	30.561	9.27382	4.75017	106.928	52.3651	16.8068	45.5097	5.83292	4.16595	23.9513	14.4741	3.32058	41.2531	12.209	123.38	115.336	37.0419	11.4873	41.7327	11.4563	14.2666	73.1602	25.4032	24.5525	58.6014	10.7021
yagG	285395	286777	10.8406	16.2564	6.86705	4.94575	20.7403	13.465	14.807	11.9647	4.45687	0	3.95092	6.59405	6.75512	8.94469	8.76086	3.18674	0	0	0	2.4329	0	1.57404	5.33319	11.5748	9.23453	26.4544	16.2081	7.26037	13.6955	2.03648	2.53602	13.0049	0	1.58707	10.417	15.2193
yagH	286789	288399	2.3273	27.92	17.691	1.4157	0	27.7509	0	0	11.4818	0	0	0	0	0	3.76163	1.36828	3.4735	7.1231	1.27185	0	0	1.35169	2.2899	2.48491	7.93002	22.7173	10.4389	1.55868	7.84054	1.74879	0	5.5839	10.3407	0	0	0
yagI	288404	289162	4.92948	0	24.9809	8.99581	0	39.1863	5.38648	0	32.4264	4.31573	0	11.9939	0	16.2695	7.96755	0	29.429	5.02917	8.08178	0	4.67986	0	0	10.5266	12.5975	28.8707	14.7405	3.30147	8.30356	0	4.61276	0	0	2.88672	6.31581	0
argF	289301	290305	3.72645	55.8815	9.4422	9.06721	0	33.3259	4.07193	8.22572	0	19.5749	16.2975	9.06681	4.64414	12.2989	12.0462	8.76352	5.56174	0	4.07296	10.0357	7.0755	2.16431	10.9997	0	6.34874	14.5499	5.57154	4.9915	12.5542	14.0008	0	8.94089	8.27872	6.54666	0	0
ykgS	290429	290633	0	0	0	0	0	17.9447	19.7332	0	0	0	0	0	11.2531	0	0	0	26.953	0	0	0	17.1445	20.9771	0	0	0	0	0	36.2844	0	0	0	0	0	10.5754	0	0
insB1	290649	291152	44.4528	22.2203	0	18.0271	11.3397	7.36193	24.287	16.3541	24.3677	6.48636	10.8007	18.0263	4.61666	0	11.9749	4.35583	11.0577	15.1173	8.09772	0	0	0	7.28975	0	18.9335	0	22.1543	19.8479	12.4799	11.1343	55.4623	0	16.4595	8.67723	9.49239	0
insA	291071	291346	26.9266	121.137	34.1138	24.5692	41.213	13.3781	73.5574	29.7187	44.2812	0	19.6271	0	33.5577	44.4349	65.2825	31.6618	40.188	13.7356	0	24.172	12.7816	31.2777	13.247	0	11.4687	0	60.3883	9.01691	0	30.35	138.581	0	29.9102	39.4208	51.7489	0
yagJ	291404	292231	58.7622	40.6704	34.3601	32.9955	20.7553	22.4579	49.3923	69.8444	44.6009	23.7443	19.7688	21.996	42.25	37.2964	14.612	45.178	26.9855	50.7274	4.94049	12.1733	12.8738	7.87588	8.89507	4.8263	26.9535	35.298	40.5496	18.164	15.2282	13.5863	21.1488	10.8453	10.0421	44.9994	17.3742	0
yagK	292322	292948	41.7363	35.7641	45.3226	14.5075	0	47.3968	58.6357	39.4835	68.6358	36.5399	8.69202	58.0276	48.2991	49.1958	19.2739	7.01082	26.6963	18.2487	16.2918	10.7048	28.302	10.3887	5.86651	25.4645	25.395	58.1996	35.6579	23.9592	40.1734	17.921	27.8962	42.9163	0	27.9324	45.8347	33.4824
yagL	293220	293918	0	0	0	3.25489	16.3795	0	0	11.8113	0	4.6846	0	0	10.0028	8.83001	25.9456	9.43764	7.98608	0	2.92418	0	5.07985	12.4309	0	5.71318	4.55807	0	0	0	0	12.0622	0	12.8382	11.8874	6.26689	6.85562	0
yagM	293945	294799	4.37793	0	0	13.3155	0	0	0	19.3276	0	0	0	0	5.45606	7.22455	14.1522	0	0	8.93293	2.39251	7.86014	4.15624	0	0	0	0	8.5468	6.54559	5.86414	0	0	4.09665	0	0	5.12745	5.60914	0
yagN	295139	295579	346.862	304.478	171.491	210.996	258.973	159.724	249.598	186.746	194.777	185.168	172.666	247.009	237.228	209.414	232.459	179.06	164.146	224.41	115.584	98.7297	136.538	93.3576	74.9169	81.297	396.367	247.742	328.872	192.645	242.262	241.57	158.33	182.684	187.949	292.3	119.232	142.527
intF	295696	297096	26.754	40.12	61.0111	39.0587	28.6641	42.5356	55.5452	59.0565	39.5976	67.9266	54.6037	91.1331	90.0249	66.2251	103.783	50.3341	55.9026	62.7786	57.0215	55.2393	66.038	51.2774	26.3241	22.8527	82.0452	57.4535	68.0014	86.0074	72.1061	78.4043	197.777	256.764	184.255	119.071	92.5508	45.0725
yagP	297381	297719	10.9832	0	27.8296	0	0	0	12.0015	24.2442	0	0	16.0116	0	27.376	0	0	12.9147	0	0	0	9.85965	10.4271	0	0	11.7271	0	0	0	14.7118	0	0	0	26.3521	24.4004	0	0	0
ykgT	297714	297791	139.121	0	0	0	0	0	50.6728	0	76.262	0	67.6046	0	57.7938	76.5268	0	0	69.2127	0	0	0	0	0	0	49.5142	0	0	69.3348	31.0582	0	0	0	0	0	27.1565	0	0
paoD	297770	298726	19.5639	23.4702	29.7429	4.76028	5.98876	31.1042	25.6531	60.4591	57.9115	3.42561	17.1124	0	29.2581	12.9139	6.32425	9.2017	11.6796	19.9595	4.27661	7.025	11.1439	0	7.69979	0	26.6647	53.4709	46.801	2.62054	6.59095	2.94016	10.9841	56.3276	17.3853	9.16532	15.0395	0
paoC	298736	300934	199.583	588.354	95.0909	45.6572	219.316	22.0356	139.799	225.927	75.7425	28.3756	96.9859	0	48.8964	177.346	55.1433	55.16	157.85	20.8841	10.2545	231.232	3.23892	7.92596	135.953	9.10684	149.671	596.11	109.67	33.1316	321.825	5.12726	38.3098	384.726	64.4251	35.962	373.734	38.3178
paoB	300931	301887	15.6511	11.7351	19.8286	4.76028	23.955	19.4401	51.3063	25.911	38.6077	10.2768	5.70414	0	21.9436	25.8278	18.9727	9.2017	17.5195	19.9595	2.1383	0	7.42928	4.54504	0	0	29.9978	7.6387	46.801	7.86162	0	5.88032	10.9841	9.38794	17.3853	18.3306	0	0
paoA	301884	302573	54.2029	130.051	27.4682	16.4858	41.4806	26.93	65.1508	47.8588	35.655	47.4544	23.7055	0	23.6429	35.7787	17.5217	9.56021	24.2694	16.5897	5.92431	34.0606	5.14582	9.44424	26.666	5.78738	60.0244	95.2357	64.8325	25.4113	63.9122	12.2189	20.2882	52.0197	48.1671	28.5672	83.3358	30.4386
yagU	302991	303605	151.952	145.834	169.41	284.693	251.179	253.665	318.796	348.835	339.847	686.453	673.42	680.275	306.784	180.544	265.25	332.333	263.076	266.643	385.31	447.417	363.53	42.3616	59.8042	84.3665	300.302	308.515	308.977	838.572	819.069	881.477	841.762	1254.16	1053.25	1281.37	1245.99	1023.98
ykgJ	303853	304182	22.5601	33.8309	85.7454	27.4467	17.2649	11.2087	36.9775	49.799	55.6507	19.7513	0	27.4455	42.1738	93.0731	54.6962	46.423	50.5066	57.5409	24.6579	10.1261	10.7089	6.55141	22.1976	12.044	57.6534	44.043	67.4609	22.6641	19.0009	33.9046	42.2213	0	50.1198	46.2395	72.2619	0
ecpE	304495	305205	10.5217	31.5566	0	25.6015	8.05211	15.6828	45.9888	34.8384	0	9.21173	7.66943	0	42.6169	26.0448	17.0064	21.6511	23.5556	16.1018	2.87503	9.44538	14.9834	9.16647	5.17633	11.2343	17.9259	41.0821	23.5971	14.0937	8.86178	3.95316	24.6143	12.6224	11.6876	18.4847	20.2212	0
ecpD	305174	306817	29.6487	34.2007	34.673	15.2607	3.49072	22.6624	24.9211	40.2746	30.0047	11.9803	13.2993	16.6473	11.3693	37.6361	36.8626	17.4313	23.8273	11.634	4.98548	10.2368	8.66073	6.62301	11.2201	0	21.3706	13.3573	23.8693	12.2196	23.0503	8.56877	17.0731	5.47202	15.2003	20.0335	23.3765	12.8075
ecpC	306807	309332	8.91166	4.45461	11.2903	3.61398	4.54663	11.807	21.0987	16.3929	14.6553	9.10245	8.66109	14.4553	14.8084	17.1572	12.0033	8.73233	13.3007	7.57656	1.62339	2.66667	2.82013	5.17585	5.84563	3.17173	8.8566	23.197	35.531	10.9422	10.0076	7.81253	5.55939	14.2545	16.4985	13.9165	11.4179	0
ecpB	309358	310026	5.58968	0	14.1633	0	8.55537	5.55431	18.3237	0	9.1923	0	0	13.6002	6.96622	9.22421	0	9.85896	0	11.4054	3.05472	10.0357	5.30663	3.24646	0	0	0	10.9124	8.35732	7.48725	18.8313	8.40046	15.6916	0	0	16.3667	0	0
ecpA	310084	310671	19.0673	19.0621	16.1045	23.1973	38.9117	25.2623	20.835	28.0593	10.4522	22.2578	55.5936	30.9284	87.1307	31.4653	30.8187	44.8408	66.402	38.9058	38.2073	51.3502	18.1018	29.5312	12.5073	27.1449	32.4849	37.2241	19.0055	80.8775	42.8244	66.8625	53.5268	0	14.12	18.6098	24.4297	35.6919
ecpR	310746	311336	18.971	0	0	11.5401	0	12.5673	20.7298	0	10.3994	5.53634	9.21881	0	15.7619	10.4355	0	7.43572	0	6.45156	10.3675	5.67677	18.0104	0	12.4441	0	0	0	0	16.9409	21.3041	9.50355	5.91738	15.1724	14.0487	14.8126	8.10209	0
ykgL	312112	312339	48.7826	97.5385	0	19.783	24.8883	0	71.0736	71.7881	80.2237	28.4726	23.7055	0	20.2654	53.6681	26.2826	19.1204	48.5388	33.1794	17.7729	43.7922	30.8749	0	0	17.3621	13.8518	31.7452	72.9366	0	109.564	0	15.2161	0	0	19.0448	20.834	0
ykgO	312374	312514	1486.85	938.808	1520.19	5950.35	5509.66	3732.5	0	0	0	68.5122	76.0552	253.871	0	0	42.1616	92.017	77.8643	53.2253	299.363	23.4167	470.521	0	25.666	27.8518	0	50.9247	39.0008	34.9405	43.9397	0	24.4092	62.5862	0	15.2755	33.4211	0
ykgM	312514	312777	1434.98	928.26	1105.06	7676.36	6545.91	3928.21	15.3727	31.0544	23.1357	49.2672	20.5093	102.689	17.5329	0	0	264.678	146.98	114.823	522.804	25.2584	761.292	49.0252	13.8423	90.127	23.9683	54.93	21.0341	0	0	21.1427	0	0	0	65.908	18.0249	79.0035
ykgR	313141	313242	0	0	90.6451	43.5226	54.7544	0	0	0	0	0	0	0	0	0	0	21.0325	0	0	0	0	0	0	0	0	0	0	0	0	0	0	0	0	0	0	0	0
ykgP	313716	313805	40.3899	0	0	24.5692	0	0	0	0	0	35.3611	0	0	0	0	0	0	0	0	0	0	0	0	0	0	0	0	0	0	0	0	0	0	0	23.6525	0	0
eaeH	314357	315228	21.4644	25.7502	21.7548	5.22271	13.141	42.6571	9.38172	0	7.05969	11.2752	12.5165	0	5.35005	7.08419	6.9386	5.04779	0	13.1391	4.69205	3.85371	8.15098	7.47984	4.22389	9.16721	7.31375	25.1422	6.41842	11.5004	28.9249	0	4.01706	10.2999	9.53708	7.54175	11.0003	0
insE1	315291	315590	12.3969	0	0	37.7052	0	24.637	54.1848	27.3648	0	43.4137	54.2175	30.1629	38.6246	20.4576	20.0372	29.1539	37.0048	12.6476	27.0993	33.3861	23.5383	7.20007	0	13.2365	84.4822	0	0	8.3027	0	37.2614	58.0021	29.744	110.164	14.5193	31.7666	0
insF1	315587	316453	25.9053	0	32.8198	18.3845	6.60829	8.58046	37.7425	28.5915	28.401	11.34	25.1769	31.515	48.4272	7.1249	27.9139	15.2304	12.8879	13.2146	9.43804	3.87586	4.09891	5.01522	16.9926	13.8298	25.7452	25.2867	25.8212	26.0247	14.5455	16.2216	24.2409	31.0773	47.9595	12.6418	11.0635	0
ykgA	316486	317169	0	0	13.8541	3.32596	16.7371	0	47.7962	12.0692	0	9.57376	7.97085	0	30.6635	18.0456	17.6748	16.0728	24.4814	16.7346	8.96407	14.7249	0	9.52672	0	11.6758	23.288	21.3483	8.17484	3.66189	27.6302	4.10852	5.11634	26.237	36.4408	19.2112	21.0159	0
ykgQ	317439	317567	28.4565	0	0	0	0	0	31.0947	62.8146	0	0	0	0	0	0	0	0	0	0	31.1026	0	0	0	0	0	24.2406	55.5542	0	0	0	0	0	0	0	33.3285	0	0
ykgB	317726	318319	0	37.741	0	19.1368	28.8905	18.7563	6.87521	13.8887	0	11.017	0	0	3.92068	0	10.1696	14.7967	9.39067	12.8383	3.43848	5.64824	0	3.6543	18.5724	0	5.35974	0	0	8.42786	10.5985	0	5.88765	15.0962	0	3.68455	32.2455	0
ykgI	318331	318567	0	46.9404	0	19.0411	0	0	0	34.548	0	0	22.8165	38.0806	39.0108	51.6556	0	0	23.3593	15.9676	0	0	0	0	0	0	0	0	0	0	0	0	0	0	0	0	0	0
ykgC	318676	320001	67.8332	59.3378	28.6463	17.1929	21.6298	19.6595	58.6798	18.7168	27.8881	34.6427	20.6018	20.6306	35.2242	46.6416	22.8415	13.2936	37.9654	14.4177	6.1784	2.53725	13.4163	1.64155	0	0	57.7836	16.5534	38.0324	15.1435	4.76096	14.8667	29.0927	0	0	14.8962	7.2425	0
ykgD	320227	321081	13.1338	0	11.0929	26.631	6.70071	39.1521	14.3514	0	14.3991	19.1643	19.1468	0	10.9121	21.6737	7.07608	18.0173	6.53407	17.8659	7.17753	11.7902	4.15624	10.1707	0	4.67442	7.45866	25.6404	6.54559	5.86414	7.37449	13.1588	24.5799	21.008	19.4521	20.5098	16.8274	24.585
ykgE	321608	322327	93.5169	62.3275	118.478	116.933	71.5669	72.2752	17.0311	0	17.0878	13.6456	22.7219	12.6409	12.9496	0	0	21.3815	23.2624	10.6009	17.0355	27.9834	24.6615	18.1047	25.5595	0	26.5541	40.5707	7.7678	17.3978	35.0059	7.8079	4.86159	12.4653	0	30.4243	39.939	29.1756
ykgF	322338	323765	136.496	102.344	93.1155	100.595	100.44	67.8162	28.6827	28.9711	30.217	36.7697	15.3067	6.38669	21.2638	30.3219	29.6988	16.9759	23.5062	29.4581	15.7795	11.782	12.46	4.57363	7.74822	0	40.2486	46.1205	19.623	17.5801	17.6864	21.6968	29.4753	6.29799	5.83155	24.5946	16.8157	14.7407
ykgG	323758	324453	102.102	128.935	136.162	111.141	106.924	37.3784	46.9757	59.3099	35.3489	32.9329	31.336	52.2996	30.1371	70.9433	34.7426	44.2313	40.1018	32.8946	17.6204	14.4721	10.2033	12.4842	10.5748	0	196.838	125.891	64.276	25.1932	54.3117	8.07598	45.2566	64.4665	59.692	94.4068	55.0803	0
ykgH	324696	325364	5.58968	16.7644	0	10.2006	8.55537	5.55431	12.2158	0	0	4.89373	0	0	3.48311	0	0	9.85896	0	11.4054	6.10944	5.01786	5.30663	12.9858	0	0	0	0	8.35732	11.2309	18.8313	8.40046	15.6916	40.234	0	3.27333	7.16167	31.3898
betA	325577	327247	15.7072	26.9192	11.3713	27.2991	13.7377	26.7563	49.0382	39.625	29.5208	60.8998	55.6102	49.1363	54.5312	48.1378	39.8949	35.6195	40.188	32.0497	35.5618	56.4014	34.0841	56.0392	35.3252	26.3543	43.9633	43.8062	36.904	105.197	102.053	72.5029	83.9887	86.1402	79.7605	47.3049	48.8739	37.8027
betB	327261	328733	40.7183	38.1629	25.7933	58.8263	46.7415	25.2879	52.8357	56.1757	75.332	89.1216	81.6202	68.1117	61.8464	67.1942	53.4733	61.3447	53.1756	49.3308	82.0553	52.5447	50.7365	56.1664	62.6	65.2139	80.2109	84.4604	68.4892	202.825	205.766	223.739	140.502	85.4837	135.69	81.9663	52.1696	100.039
betI	328747	329334	31.7789	57.1863	0	50.2609	77.8235	69.4712	111.12	28.0593	167.235	139.111	74.1248	77.321	106.933	83.9075	71.9102	44.8408	66.402	84.296	118.095	102.7	144.814	88.5937	100.058	122.152	119.111	62.0402	133.038	289.456	428.244	334.313	214.107	106.746	42.3601	93.049	122.148	71.3839
betT	329463	331496	35.0363	33.1832	46.7243	26.9212	47.9806	42.1441	32.2396	36.6342	36.3901	62.9626	51.0768	40.38	35.6211	48.6886	8.9415	28.1878	46.7874	31.9822	38.2942	46.3505	29.7609	31.0589	39.9165	21.6579	39.2706	53.9996	33.0846	87.6858	90.0796	106.694	50.0407	44.2436	40.9668	43.1945	51.9775	20.7108
yahA	332371	333459	24.0786	20.6332	0	60.6805	63.1781	82.033	37.587	15.186	50.9112	153.588	170.497	167.387	199.341	210.028	177.913	264.928	164.285	203.543	112.79	132.78	120.828	365.601	318.145	330.548	38.0924	60.4381	25.7148	246.503	208.593	268.815	61.1571	24.7594	61.1351	130.933	127.808	135.218
yahB	333501	334433	20.0655	48.144	30.5056	34.1764	36.8539	35.8894	35.0812	70.8678	26.3984	24.5941	11.7008	19.5285	42.5118	66.2251	38.9184	16.5159	29.9478	32.7541	26.3176	18.0128	26.6692	16.3155	27.6403	8.56977	17.0928	78.3456	24.0005	10.7509	40.5597	15.0777	15.0211	57.7719	26.7466	16.4506	25.7086	22.5363
yahC	334525	335022	7.49753	0	0	0	0	14.9002	0	0	0	6.56405	0	0	9.34391	24.7452	0	4.408	0	7.64915	8.1947	6.73054	0	0	0	8.00529	12.7735	14.637	33.6294	5.02139	0	0	14.0316	0	0	4.39057	0	0
yahD	335280	335885	18.5038	36.9974	15.6285	3.75195	28.3212	18.3867	20.2192	40.845	30.4297	0	0	15.0071	19.2171	40.7137	29.9078	21.7577	0	6.29265	0	5.53694	0	0	6.0688	6.58564	21.0165	48.1652	18.4437	0	0	0	23.0865	14.7987	27.4054	21.6717	15.8051	0
yahE	335925	336788	0	0	0	2.63545	6.63115	4.30507	9.46828	0	21.3745	7.58613	6.316	21.0827	18.898	7.14956	0	0	0	4.4201	0	0	4.1131	0	0	0	14.7625	0	6.47764	2.90163	7.29794	0	4.05412	0	9.62508	2.53711	11.1018	0
yahF	336778	338325	14.531	21.7905	0	5.89281	11.1203	2.40651	10.5854	0	11.9482	8.4812	0	0	12.073	19.9828	19.5721	5.69544	0	9.88324	2.64703	6.52224	0	0	16.6804	7.75755	20.6303	42.5521	7.24193	6.48799	16.318	3.63966	15.8636	5.81072	16.1411	7.09116	18.6176	0
yahG	338325	339743	7.92461	0	0	6.42739	8.08609	7.87447	8.65928	40.8163	13.0321	4.6253	11.5527	0	3.29205	8.71824	21.3477	7.76515	15.77	10.7798	4.33074	9.48523	7.52332	6.13676	5.19817	5.64086	9.00074	5.15693	15.7978	1.76914	4.44959	11.9095	7.41546	0	17.6054	7.73445	6.76884	0
yahI	340165	341115	137.808	70.8535	109.743	83.8289	96.4228	27.3873	47.3265	52.148	45.3255	37.9187	17.22	57.4802	4.90702	90.9658	19.0921	23.1489	47.0124	16.068	23.6693	28.2767	14.952	9.14725	23.2447	0	46.9567	92.2409	29.4346	36.9183	19.8972	5.9173	7.36882	18.894	34.9893	32.2804	40.3576	22.111
yahJ	341125	342507	65.0435	195.077	48.0694	54.4032	78.8131	37.702	82.9192	119.647	35.655	33.218	63.2147	46.1583	45.5971	76.0298	74.4673	25.4939	52.5837	38.7093	31.1026	41.3593	20.5833	12.5923	53.3319	26.0432	113.123	95.2357	64.8325	32.6716	59.3471	26.4742	71.0086	78.0296	78.2715	47.6121	55.5572	0
yahK	342884	343933	299.645	235.371	271.161	119.346	92.8172	63.8034	397.587	551.194	346.112	190.507	192.413	147.549	264.518	341.427	282.519	159.391	143.749	105.541	29.2418	64.0456	27.0925	16.5745	14.0395	15.2351	273.484	313.383	197.337	71.6728	60.0884	34.8464	53.4082	111.264	95.0991	125.338	100.549	20.0322
yahL	344176	344991	9.1728	0	0	5.57982	0	13.6722	5.0116	10.124	15.0848	8.03074	6.68617	0	8.5738	7.56858	0	2.69647	0	4.67915	0	4.11721	4.35416	2.66376	9.0254	9.79402	0	17.9076	20.5719	3.07169	0	3.44634	8.58346	11.0042	0	13.429	5.87624	0
yahM	345404	345649	0	0	0	18.3529	69.2676	14.99	32.9679	33.2993	24.8081	26.4144	21.9919	36.7042	9.4002	24.8942	0	35.4764	0	0	24.7322	27.0843	0	35.0461	14.843	0	0	0	22.5547	20.2066	0	34.0067	28.2323	0	67.0277	26.5021	0	0
yahN	345666	346337	111.297	116.829	126.903	50.7764	42.5867	49.7667	60.8074	61.4187	64.0601	29.2319	32.4502	0	27.741	55.0993	53.9669	13.0869	24.9166	11.3547	6.08229	19.9822	21.1322	12.9281	10.9508	11.8834	23.702	32.5918	49.921	22.3619	46.869	12.5447	26.0365	40.0552	12.3629	13.0351	21.3895	31.2503
yahO	346484	346759	2261.84	3109.17	2626.76	597.851	783.046	280.941	1206.34	951	1328.44	836.88	569.187	458.605	520.144	488.784	435.217	554.081	401.88	384.596	44.1456	108.774	76.6893	46.9166	158.963	57.5004	871.62	735.944	764.919	333.626	340.178	232.684	289.761	452.236	269.192	977.635	275.994	756.055
prpR	346857	348443	59.0607	56.6828	17.958	25.8672	39.7744	14.0849	33.5588	41.7184	27.1953	16.5463	34.4401	11.496	7.36053	3.89853	7.63683	6.94468	7.05186	4.82041	5.16421	12.7245	0	2.74418	2.32447	0	40.2486	41.5084	21.1929	4.74664	15.9178	14.2015	13.2639	11.3364	15.7452	20.7517	9.08046	13.2666
prpB	348682	349572	344.534	352.841	308.741	40.8937	45.0162	388.28	22.9558	18.5493	13.8193	36.7851	36.7515	633.825	81.1634	27.7345	101.867	17.2918	6.27095	360.075	4.59233	26.4027	19.9444	9.76116	20.6706	233.282	21.4749	32.8105	263.844	36.582	35.3877	88.4022	55.0436	10.081	252.029	12.3024	10.7665	306.735
prpC	350012	351181	233.766	192.084	251.534	27.2712	34.309	19.0921	3.49915	7.06865	15.7985	5.60714	4.66835	0	1.99544	5.28446	5.17585	9.4135	4.77939	0	1.75002	2.87468	3.04011	0	3.15081	3.41914	8.18354	31.2581	19.1513	2.14469	16.1824	2.40627	2.99653	15.3664	0	0	0	0
prpD	351215	352666	245.254	317.453	294.363	17.2744	11.854	17.957	2.82096	0	4.24552	2.2602	7.52711	12.5627	1.60869	4.26025	4.1727	4.55342	3.85308	2.63383	2.82168	4.63505	0	1.4994	2.54014	5.51292	10.9958	25.1998	7.71975	3.45803	0	0	2.41576	37.1646	0	4.53542	3.30766	0
prpE	352706	354592	256.38	250.349	201.434	19.3434	27.3772	9.87434	28.232	4.38705	16.3419	10.44	17.384	4.83563	4.95375	19.6783	19.2739	5.84235	11.865	8.11053	5.43062	3.56825	3.7736	0	5.86651	2.12204	6.77199	23.2798	23.7719	3.9932	6.69557	1.49342	5.57925	4.76848	8.83063	11.6385	12.7319	11.1608
codB	354922	356181	101.119	115.957	97.9656	135.685	122.905	141.853	292.482	262.598	313.019	320.266	385.876	311.158	74.1298	98.1578	115.369	129.392	177.553	127.437	152.78	189.558	200.467	219.371	225.324	206.407	136.807	156.766	177.866	231.056	255.497	223.48	16.698	21.4072	66.0724	116.689	152.419	116.91
codA	356171	357454	64.2096	78.7811	118.325	131.379	116.146	159.509	309.352	264.144	326.38	539.154	523.345	461.583	165.5	149.307	84.913	193.901	239.582	160.793	218.516	188.643	224.437	216.975	195.277	233.721	218.787	245.008	235.641	216.973	294.98	234.665	76.4708	140.053	90.7764	90.585	183.232	163.9
cynR	357791	358690	12.4793	49.9034	10.5401	22.7734	25.4671	12.4003	13.6362	9.1822	6.84078	0	0	0	41.4733	34.3226	13.4469	31.7932	31.0422	42.4388	34.0992	14.9369	31.5929	19.3278	8.18583	13.3244	7.08696	8.12088	6.2194	8.35786	0	3.12575	50.6025	9.98053	18.4827	21.9237	31.9777	23.3598
cynT	358799	359458	5.66556	0	0	0	0	50.6674	12.3816	0	0	9.92032	33.0375	0	3.53039	28.0483	18.3146	13.3237	0	11.5603	9.28856	15.2579	0	6.58106	5.57451	0	4.82619	22.1211	8.47076	11.3833	28.6304	17.029	10.6031	0	12.5866	13.2711	14.5178	0
cynS	359489	359959	7.92461	71.3019	60.2388	0	36.3874	7.87447	8.65928	34.9854	0	20.8138	0	19.2813	44.4427	13.0774	38.4258	13.9773	11.8275	56.594	8.66149	7.11392	0	0	0	0	33.7528	15.4708	0	0	13.3488	5.95476	22.2464	38.0271	17.6054	9.28134	40.613	44.502
cynX	359992	361146	6.4875	9.72859	16.4382	7.8927	19.8591	9.66969	10.6334	14.3204	26.672	11.3595	18.9153	15.7847	40.4257	26.7645	41.9432	15.2567	19.3652	33.0935	7.09075	14.5596	0	5.65186	0	6.92686	8.28955	6.3326	14.5495	15.2073	16.392	2.43744	12.1414	0	7.20634	9.49775	8.31199	18.2158
lacA	361249	361860	0	73.2729	0	3.71534	9.34831	6.0691	20.022	0	0	0	8.90402	0	0	0	0	0	9.11582	6.23126	6.67568	5.48293	5.79846	10.642	18.0288	0	5.20287	23.8477	9.1319	12.2718	30.8649	18.3581	11.4307	14.6543	0	3.57671	15.6509	0
lacY	361926	363179	8.96483	367.457	22.7154	10.9066	0	11.8775	16.3266	6.59628	19.657	0	0	7.27076	0	4.93132	14.4899	5.27066	4.46001	3.04871	1.63307	2.68258	5.67391	0	5.88051	0	7.63667	29.1693	17.8715	2.00137	10.0673	4.49094	11.1851	7.16978	6.63878	10.4997	3.82867	0
lacZ	363231	366305	14.6443	450.189	24.7375	13.3622	16.8105	14.5517	5.33398	16.1628	14.0483	8.54733	10.6744	11.877	9.88578	6.04159	3.94495	6.45733	3.64277	2.49007	6.00226	9.85965	3.47569	4.96145	7.20449	2.60601	5.1978	16.6771	12.7722	10.6252	8.22263	3.66804	6.85171	14.6401	16.267	3.57323	9.38137	13.7063
lacI	366428	367510	214.446	228.219	420.673	103.096	95.2907	202.779	113.384	183.238	130.825	75.7041	146.228	370.287	3429.07	165.526	162.124	89.4751	134.219	208.196	58.5966	74.5193	91.9425	36.1594	61.258	118.178	135.533	108.039	165.484	64.8619	221.398	124.754	2945.29	174.273	161.366	74.943	137.377	349.623
mhpR	367587	368420	332.095	417.248	397.994	365.808	309.097	303.238	107.884	89.1562	73.802	102.154	78.5086	152.868	139.824	74.0582	79.7898	100.262	46.886	155.67	56.4083	116.832	72.4288	41.7036	39.7409	62.2921	72.635	87.6123	93.9374	54.1014	90.7141	77.5612	92.3875	43.0701	69.7905	84.0976	91.998	75.6055
mhpA	368611	370275	24.7715	40.5241	22.8243	23.2877	17.2338	15.664	27.068	4.97094	25.9236	7.8863	19.6977	5.47923	7.01633	22.2974	3.63985	18.5358	23.5273	9.18999	7.38407	16.1727	0	5.2317	17.7261	12.0223	3.83665	13.1891	13.4679	19.6069	15.1734	5.07654	4.21454	32.4188	0	11.8688	20.1969	0
mhpB	370277	371221	27.7361	11.8837	40.1592	19.2822	24.2583	31.4979	12.9889	17.4927	0	20.8138	17.329	9.64066	7.40712	13.0774	25.6172	18.6363	17.7412	8.08486	6.49612	10.6709	18.8083	6.90386	15.5945	0	16.8764	30.9416	0	10.6148	20.0231	11.9095	7.41546	28.5203	0	13.922	15.2299	0
mhpC	371239	372105	4.31754	0	0	21.0109	6.60829	4.29023	4.71782	9.53049	14.2005	11.34	0	0	21.5232	14.2498	34.8924	30.4608	25.7758	17.6194	9.43804	11.6276	4.09891	10.0304	12.7445	18.4398	14.7116	16.8578	6.45531	14.4581	14.5455	29.1988	8.08029	20.7182	0	20.2269	11.0635	0
mhpD	372115	372924	18.481	0	0	16.863	7.0716	9.18204	10.0972	10.1987	22.7942	4.045	6.73551	0	20.1532	7.62444	7.46775	5.43274	20.6872	18.8547	7.57481	20.738	4.38629	8.05026	0	0	27.5502	81.1788	13.8158	9.28309	31.1307	6.94355	17.2936	22.1708	10.2644	13.5282	11.8392	0
mhpF	372921	373871	0	11.8089	0	9.58044	0	31.2998	8.60482	26.074	32.3754	3.44716	11.48	19.1601	26.9886	19.4927	31.8201	25.4638	17.6297	24.102	6.45526	14.1384	3.738	2.28681	7.74822	4.20404	20.1243	30.747	23.5477	7.91106	19.8972	14.7933	11.0532	18.894	8.74732	4.61148	15.1341	0
mhpE	373868	374881	59.0956	121.851	37.4346	22.4674	33.9186	40.3712	32.2871	73.3764	54.6657	32.3362	43.0755	17.9732	27.6183	73.1406	35.8187	17.3719	22.0501	45.218	22.203	19.8938	3.50644	10.7258	10.9024	3.94361	34.6091	28.8423	22.089	19.7893	18.6646	16.6522	34.5617	17.7235	16.4109	17.3033	4.7322	41.4827
mhpT	375459	376670	40.1905	27.8165	39.1676	15.0448	18.9274	24.5761	27.0255	40.9458	15.2524	18.9466	18.0279	22.5663	11.5588	20.4071	24.9847	7.27048	27.6851	18.9246	3.37905	22.2025	5.87005	3.59114	3.04189	3.30095	34.2362	30.1776	36.9785	16.5644	15.623	9.29236	26.0365	37.0881	27.4731	18.1043	19.8051	17.3613
yaiL	376772	377311	62.2585	82.9886	52.5842	100.992	127.054	75.6123	128.502	198.508	147.889	139.296	131.101	151.481	125.007	114.156	122.991	113.877	123.895	155.265	83.1694	117.989	137.914	48.2126	47.6451	73.861	188.568	148.554	113.77	83.3939	69.915	83.1692	135.936	82.9873	92.2094	133.682	115.22	0
frmB	377535	378368	17.9511	0	22.7425	51.8683	48.0818	53.5125	19.6153	0	14.7604	86.4384	26.1695	21.8383	25.1683	7.40582	21.7608	34.3002	53.584	32.0497	83.3862	72.5161	80.9499	135.537	123.638	115.001	19.1145	17.5225	6.70982	45.0845	60.4761	43.839	33.5955	21.5351	19.9401	52.561	34.4992	0
frmA	378462	379571	212.619	151.829	171.029	209.401	154.965	271.637	132.76	126.645	160.952	171.373	167.28	172.441	65.1933	144.803	141.827	117.067	136	110.181	250.833	163.601	160.2	256.776	199.24	252.242	181.119	158.127	161.47	250.894	198.972	258.671	66.3194	105.266	52.4839	171.942	155.665	208.476
frmR	379606	379881	94.2432	80.7577	34.1138	180.174	185.458	240.806	161.826	59.4375	88.5624	70.7223	176.644	98.2726	125.841	22.2174	87.0434	142.478	40.188	137.356	206.013	217.548	153.379	226.763	211.951	287.502	57.3434	315.404	120.777	261.49	317.5	161.867	62.9915	64.6052	119.641	149.799	155.247	75.6055
yaiO	380069	380842	33.8402	28.9979	36.748	14.7036	22.1977	9.60746	47.5425	53.3561	55.6507	12.6972	14.0952	35.2871	36.149	23.9331	23.4412	19.8956	36.0761	19.7283	5.28384	13.0193	9.17903	5.6155	4.75663	0	45.2991	37.7511	28.9118	12.9509	24.4298	18.1632	22.6186	34.797	0	16.9859	12.3878	27.1479
yaiX	382591	382872	10.7169	0	13.5774	6.51908	16.4029	10.6491	17.5656	23.6563	26.4361	23.4564	7.81166	0	26.7121	8.84261	0	6.30073	15.9949	0	5.8567	0	5.0871	0	0	0	27.3874	31.383	8.01158	3.58875	0	8.05294	10.0283	0	0	9.41374	13.7308	0
insC1	381351	381716	71.257	0	77.38	24.769	0	50.5759	211.343	157.292	33.4809	53.473	59.3601	0	57.089	67.1942	82.2666	29.9242	30.3861	20.7709	44.5046	73.1057	9.6641	35.4735	20.032	21.738	78.043	79.4922	106.539	47.7236	34.2944	68.8428	57.1533	73.2717	67.8451	47.6895	78.2544	57.1651
insD1	381674	382579	20.6615	37.1805	31.4117	10.0547	44.2733	24.637	72.2464	54.7296	33.9781	10.8534	42.1692	20.1086	46.3495	68.1922	53.4326	21.8654	18.5024	33.727	22.5828	14.8383	19.6153	12.0001	16.2636	22.0608	38.721	80.6727	61.7835	27.6757	20.8822	18.6307	50.2685	49.5733	55.0822	29.0387	47.6499	0
yaiP	382739	383935	12.5209	0	0	3.80823	4.79101	3.11042	13.6817	13.8192	20.5907	10.962	13.6899	7.61612	15.6043	5.16556	0	1.84034	4.67186	3.19352	10.2639	2.81	2.97171	3.63603	3.07992	3.34221	15.9988	109.997	9.36019	6.28929	0	7.05639	11.7164	7.51035	6.95412	14.6645	16.0421	0
yaiS	384059	384616	6.69566	0	0	0	0	0	0	0	0	0	0	16.2912	0	0	0	3.93656	0	6.83106	3.65913	0	0	3.88881	0	7.14911	11.4074	13.0716	0	8.96869	11.2786	0	0	16.0649	0	3.92099	8.57869	0
tauA	385232	386194	3.88847	23.3244	19.7055	18.9229	17.8547	19.3194	21.2448	8.58336	12.7893	6.80867	17.0061	18.922	82.3831	12.8337	6.28497	9.14454	17.4107	7.93421	6.37507	0	0	9.03362	11.478	4.15181	16.5619	15.1825	29.0689	20.8341	13.1	14.6095	72.7728	9.32963	8.63866	9.1084	0	0
tauB	386207	386974	19.4877	14.6118	12.3447	17.7816	22.3705	14.5233	5.32361	32.2628	8.01196	17.0614	14.2049	0	9.10758	24.1193	7.87455	11.4574	14.5427	4.97046	2.66248	13.1206	4.62523	5.6592	4.79365	5.20188	8.3003	66.5786	36.421	6.52585	16.4133	18.3045	13.6768	11.6893	10.8235	14.2651	18.7262	27.3592
tauC	386971	387798	9.04035	27.1136	34.3601	10.9985	27.6737	4.49158	19.7569	9.97777	7.43348	27.7017	6.58962	10.998	5.63333	14.9186	7.30599	7.97259	20.2391	9.22317	7.41073	8.11552	8.58256	5.25059	4.44753	4.8263	7.701	17.649	27.033	6.05467	15.2282	3.39658	4.22975	21.6905	40.1682	13.2351	5.79139	0
tauD	387795	388646	35.1463	13.1763	0	16.0346	20.1727	8.73099	9.60117	9.6977	36.1241	30.7704	6.40464	10.6893	19.1632	28.9996	14.2018	2.58293	13.114	17.9285	9.60361	3.94386	8.34165	0	0	9.38164	7.48483	8.57679	32.8428	8.82708	22.2011	3.30123	24.6661	52.7042	9.76017	2.57272	11.2576	24.6713
hemB	388753	389727	111.382	172.787	68.1229	156.534	193.992	145.026	268.597	381.512	328.441	242.105	296.755	252.313	258.477	291.553	285.561	219.034	154.773	195.922	163.718	182.736	156.79	310.067	294.765	319.868	278.098	254.936	269.895	236.652	194.089	236.656	230.016	248.809	315.709	200.175	310.017	237.253
yaiT	392970	394418	14.1989	11.6141	19.6242	16.4892	11.854	3.84794	22.5677	28.4932	29.7186	36.1632	20.6995	21.9847	38.6086	36.2121	35.4679	20.4904	13.4858	17.1199	5.64336	11.5876	7.35269	4.49819	8.89048	8.26939	21.9915	35.2798	28.9491	18.1547	4.34867	18.429	27.7812	21.6794	20.0738	18.8976	18.1921	28.9951
insF1	391739	392605	12.9526	12.9491	0	10.5055	6.60829	0	18.8713	28.5915	35.5013	22.6799	12.5884	0	24.2136	28.4996	6.97848	2.5384	25.7758	26.4291	11.7975	0	12.2967	7.52283	0	9.21989	25.7452	42.1446	25.8212	11.5665	0	12.9773	20.2007	10.3591	19.1838	15.1702	11.0635	48.4918
insE1	392602	392901	0	0	0	30.1642	18.9743	24.637	27.0924	0	20.3869	10.8534	36.145	0	30.8997	61.3729	80.1489	14.5769	37.0048	12.6476	0	22.2574	11.7692	28.8003	0	13.2365	84.4822	24.2018	55.6051	49.8162	62.6467	18.6307	92.8033	89.2319	110.164	29.0387	0	139.234
yaiV	394506	395129	5.99085	17.9676	0	10.9327	18.3388	11.9059	13.0925	0	0	10.4899	8.73361	0	3.73309	0	0	3.52218	0	6.112	9.82188	0	5.68749	3.47946	0	0	5.10329	11.6956	0	0	20.1828	0	0	0	13.3093	0	0	0
ampH	395130	396287	90.5903	106.738	65.583	88.5634	94.087	70.7278	134.342	164.259	180.901	79.3113	94.332	94.4635	94.7549	149.494	94.1283	87.4993	125.549	72.6175	61.8838	55.1834	52.2161	60.1308	38.2005	34.5448	154.338	138.957	159.631	45.5039	81.7482	46.1917	87.7975	131.965	71.8772	100.416	66.3241	145.35
sbmA	396639	397859	107.409	64.428	101.087	63.4704	84.5472	67.0874	57.007	33.8706	75.7013	77.9159	44.7383	44.8007	45.8951	50.6427	49.6019	50.5191	64.1235	28.1781	35.2191	38.5686	26.221	32.0826	18.1172	29.4901	47.0554	53.9202	64.2366	30.8299	31.0162	23.0601	45.9467	95.7201	47.7244	48.5223	66.8423	51.7008
yaiW	397872	398966	54.7361	41.0408	95.3507	70.7539	47.1247	67.9872	108.407	173.684	56.2589	53.9113	99.7445	99.8836	59.6887	67.745	82.9409	78.4407	76.5878	66.3136	37.3911	42.9945	51.9644	37.7512	33.6603	36.5269	81.5969	106.858	66.4932	43.5324	80.6761	38.5595	57.6217	65.6643	53.2009	72.1206	65.7465	19.2112
yaiY	399025	399333	132.432	72.216	122.022	29.2941	128.989	23.9263	65.7773	0	39.5976	31.621	0	0	45.0125	119.205	38.9184	49.5476	89.8434	36.8483	6.5794	21.6154	0	6.99237	11.8458	12.8547	0	47.0074	36.0007	8.0632	20.2798	0	45.0632	28.886	80.2399	84.603	30.8503	0
yaiZ	399593	399805	399.973	782.34	396.572	391.401	452.484	328.322	76.0093	115.16	85.7948	152.249	101.407	42.3118	184.218	57.3951	84.3233	122.689	77.8643	106.451	114.043	78.0555	66.038	0	17.1107	18.5678	59.2549	101.849	52.0011	46.5874	58.5862	65.3369	325.456	83.4483	77.268	91.6532	44.5615	0
ddlA	399829	400923	41.0521	20.5204	34.673	52.025	68.0689	71.3866	153.265	105.721	106.892	89.8521	54.8595	91.5599	132.168	101.617	132.706	102.576	102.117	87.2547	84.13	82.918	68.2032	254.324	245.72	310.479	87.4253	113.537	117.642	77.9002	74.9135	113.108	131.25	172.369	167.203	210.352	227.921	115.267
iraP	401386	401646	355.707	426.731	288.416	354.858	261.328	169.659	699.631	785.183	514.769	734.949	456.331	623.137	797.948	892.232	965.885	719.405	573.364	783.864	108.859	127.727	108.062	33.0548	139.996	45.5756	581.775	611.096	574.376	390.698	287.605	277.979	199.712	443.793	442.535	508.259	346.365	399.506
phoA	401747	403162	90.0021	79.3918	87.1956	46.6971	68.8771	42.086	138.841	140.237	69.6516	78.7963	135.066	206.102	18764.8	18526.1	20691.1	16651	16976.7	17268	33.2726	30.8922	32.67	26.1364	28.6504	39.5695	83.4329	124.028	91.0294	65.5966	49.0489	71.6081	123.852	82.5662	123.498	187.569	145.838	178.384
psiF	403281	403601	301.429	139.083	146.879	63.4704	88.7223	46.0802	202.691	127.956	209.721	101.5	84.5057	141.039	8329.53	8819.71	9481.69	7531.76	7284.64	6528.98	19.0072	0	0	0	0	24.7571	227.144	203.699	173.337	69.881	19.5287	60.9811	75.9398	27.8161	51.512	122.204	118.831	130.209
yaiC	403703	404818	16.784	20.1353	34.0223	6.12583	10.2756	10.0067	22.008	7.40977	22.0812	11.7554	19.5745	0	121.32	138.487	119.364	65.1273	65.1305	102.741	1.83447	12.0536	0	7.79846	6.60572	7.16828	20.0164	13.1066	5.01887	8.99273	11.3089	5.04478	12.5645	16.108	14.915	3.93151	4.30084	0
proC	404835	405644	170.949	249.425	280.966	196.735	190.933	174.459	237.284	285.563	243.138	230.565	255.949	247.313	264.87	221.109	149.355	165.698	137.915	103.701	121.197	165.904	127.202	72.4523	95.4661	64.131	255.824	162.358	207.237	247.549	210.132	215.25	229.14	221.708	277.138	219.156	213.106	181.621
yaiI	405764	406222	81.3044	73.1539	20.6012	49.4575	12.4442	40.395	44.421	53.8411	53.4825	7.11815	59.2638	59.3464	91.1941	53.6681	0	71.7015	24.2694	41.4743	35.5458	51.0909	61.7499	56.6655	79.9979	52.0864	62.3331	79.3631	85.0927	32.6716	68.4774	61.0943	76.0807	19.5074	54.188	42.8509	41.6679	136.974
aroL	406405	406929	113.826	106.683	126.182	108.188	65.3319	84.8295	217.663	141.333	187.189	155.71	186.681	207.712	115.259	129.139	91.989	167.304	191.121	232.256	225.494	319.318	297.171	37.1867	48.9987	91.1512	230.286	194.44	340.371	119.115	227.687	192.447	119.827	187.759	142.243	158.31	246.101	79.9013
yaiA	406979	407170	211.892	288.864	341.662	175.764	147.416	95.7051	378.877	255.124	411.815	202.375	252.737	187.474	300.083	158.94	311.348	317.105	115	216.177	210.541	121.046	201.162	33.5634	94.7667	41.1349	311.772	263.241	374.408	129.011	259.582	173.696	198.278	46.2175	213.973	236.888	197.442	216.348
aroM	407428	408105	115.832	66.1715	55.9045	43.6185	8.4423	16.4427	54.2445	36.5266	54.4249	48.2906	56.2875	13.4205	44.682	45.5115	44.5762	45.4004	57.6264	28.1367	21.1005	44.5639	41.892	48.0533	16.2815	58.8936	18.7945	53.8411	24.7406	73.883	46.456	58.0261	51.6142	26.4682	24.5079	38.7608	77.7373	30.9749
yaiE	408177	408461	313.022	312.936	297.429	333.22	299.438	272.161	270.783	431.851	278.833	513.842	494.359	571.209	227.563	107.616	105.404	276.051	467.186	345.965	213.83	269.292	235.261	113.626	141.163	125.333	188.875	254.623	214.504	366.875	285.608	509.628	366.138	657.156	318.731	381.889	568.159	512.7
ykiA	408609	408950	65.3263	130.617	248.289	26.492	49.9931	32.4565	130.868	0	35.81	76.2571	63.4895	52.9817	108.552	89.8358	193.577	121.622	64.9998	111.079	47.6005	9.77391	10.3364	18.9706	10.7128	11.6251	37.0987	127.533	81.393	29.1677	36.6801	49.0879	234.328	52.2459	72.5648	102.014	69.7485	0
rdgC	409108	410019	86.2093	98.4979	62.4114	117.368	113.099	89.7432	170.46	135.927	128.27	161.734	125.678	79.9069	194.415	243.882	112.8	147.227	128.668	142.4	123.391	151.095	101.33	174.053	201.962	157.796	188.839	136.244	116.619	167.714	159.047	117.221	165.182	68.9475	109.442	115.393	126.233	115.267
mak	410144	411052	164.748	160.586	208.722	107.733	75.6475	85.9457	72.0088	63.6411	115.146	72.1181	108.078	70.1485	100.094	67.9678	99.8565	62.959	73.7662	67.232	56.2712	44.3684	27.371	26.3134	52.6828	17.5906	80.6958	96.4888	92.3703	63.4446	83.2541	55.7083	65.5195	59.2922	27.4505	89.2413	36.9392	46.2586
araJ	411297	412481	126.474	75.8633	120.173	75.0105	67.7516	25.1347	117.469	97.7116	114.393	94.1178	64.5316	61.5444	104.423	182.621	91.989	53.9089	80.2238	41.9351	44.926	48.2525	30.0173	20.2002	27.9993	16.8798	107.736	104.936	99.2748	48.705	37.2821	52.2695	82.8434	91.0345	42.1462	87.0243	72.9188	88.7792
sbcC	412607	415753	34.5815	50.0698	45.3226	36.2688	21.9017	29.623	58.6357	71.0703	37.2594	40.7158	38.2449	49.3235	40.1254	31.4853	28.9108	19.6303	24.9166	24.3316	37.7971	44.96	36.2266	33.9363	32.8525	30.5574	42.6635	58.1996	51.7039	43.9252	46.1994	38.5301	41.2864	31.4719	31.7903	49.58	38.1956	40.1789
sbcD	415750	416952	28.0318	65.3896	47.3519	20.841	19.0687	15.4747	47.6476	48.1266	20.4883	62.7177	49.9467	30.3129	25.2309	41.1189	25.1711	20.143	32.5403	28.5987	25.532	36.3482	32.5262	36.1794	36.7751	36.5814	63.6769	60.8056	51.2249	41.72	15.7396	39.7873	34.9744	44.8379	27.6781	43.7747	27.9341	34.9816
phoB	417142	417831	81.3044	65.0257	68.6705	46.1603	33.1845	43.088	65.1508	95.7175	89.1374	66.4361	63.2147	39.5643	972.737	939.192	911.13	1376.67	1512.79	1410.13	17.7729	19.4632	51.4582	15.7404	5.33319	34.7243	73.8762	21.1635	81.0406	43.5622	27.391	32.5836	86.2247	104.039	96.3342	66.6569	97.2251	121.754
phoR	417889	419184	37.5916	17.3452	58.6158	17.59	13.2776	17.2402	50.5558	38.2981	80.8413	50.6326	25.2932	21.107	441.462	439.013	509.445	661.332	690.529	817.187	15.8027	20.7667	24.7071	21.833	11.3808	9.26248	34.4855	95.9689	56.2044	15.4933	29.2255	23.9015	43.2939	48.5658	57.8172	44.0274	29.6391	16.2386
brnQ	419591	420910	88.0152	85.1527	100.717	62.1751	69.5293	73.3522	179.94	213.085	210.11	106.885	103.476	145.069	160.997	192.098	206.506	120.185	169.501	133.244	108.612	112.145	107.817	303.415	377.133	345.589	123.347	149.656	182.534	83.6671	100.434	102.406	406.488	381.478	428.916	226.12	174.608	271.048
proY	420986	422359	32.7343	40.9067	20.7358	23.231	41.7517	24.3954	38.7498	60.2145	31.402	40.5998	31.8139	19.9114	67.9927	45.0157	52.9087	64.1513	73.284	72.3586	53.6673	83.2592	72.5124	174.276	166.409	157.28	58.093	106.509	81.5703	58.4626	55.14	75.8421	51.0519	52.3597	54.5421	57.5079	66.4054	45.9563
malZ	422518	424332	33.0584	80.5578	52.3528	47.7599	60.0852	49.2739	79.0195	72.9728	71.3541	47.0315	57.2296	55.2986	73.3867	85.2402	36.7349	42.5161	27.7536	63.238	35.0033	37.0957	49.0381	14.4001	12.1977	17.6486	52.8014	72.6055	46.3376	29.0594	20.8822	23.2884	54.1353	59.4879	55.0822	49.6077	34.4138	34.8085
acpH	424337	424918	6.42096	0	16.2696	19.5294	0	44.6624	42.0974	85.0413	42.2374	39.3506	0	15.6228	112.031	116.556	83.026	33.9755	105.416	65.5081	28.0721	40.3487	12.1916	26.1049	18.9533	13.7116	54.6968	0	48.001	17.2015	10.8159	19.2995	24.0337	46.2175	57.0595	67.6824	24.6802	36.058
queA	425011	426081	17.4873	0	0	38.295	37.4716	27.8026	22.9302	54.0416	34.5096	55.116	30.592	17.0193	74.0987	34.6294	45.2237	69.9123	20.8798	71.3636	93.6554	91.0503	126.173	156.41	165.18	194.184	32.7723	13.6558	78.4374	98.38	94.2616	99.8669	36.0002	75.5231	38.8498	57.3473	58.2536	39.2811
tgt	426137	427264	275.659	219.138	244.045	464.664	477.83	468.625	170.567	161.285	229.393	392.537	280.819	387.877	287.666	235.67	252.299	331.945	356.895	365.942	402.932	402.493	349.984	902.739	901.918	854.613	172.578	188.03	223.453	333.649	318.883	314.449	229.977	207.182	243.487	280.065	242.547	354.363
yajC	427287	427619	1330.34	1408.21	1133.06	2006.12	1830.85	1599.64	1087.2	1011.76	937.614	1888.98	1548.27	1904.03	1072.8	1291.39	1138.36	1682.6	1601.78	1323.03	1625.11	1665.93	1591.99	1895.93	1715.95	1730.79	1133.25	1440.44	1337.17	1467.5	1393.52	1730.49	1485.47	1475.25	1589.51	1558.11	1389.36	1946.17
secD	427647	429494	618.941	699.922	611.891	760.411	835.514	675.52	510.014	483.785	463.876	682.235	712.971	829.503	437.528	418.603	495.28	711.081	757.189	714.272	707.547	830.703	670.441	840.354	844.606	873.2	473.655	538.795	442.978	572.186	516.166	548.957	721.595	691.39	730.352	732.038	816.407	820.509
secF	429505	430476	427.636	508.401	595.469	569.476	748.871	547.433	349.409	365.678	348.459	688.074	578.487	637.411	340.894	445.033	398.525	582.114	655.498	507.033	618.99	581.021	647.376	718.256	697.483	719.861	321.617	278.284	385.928	425.737	434.8	477.663	486.682	425.201	470.741	514.386	513.349	562.505
yajD	430605	430952	181.927	192.576	135.58	149.725	245.693	95.7051	163.712	94.4904	87.9947	84.3227	62.4042	156.228	113.365	158.94	138.377	75.5011	15.9722	98.2622	58.4836	67.2478	40.6388	31.0772	63.1778	11.4264	82.0452	0	16.0003	71.6728	36.0531	64.3317	160.225	154.058	47.5496	81.4696	68.5562	0
tsx	431129	432013	545.673	431.344	643.09	573.807	530.895	550.628	115.555	121.385	90.4323	462.92	382.331	411.682	218.777	188.473	218.785	489.928	479.812	435.872	612.595	524.027	638.516	714.923	682.576	763.289	86.4801	115.613	75.8935	535.44	391.894	470.426	146.455	131.939	244.334	336.888	428.152	332.562
yajI	432312	432851	89.929	145.23	52.5842	42.0799	137.642	27.4954	37.7947	61.0794	22.7522	54.507	60.508	16.8312	38.7953	34.2468	22.362	65.0728	30.9736	56.46	11.3413	80.7293	19.702	12.0531	54.4516	59.0888	53.0348	54.0195	31.0283	50.963	58.2625	5.19807	38.839	49.7924	61.4729	44.5607	53.1784	0
nrdR	433002	433451	265.343	248.691	210.105	247.156	215.754	164.79	335.246	292.858	368.179	246.825	169.235	181.576	392.692	369.457	442.278	204.753	371.273	296.088	185.792	215.867	244.035	226.349	187.651	203.631	324.921	307.572	347.133	266.566	237.449	230.54	387.961	457.584	423.695	325.339	286.846	186.26
ribD	433455	434558	159.48	132.298	189.151	97.0117	135.031	111.267	215.051	292.114	223.206	196.067	192.92	181.631	234.699	212.782	301.644	177.55	187.381	204.247	120.533	124.889	154.626	151.748	186.965	199.265	222.567	271.598	279.03	195.44	137.177	216.727	336.569	374.5	399.532	220.564	169.551	190.55
ribE	434647	435117	134.718	142.604	220.876	202.463	181.937	173.238	285.756	349.854	312.771	215.076	150.185	424.189	449.365	640.791	422.684	442.613	555.892	598.28	415.751	540.658	391.213	699.591	779.726	676.903	411.784	448.653	213.27	451.131	307.021	339.421	600.652	570.406	651.399	329.488	436.59	178.008
nusB	435137	435556	62.1604	53.2657	67.5017	210.668	244.647	282.364	145.55	274.424	248.257	256.556	297.748	151.242	431.609	337.043	459.293	365.457	251.816	317.087	490.142	526.127	488.962	716.892	847.523	758.516	423.609	416.065	371.752	297.366	388.913	366.999	523.5	660.485	631.296	353.613	364.077	349.072
thiL	435634	436611	122.528	103.355	67.9145	76.8633	87.9084	79.9006	125.52	118.33	176.312	70.3979	50.2383	74.5309	100.211	145.331	123.777	101.303	142.87	101.568	115.089	72.1835	112.689	131.209	131.862	98.1199	97.8521	112.128	97.3231	89.7554	77.3983	54.6672	128.988	119.431	93.5723	89.6913	103.023	86.0099
pgpA	436589	437107	122.33	107.909	145.866	91.9227	77.0967	107.256	220.165	206.494	343.179	132.299	146.865	210.1	273.524	308.746	348.924	169.227	268.498	205.56	161.233	219.632	163.957	162.995	155.766	153.665	263.582	280.964	290.489	149.401	181.819	200.066	222.208	172.652	191.838	244.409	221.271	242.459
yajO	437161	438135	241.968	345.574	223.832	93.4534	158.72	99.228	222.432	262.819	271.596	131.14	117.582	84.1044	88.5521	158.453	167.612	74.5168	91.7175	78.3686	29.3853	75.8527	54.6941	24.5376	34.0114	20.5044	255.196	239.94	195.243	92.6031	77.6357	75.0372	107.82	82.9364	68.2613	87.7172	73.8136	64.7053
dxs	438315	440177	144.936	163.009	142.817	145.717	123.241	128.017	107.782	133.304	135.727	105.742	117.384	83.2631	130.454	132.876	136.653	125.451	171.251	119.115	150.713	142.759	135.686	114.576	120.82	133.259	85.7386	121.826	117.379	117.292	77.9894	107.396	124.322	111.086	152.052	157.962	126.377	124.348
ispA	440202	441101	87.355	112.283	105.401	93.6242	146.436	128.137	145.453	156.097	150.497	109.255	78.8346	141.695	158.117	253.987	168.086	158.966	211.087	161.268	170.496	123.229	161.914	149.79	147.345	159.893	131.109	113.692	155.485	128.154	84.0839	137.533	198.517	149.708	138.62	124.234	149.229	93.4393
xseB	441101	441343	183.232	183.182	116.07	204.344	70.1123	91.0366	166.85	33.7054	225.996	80.2094	133.56	111.455	285.445	352.77	246.8	251.363	136.737	186.938	216.96	95.9512	217.442	230.578	165.264	114.124	91.0502	268.286	228.297	143.171	102.883	126.212	328.631	219.815	305.303	223.545	176.072	171.495
thiI	441549	442997	43.9783	54.3112	39.3295	86.5506	51.4736	53.9824	87.6305	51.3938	85.0857	92.8595	75.4266	94.4147	78.9888	64.0358	104.533	100.382	88.8039	89.7353	128.652	127.727	135.078	217.861	218.903	201.637	74.9256	85.8565	116.035	121.281	113.299	130.242	89.5677	68.2759	74.7137	118.165	53.0319	58.11
yajL	443051	443641	75.8841	56.8975	160.231	73.0872	96.788	81.6877	179.658	195.423	207.987	49.8271	119.844	92.3166	197.024	114.79	204.42	122.689	84.9429	116.128	65.6611	79.4747	36.0207	40.4004	55.9985	67.5194	177.765	123.454	236.369	93.1747	117.172	118.794	224.861	227.586	309.072	114.798	113.429	177.558
panE	443604	444515	90.3145	36.9367	72.8133	32.4636	43.983	73.4262	116.631	190.297	81.0128	111.417	101.739	99.8836	115.114	88.0685	112.8	96.5424	61.2703	67.0116	49.3563	70.0196	97.4332	35.7643	40.3924	39.449	171.354	136.244	128.894	129.223	131.387	117.221	145.975	196.993	200.644	81.7367	57.8569	23.0535
yajQ	444683	445174	250.418	295.867	288.416	318.506	267.135	211.131	762.857	653.272	561.566	471.696	475.69	480.047	548.516	513.425	600.995	593.37	577.612	479.996	572.288	470.036	446.657	581.765	701.848	388.912	646.417	399.99	726.124	625.118	600.775	547.405	440.253	582.621	404.603	439.936	330.565	596.596
yajR	445302	446666	21.9665	24.7055	20.8722	26.7244	12.6079	35.4697	30.0037	30.3053	76.7638	50.4827	20.0145	46.7657	73.573	36.2495	39.9426	43.587	57.3737	42.02	24.009	44.3684	26.0676	52.6268	35.1219	41.0447	25.7291	53.6049	49.2642	16.5508	27.7514	47.4552	43.6796	26.3521	18.3003	43.4147	31.6621	0
cyoE	446815	447705	1735.28	1499.57	1447.89	1270.26	1299.04	1402.82	1147.79	1066.58	1216.1	1147.69	1145.42	1196.09	641.453	700.297	699.487	837.416	777.598	775.876	1361.63	1206.98	1463.92	2084.01	2290.3	2216.18	1349.34	1501.08	1350.63	1316.95	1330.58	1329.19	613.343	473.807	597.401	979.275	1087.42	943.8
cyoD	447717	448046	1714.57	1623.88	1800.65	1475.26	1502.05	1479.55	1010.72	1095.58	927.511	1175.2	1118.22	1070.37	695.869	707.355	619.89	809.086	791.27	771.048	1282.21	1113.87	1252.94	2089.9	2230.86	1806.6	1431.73	1453.42	1197.43	1473.17	836.041	1313.8	601.654	676.608	526.258	1063.51	1156.19	1076.87
cyoC	448046	448660	1428.35	1458.34	1632.49	1146.17	1237.29	1431.4	850.123	1046.5	859.614	979.126	1196.21	1153.51	636.293	561.692	638.565	725.415	734.797	682.111	1009.78	1151.28	1159.83	1955.69	2057.27	2148.1	1211.56	1056.07	1181.38	1200.87	1464.09	1283.39	506.195	524.995	567.132	758.141	1082.46	1058.11
cyoB	448650	450641	1092.05	1033.4	1087.74	990.712	1106.61	1212.36	660.423	677.453	839.112	942.893	1012.85	1053.66	505.674	562.385	563.001	572.304	699.725	697.292	1045.42	1054.7	1034.96	1760.61	1850.73	1833.44	899.783	830.723	1027.51	1148.78	1192.52	1218.16	385.849	424.645	518.683	711.174	894.983	867.019
cyoA	450663	451610	932.154	1078	1010.82	1069.19	979.36	1098.95	750.981	775.969	772.965	999.371	909.783	1047.52	443.025	540.998	523.496	696.658	707.411	725.342	1288.65	1113.36	1229.93	2275.67	2285.16	2239.39	1073.32	948.452	986.216	1388.8	1210.91	1323.72	495.268	473.839	544.045	837.312	865.365	754.147
ampG	452070	453545	22.8576	60.9369	45.0468	37.0781	58.3084	47.9496	58.2789	56.0617	25.0597	46.6939	66.6447	49.4353	68.0513	50.2934	53.3648	79.1383	90.9733	82.9149	74.9491	84.357	106.09	76.7033	82.4643	92.1989	28.125	29.7491	45.5669	27.2153	17.1124	45.8021	23.7656	12.1872	5.64229	52.0546	65.0797	57.0492
yajG	453589	454167	232.346	251.639	147.181	247.338	266.716	282.182	133.996	128.22	159.207	220.369	244.631	345.474	253.369	159.759	229.498	318.739	269.716	283.137	303.331	301.278	336.998	322.37	304.817	399.687	104.46	88.1994	125.446	259.352	347.893	252.187	229.497	201.308	143.384	287.243	231.536	181.219
bolA	454472	454789	1802.07	1614.4	1660.42	640.636	465.668	418.598	920.636	1265.69	1039.16	563.465	545.891	882.616	780.216	656.557	605.236	557.262	401.692	573.043	268.587	126.056	155.529	258.26	184.219	212.402	877.194	1073.7	962.263	368.345	374.514	439.65	722.695	645.75	857.892	623.585	404.802	722.845
tig	455133	456431	496.219	406.673	555.567	1309.19	1201.06	1238.43	658.864	630.462	683.195	1475.06	1522.51	1516.21	817.969	595.11	792.717	1446.83	1386.49	1492.27	2038.58	1916.5	1933.67	2732.89	2534.9	2590.6	641.427	653.338	569.376	2115.75	1841.82	1873.03	683.008	685.276	679.389	1086.32	1149.56	1020.67
clpP	456677	457300	682.957	467.158	546.473	630.453	715.212	631.013	929.568	767	975.351	833.948	847.16	889.155	694.355	860.102	697.18	619.904	670.602	690.656	572.943	575.445	335.562	483.645	447.988	652.451	908.386	912.258	626.999	854.622	726.581	913.841	1171.64	1193.03	1038.13	929.688	928.756	908.351
clpX	457426	458700	1002.26	793.359	1012.84	725.887	715.277	692.177	1361.74	1323.53	1232.54	1057.6	869.814	879.609	939.556	999.159	1011.88	912.394	824.704	953.558	674.62	569.915	692.004	635.025	569.712	586.848	1246.86	1227.93	1146.95	903.532	876.318	912.14	1427.42	1473.86	1501.83	1003.45	873.657	808.766
lon	458888	461242	374.352	286.659	403.636	558.152	485.196	606.254	543.089	538	502.98	634.566	566.64	732.543	417.902	436.378	409.386	564.745	477.885	489.186	638.118	553.42	564.096	606.006	532.912	656.536	470.873	478.925	490.636	516.373	442.751	460.85	1003.2	936.405	1029.85	628.746	510.246	599.361
hupB	461451	461723	10670	10571.8	9414.28	9272.2	8623.81	8344.03	3093.25	3244.51	3133.37	4372.87	4940.28	4801.47	3765.39	4716.38	4267.49	5088.94	4631.23	4720.86	4440.24	4813.65	4651.37	2719.12	2932.62	2949.86	6503.87	6164.1	6287.61	6562.74	6877.51	6381.43	3947.92	4342.94	4444.59	4104.47	4655.71	4585.64
ppiD	461915	463786	270.451	318.444	279.187	415.554	398.612	294.619	433.435	468.748	448.055	482.326	455.601	502.055	349.537	327.29	288.183	433.437	373.749	363.806	373.331	302.131	330.93	484.029	433.652	427.803	426.635	375.457	368.417	379.706	384.701	397.416	532.394	408.563	440.613	340.217	318.276	326.253
ybaV	463937	464308	30.0501	60.0837	0	30.4658	76.6561	59.72	54.7267	44.2215	49.4178	17.5391	43.8078	24.3716	31.2086	16.5298	32.3801	29.4454	0	10.2193	21.8962	17.984	19.019	5.81765	29.5672	21.3901	8.53271	19.5551	29.9526	13.4172	16.8728	15.0536	28.1194	120.166	44.5064	52.7923	25.6674	0
fadM	464402	464800	186.879	140.121	213.084	62.5231	28.603	37.1393	10.2102	82.5028	30.7325	24.5417	27.2436	45.4694	23.29	61.6783	30.2054	10.9871	0	0	10.2128	8.38806	0	0	0	9.97675	31.8385	36.4833	41.9113	31.29	31.4792	21.0638	26.2308	22.419	0	32.831	11.9718	0
queC	464852	465547	80.6065	112.818	95.3135	143.83	65.7992	90.7761	129.183	154.206	159.07	122.322	141.012	78.4493	143.988	106.415	191.085	113.738	168.427	71.2717	82.2284	53.0644	127.541	93.6318	121.61	131.967	155.639	83.9274	120.518	147.56	162.935	121.14	145.827	154.72	167.138	166.785	144.586	60.3546
ybaE	465612	467312	66.1314	92.5586	94.9539	59.0007	43.8613	74.4748	134.89	72.9888	58.0021	25.089	25.7088	53.6347	32.9669	105.494	114.015	9.0721	36.1904	22.4896	6.02339	11.8732	6.27826	2.56059	10.8448	18.8294	71.3563	98.9803	69.2127	28.0508	7.42642	16.5643	41.255	68.7567	39.1782	24.5269	25.4189	24.7581
cof	467412	468230	146.229	219.284	92.63	50.0351	55.9534	72.6521	244.672	151.305	135.268	84.015	53.2941	111.184	79.7301	98.0325	81.2458	91.3453	75.0225	55.9449	59.935	69.7372	47.7209	23.8863	13.4887	34.154	128.458	151.659	143.477	36.7258	61.5797	51.5065	209.527	296.028	162.432	125.772	111.241	102.647
ybaO	468383	468841	32.5218	146.308	61.8035	14.8372	24.8883	32.316	71.0736	71.7881	40.1118	56.9452	47.411	79.1286	65.8624	40.2511	65.7065	38.2408	72.8082	24.8846	57.762	36.4935	46.3124	56.6655	7.99979	0	55.4072	47.6179	72.9366	65.3433	41.0864	36.6566	38.0403	117.044	72.2506	38.0897	41.6679	91.3157
mdlA	468871	470643	42.3003	25.3732	21.4363	32.1641	32.3717	44.1343	39.2886	65.3612	55.6507	49.9954	58.583	46.3143	40.8559	34.9024	37.6036	36.0607	25.2533	40.9979	28.896	39.8716	22.087	29.4813	45.7826	47.4233	57.6534	103.226	53.7579	29.7467	39.1894	23.8391	41.5616	35.5219	51.686	44.5881	32.5179	11.8772
mdlB	470636	472417	29.4609	94.6698	37.3245	21.7613	45.0918	37.6386	62.0849	46.4511	83.0551	44.2163	46.0166	51.2008	23.6032	55.5623	34.0128	25.9813	25.126	23.616	25.3003	41.5597	25.9713	41.5547	33.1285	53.9247	50.1924	53.4067	34.6091	29.5967	17.7236	23.7189	35.4446	65.6367	37.4003	39.434	37.7462	35.452
glnK	472598	472936	32.9497	32.9406	27.8296	46.7677	33.6211	10.9137	4188.51	4121.52	4226.52	5702.14	5427.94	4810.18	130.036	18.1248	17.7523	45.2013	16.3925	33.616	78.0294	29.5789	10.4271	6.37901	0	11.7271	4986.77	4352.72	4056.08	4457.67	4107.2	4035.76	20.5551	26.3521	0	6.43181	0	0
amtB	472966	474252	72.7958	78.5979	81.159	72.622	35.654	54.9748	4798.13	5116.32	4855.59	3757.66	5535.4	5037.27	78.0216	52.8569	70.5962	53.0703	52.151	29.7072	52.5128	75.8046	44.2301	13.5294	20.0553	18.6542	5079.94	5508.39	6116.78	4551.69	4733.22	4653.93	21.798	34.9319	38.8137	17.0518	29.8459	49.0557
tesB	474301	475161	69.5604	91.273	88.1272	63.4704	73.1959	34.5602	175.771	153.547	157.29	95.1559	139.434	116.357	165.254	93.267	105.404	97.129	51.9095	88.7089	61.7733	35.125	37.1464	50.5005	72.7203	64.9874	188.875	195.211	156.003	125.204	73.2328	104.539	113.91	146.035	173.853	101.837	111.404	122.071
ybaY	475379	475951	228.245	136.91	148.715	91.2388	109.794	123.121	726.839	705.356	697.083	285.468	332.741	412.54	394.172	333.609	337.293	184.034	155.729	312.699	28.5107	52.6875	49.5285	22.7252	32.0825	41.7776	688.838	611.096	565.512	214.011	208.713	200.911	286.808	297.285	318.731	458.266	142.04	146.486
ybaZ	475982	476371	57.3475	114.664	96.8726	34.8845	43.8871	28.4924	62.6641	147.686	0	58.5753	55.7351	0	59.5585	110.409	61.7942	33.7161	42.7956	29.2536	20.8934	42.9007	18.1479	11.1024	28.213	0	40.7095	74.6377	100.033	57.6118	16.1	79.0028	80.4945	114.662	63.7019	61.5686	24.4918	53.6741
ybaA	476672	477025	73.6522	94.6698	106.641	6.40038	0	41.8207	103.475	92.9023	155.728	46.0586	30.6777	76.8012	52.4515	34.7264	17.0064	18.558	31.4074	32.2036	5.75006	9.44538	9.98895	0	0	0	71.7034	102.705	62.9257	7.04683	0	0	9.84573	100.979	46.7504	24.6463	13.4808	0
ylaB	477067	478617	26.5887	36.2474	30.6233	11.7629	25.8973	19.2149	60.7487	37.3492	23.8503	27.5107	31.7141	23.5247	52.7173	11.9665	27.3481	41.2122	28.8609	14.7962	13.2096	10.8494	9.17903	19.6542	21.4048	12.9043	28.8267	66.0644	43.3677	16.1887	12.2149	7.26526	22.6186	40.5965	5.36998	16.9859	27.8725	0
ylaC	478781	479251	47.5476	23.7673	40.1592	33.7438	60.6457	15.7489	51.9557	87.4634	91.2248	90.1933	69.3161	57.844	83.9473	156.928	128.086	79.2045	141.93	97.0184	69.2919	35.5696	112.85	50.6283	77.9726	42.3065	60.755	77.3539	59.2417	21.2297	66.7438	71.4571	140.894	285.203	211.264	111.376	71.0728	89.0039
maa	479367	479918	74.4485	40.5971	0	41.17	41.4357	26.9009	88.746	59.7588	55.6507	41.4777	9.86662	0	105.435	55.8438	43.7569	87.5405	50.5066	89.7638	62.8777	54.6811	115.656	121.856	93.2299	93.9432	69.1841	79.2773	60.7148	77.058	68.4034	81.3709	63.332	64.9544	30.0719	47.5606	60.7	38.0071
hha	480090	480308	84.6005	50.7464	42.8727	102.925	77.692	67.2522	332.797	522.889	361.729	207.388	123.333	82.3365	284.673	251.297	328.177	517.285	429.306	258.934	249.662	243.027	192.76	235.851	299.668	234.858	490.054	264.258	505.956	237.973	171.008	203.427	332.493	324.772	300.719	317.071	173.429	190.035
tomB	480334	480708	347.802	327.838	176.254	151.12	121.676	98.7434	564.64	592.252	686.358	356.699	304.221	193.425	334.378	360.769	305.17	280.433	311.457	233.178	195.502	151.651	169.812	202.002	215.105	201.594	609.479	523.797	564.583	193.005	150.65	261.348	306.859	357.636	331.149	302.601	203.71	390.628
acrB	481254	484403	389.565	310.852	362.235	394.229	408.444	391.835	673.018	623.245	703.338	677.952	663.438	739.148	632.487	650.732	714.381	618.466	638.324	679.421	427.742	416.019	370.969	444.904	427.848	429.94	510.46	453.525	546.828	489.899	439.48	441.332	565.197	557.381	659.021	498.119	467.069	521.829
acrA	484426	485619	294.978	291.76	381.664	313.057	273.772	458.377	672.082	561.081	608.949	706.071	681.637	641.358	684.4	688.741	639.082	610.679	618.231	643.506	351.561	371.85	321.749	488.45	426.094	445.628	499.88	453.344	572.403	479.184	417.592	471.605	596.099	391.517	585.61	505.356	458.347	563.915
acrR	485761	486408	57.6999	34.6105	73.1009	56.1582	88.3135	17.2005	50.4393	25.4732	9.48882	40.4127	75.7047	28.0779	53.932	76.1741	55.9565	74.6313	51.6703	29.4334	44.1456	77.6958	10.9556	26.8095	39.7409	18.4823	19.6606	11.2644	17.2538	34.7795	68.0356	39.0215	26.9964	96.9077	38.456	37.1681	81.3196	97.2071
mscK	486536	489898	30.1305	53.5506	11.3104	46.1603	51.2407	34.3754	84.1386	108.386	73.4073	59.5971	60.1934	73.3103	86.9225	86.553	84.7742	81.3555	78.2807	86.5268	57.3264	64.1141	55.0906	64.8134	65.8806	71.4911	76.9997	65.3579	58.3969	58.2965	50.7538	60.3755	83.5395	107.099	76.8548	95.4109	77.2082	131.602
ybaM	490110	490271	0	68.277	0	69.2405	34.8437	22.6212	99.503	50.2517	37.4377	19.9308	99.5631	55.39	113.486	150.271	0	200.764	33.9771	23.2256	24.8821	20.4364	108.062	66.1097	22.3994	48.614	38.785	133.33	204.222	45.7403	38.3473	34.2128	149.118	327.724	151.726	119.982	58.3351	127.842
priC	490285	490812	77.8134	63.648	125.469	51.637	75.7899	49.2043	131.406	109.305	139.598	123.864	82.5005	103.269	123.424	116.736	45.7347	74.8613	116.137	122.689	34.7928	95.2542	73.8731	49.3021	27.8411	30.2121	132.57	82.8605	95.1884	47.377	95.3267	37.2088	158.867	152.753	314.311	111.848	145.014	158.9
ybaN	490882	491259	39.4358	29.5688	24.9809	29.986	15.0898	19.5932	0	43.5251	16.2132	0	57.4905	47.9756	30.7172	16.2695	31.8702	28.9817	58.8581	20.1167	70.0421	44.252	84.2375	40.0823	38.8021	63.1599	58.7883	19.2471	44.2214	6.60293	49.8214	22.2248	83.0298	23.6546	87.611	63.5078	12.6316	110.729
apt	491412	491963	40.6083	20.2986	34.2981	139.978	217.538	242.108	29.582	44.8191	44.5205	106.657	108.533	49.4019	54.826	122.856	65.6354	238.747	282.837	290.006	318.087	297.708	430.497	436.324	399.557	411.905	80.7148	52.8515	121.43	203.977	182.409	239.027	202.662	146.147	240.575	182.316	156.086	380.071
dnaX	492092	494023	128.121	128.085	118.049	109.819	142.616	119.594	237.573	244.247	178.772	169.953	226.397	179.481	176.607	205.021	203.945	164.347	188.323	192.106	152.764	172.521	164.02	181.52	137.522	178.251	246.39	280.441	310.555	170.315	153.687	160.455	385.098	279.455	319.135	186.433	241.254	239.828
ybaB	494076	494405	315.842	304.478	428.727	397.977	172.649	347.47	530.011	547.789	519.406	592.538	559.108	795.919	1019.2	837.658	838.675	868.773	808.105	805.573	678.093	729.081	642.532	694.45	865.707	831.036	605.361	572.558	404.765	695.033	836.041	618.758	601.654	622.479	651.557	574.691	693.714	633.451
recR	494405	495010	129.526	295.979	250.055	206.357	207.689	183.867	242.631	217.84	324.583	329.399	332.694	360.171	545.767	447.851	498.463	598.337	690.422	641.851	488.755	531.547	491.87	591.079	606.88	586.122	309.994	252.867	331.987	429.613	374.028	495.917	265.495	266.377	383.676	476.777	347.712	484.918
htpG	495120	496994	416.029	311.936	405.441	463.557	413.282	608.171	336.578	370.867	286.165	264.418	303.249	296.858	284.168	221.145	223.066	346.901	331.359	279.561	433.946	382.447	442.434	532.046	480.192	606.51	287.945	347.524	314	249.16	229.104	237.467	393.043	412.709	399.918	404.094	407.46	404.357
adk	497175	497819	533.297	573.716	1615.67	370.244	390.378	817.924	475.058	806.121	648.227	537.948	802.804	2045.07	13162.5	497.424	590.263	586.182	622.914	1295.15	586.054	634.852	577.833	814.741	861.236	1120.26	681.431	814.795	1282.69	850.219	1201.02	1306.74	14629.3	1015.29	1120.39	726.437	1329.42	1562.51
hemH	498055	499017	27.2193	34.9867	59.1164	37.8457	35.7094	38.6387	25.4938	42.9168	51.1571	51.065	45.3497	56.7661	50.8837	25.6674	31.4248	57.1534	40.6249	83.3092	61.6257	48.8695	40.6072	72.269	72.6937	70.5808	36.4362	68.3213	17.4414	59.898	26.2	37.9847	25.4705	18.6593	34.5546	59.2046	54.8024	87.3455
aes	499014	499973	46.807	58.4927	9.88342	35.5909	29.8505	34.8832	12.7866	8.6101	12.8291	3.41494	0	0	14.5835	6.43683	6.30454	6.87977	29.1081	15.9179	6.39493	7.00311	7.40614	0	3.8379	4.16475	36.5498	38.0745	11.6638	15.6742	19.7113	2.931	14.5999	9.35869	8.66557	20.5577	14.9927	0
gsk	500125	501429	40.2047	51.6775	0	38.4316	43.9542	28.5359	40.794	76.0691	66.1171	65.3695	75.3574	48.9109	64.4215	71.0856	55.6998	82.7309	55.7194	84.9652	111.427	113.431	89.9693	135.1	129.978	128.782	58.7113	39.2447	42.9367	82.7032	72.5609	73.3692	72.5558	55.1218	44.6595	110.993	88.3054	48.3806
ybaL	501562	503238	111.794	127.41	73.6491	68.0041	65.0208	84.4256	61.0789	83.9024	55.1538	56.7673	84.7472	70.7211	69.6622	99.6214	83.1187	88.0734	83.426	88.9624	63.5382	68.2428	65.8022	45.4504	79.1979	54.9077	78.0895	78.5695	106.974	58.4006	33.8963	50.4028	106.703	107.291	69.5412	69.3946	103.128	125.559
fsr	503476	504696	70.5834	101.244	62.2074	56.0033	61.0619	60.9885	57.007	47.4189	55.5143	40.3013	17.8953	22.4004	21.0352	15.1928	19.8408	23.4553	27.4815	31.309	18.4481	41.3235	11.6538	21.3884	30.1953	22.9367	60.1263	59.9114	59.6483	32.8852	20.6775	16.1421	178.044	242.982	231.804	154.553	196.595	189.57
ushA	504914	506566	145.17	115.65	149.433	143.498	159.7	121.712	168.542	110.153	89.525	160.855	162.031	137.973	122.969	116.038	142.983	146.694	142.187	97.1941	97.9282	95.7029	94.7502	43.4743	31.2455	46.0159	119.798	137.275	94.9585	126.09	145.192	112.493	76.4114	141.499	90.7059	128.846	78.467	63.6894
ybaK	506603	507082	54.4386	0	78.8218	75.6915	95.225	100.461	152.963	120.167	63.9464	149.791	124.712	113.532	179.304	166.838	163.409	114.307	104.464	119.013	110.501	104.72	147.663	54.2017	76.5197	99.6435	105.996	182.19	116.276	203.132	117.9	169.47	203.764	205.252	190.051	159.397	169.389	174.691
ybaP	507286	508080	18.8284	14.1174	23.854	22.9066	21.6136	23.3866	82.2958	62.3423	85.1497	82.4207	54.897	34.3584	76.2617	38.8388	114.122	63.6508	49.1775	52.8252	36.0136	38.0301	31.2812	24.6047	37.0516	25.1294	56.1362	73.5153	42.2264	34.6778	63.4317	56.5926	92.4981	124.231	83.6586	57.8863	42.2162	52.867
ybaQ	508218	508559	250.418	424.505	137.938	139.083	99.9862	97.3695	309.325	360.501	322.29	247.836	222.213	264.909	400.285	287.474	404.752	281.652	259.999	211.05	178.502	87.9652	93.0275	63.2354	42.851	58.1254	417.361	531.388	244.179	196.882	183.4	237.258	652.044	261.23	507.953	408.056	209.245	122.284
copA	508875	511379	408.876	413.255	417.445	348.936	215.481	224.724	214.39	251.258	209.356	352.723	567.684	437.289	205.32	170.537	215.448	392.723	386.714	366.72	582.765	217.809	543.155	33.0548	38.3148	41.5777	220.717	236.836	190.339	81.2492	88.2998	75.4032	159.769	186.86	143.075	88.5835	80.5945	84.1066
glsA	511641	512573	72.2358	72.216	0	24.4117	36.8539	3.98771	149.095	256.896	138.592	63.2421	46.8032	29.2928	37.5104	39.735	51.8913	44.8288	23.9582	16.377	6.5794	18.0128	7.61977	4.66158	27.6403	0	188.02	242.872	174.004	26.8773	33.7997	9.04665	26.2868	86.6579	17.8311	35.2512	71.984	45.0725
ybaT	512576	513868	8.69505	17.3853	14.6879	1.76307	8.87223	5.76003	120.348	159.945	76.262	27.9124	29.577	28.2079	41.5393	52.6121	46.8463	10.2241	21.629	23.6557	7.91965	5.2037	5.50317	1.68335	5.70355	12.3786	175.296	186.724	173.337	7.76456	14.6466	19.6011	29.8335	62.5862	12.878	23.762	29.7077	16.2762
cueR	513993	514400	118.811	27.4105	46.315	88.9513	55.9534	63.5705	319.572	322.785	150.297	168.03	119.912	88.9474	182.24	180.983	88.6318	75.2256	81.8428	93.2415	39.9566	82.0438	52.0592	31.8485	44.9623	29.2748	264.701	124.896	177.639	48.9677	107.764	68.6753	128.282	263.136	162.432	107.04	105.386	102.647
ybbJ	514401	514859	48.7826	0	61.8035	49.4575	111.998	48.474	124.379	71.7881	106.965	71.1815	106.675	118.693	65.8624	93.9192	65.7065	86.0418	84.9429	58.064	44.4323	29.1948	46.3124	28.3327	39.9989	43.4053	69.259	79.3631	121.561	76.2338	68.4774	85.532	121.729	117.044	198.689	95.2242	72.9188	91.3157
qmcA	514856	515773	81.5692	122.32	31.0024	59.5423	43.6965	52.6846	93.588	90.0275	67.0708	82.1254	95.1309	138.926	55.9113	47.1126	32.9602	83.9243	54.784	91.5407	53.4924	40.2736	42.5913	28.425	48.1551	26.128	114.65	103.508	91.4677	90.1397	96.1806	73.5519	129.758	156.568	208.397	76.4275	67.9309	114.516
ybbL	515919	516596	82.7371	33.0858	41.9284	83.8816	42.2115	27.4045	48.2173	60.8776	27.2124	115.897	48.2464	40.2614	48.1191	54.6138	44.5762	55.1291	49.3941	22.5094	42.2009	59.4185	52.365	19.2213	54.2717	17.6681	70.4794	43.0728	32.9875	40.6357	55.7472	45.5919	51.6142	39.7023	24.5079	67.8315	63.6032	61.9499
ybbM	516583	517362	19.1891	0	12.1555	23.3455	29.3702	14.3008	41.9361	52.9472	55.2242	25.1999	41.9615	11.6722	53.808	39.5828	69.7848	36.6658	50.1195	19.5771	31.4601	38.7586	31.8804	27.8623	47.2018	46.0995	44.952	18.7309	35.8628	41.768	48.4851	36.0479	31.4233	23.0202	31.973	28.0929	18.4392	26.9399
ybbN	517425	518279	205.763	210.083	266.23	290.277	234.525	282.765	382.704	280.25	338.379	291.297	331.877	244.994	264.619	267.308	247.663	265.112	254.829	281.387	287.101	259.385	286.781	203.414	172.303	229.047	372.933	341.872	288.006	252.158	243.358	243.437	348.215	252.096	427.946	325.593	314.112	540.87
ybbO	518340	519149	60.0633	69.2848	46.8277	30.9155	99.0024	45.9102	95.9231	71.3908	91.1767	76.855	87.5617	78.6906	69.0966	45.7466	44.8065	108.655	68.9573	70.7053	68.1733	82.952	74.5669	48.3015	45.46	29.5989	106.265	117.258	110.526	105.208	46.696	121.512	90.7914	77.5977	82.1151	94.6971	88.7942	155.675
tesA	519139	519765	89.4348	53.6462	45.3226	54.4032	54.7544	88.869	136.817	118.45	117.661	99.1796	52.1521	72.5345	59.445	59.0349	96.3695	94.646	71.1902	79.0777	45.6172	90.9904	50.9436	45.0176	23.466	19.0983	132.054	139.679	71.3158	67.8844	130.564	98.5654	128.323	171.665	119.214	111.73	84.0303	133.93
ybbA	519733	520419	54.4386	48.9813	82.7629	33.115	16.6644	27.0471	89.2283	24.0334	35.81	95.3214	63.4895	13.2454	57.6682	71.8686	114.386	70.413	105.625	55.5395	32.7254	39.0956	46.5137	9.4853	0	5.81254	60.2854	31.8833	73.2537	51.0435	9.17002	53.1786	132.446	91.4303	96.753	82.8864	83.6982	30.5709
ybbP	520416	522830	43.4968	65.2274	23.6172	31.184	47.5534	37.0471	66.2016	54.8654	61.3124	46.2415	45.2934	56.6957	41.6244	30.7626	55.2391	33.7928	30.141	44.3765	15.2812	19.5236	14.7479	6.31569	21.3989	13.2693	54.2557	115.244	34.8394	33.2932	18.3173	28.0154	85.7654	63.3627	72.4747	44.5758	51.7489	43.6186
rhsD	523261	527541	20.1667	21.0377	13.3302	9.60057	16.1042	10.4552	31.6173	30.9674	27.3967	15.3529	8.94767	17.0669	30.5967	27.4918	29.7612	13.9185	14.3951	16.9963	6.22924	11.8067	9.15653	3.56474	6.90178	3.74477	32.8641	46.2173	26.219	14.0937	14.7696	7.90632	31.1781	33.6598	23.3752	15.9174	15.7276	19.6955
ybbC	527581	527949	0	60.5683	25.5853	24.5692	30.9097	0	44.1344	44.5781	33.2109	35.3611	44.1611	24.5681	25.1683	49.9893	0	59.3658	15.0705	10.3017	16.5546	27.1935	0	5.86457	19.8704	21.5626	25.8046	0	30.1942	20.288	34.0178	30.35	85.0385	72.6808	89.7306	35.4787	38.8116	0
ylbH	527952	528659	15.8492	0	0	19.2822	8.08609	5.24965	34.6371	11.6618	26.0642	13.8759	15.4036	0	26.3364	69.7459	17.0781	15.5303	39.425	16.1697	17.323	14.2278	20.0622	6.13676	10.3963	16.9226	18.0015	10.3139	7.8989	17.6914	17.7983	27.7889	4.94364	25.3514	11.7369	24.7502	6.76884	0
ybbD	528640	529130	15.2075	0	19.2667	4.62538	0	7.55567	16.6174	16.7845	0	6.65706	0	0	42.6434	12.5479	0	13.4114	45.3946	0	4.15541	0	0	8.83247	0	0	6.47726	14.8444	0	5.09254	0	5.71367	7.11524	0	16.8926	8.90558	0	0
ylbI	529500	529592	0	0	0	0	0	0	0	0	64.3461	0	0	0	0	64.5695	0	0	0	0	0	0	0	0	0	0	0	0	0	0	0	0	0	0	0	0	0	0
ylbG	529660	530016	44.1913	79.5226	67.184	5.37632	13.5275	8.78235	48.2882	78.0379	58.1386	38.6893	0	21.5043	49.5667	58.3404	14.2854	20.785	26.3823	0	0	15.8682	8.39072	10.2664	26.0887	18.8737	30.1154	17.2545	13.2144	23.6773	14.8878	33.2065	16.5408	21.2057	39.2703	36.23	33.9716	0
mnmH	530132	531226	30.789	10.2602	26.0047	20.81	26.1804	37.393	22.429	15.103	39.3812	26.9556	9.97445	16.6473	42.6348	45.1633	38.7058	22.1243	30.6351	13.9607	24.3042	12.2841	25.9822	17.8821	10.0981	25.5688	20.3992	93.501	20.4594	29.7854	34.5755	12.8532	9.60362	24.6241	30.4005	28.0469	17.5324	57.6337
allS	531295	532221	4.03899	36.341	0	4.91384	6.18194	8.02688	8.82688	8.91562	0	7.07223	11.7763	0	0	0	0	4.74926	0	4.12067	2.20728	7.25161	0	4.69166	3.97409	8.62506	13.7624	7.88511	6.03883	0	6.80356	0	7.55898	9.69077	0	2.36525	5.17489	22.6816
allA	532451	532933	15.4579	0	0	4.70151	0	7.68004	8.44547	34.1215	12.7103	6.76664	11.2674	37.6105	14.4484	12.7545	0	13.6321	0	7.88524	12.6714	6.93827	0	0	15.2095	0	0	15.0888	11.5558	10.3527	26.0383	11.6155	43.3941	18.5441	0	13.5783	0	0
allR	533011	533826	513.677	371.397	464.847	301.31	273.772	319.017	481.114	465.703	490.256	337.291	307.564	345.934	405.827	401.135	489.26	431.435	287.499	294.787	233.099	300.557	230.77	95.8954	99.2794	97.9402	464.923	474.551	432.009	264.166	262.672	217.12	523.591	572.217	590.973	427.044	399.585	360.58
gcl	533916	535697	16.8348	18.934	0	16.641	25.7668	0	32.1922	18.5805	20.7638	14.7388	9.20331	20.4803	10.4903	10.4179	10.2038	7.42322	12.563	15.0283	4.60005	15.1126	5.99337	3.66659	10.3527	6.74059	14.3407	20.541	31.4628	15.503	7.08943	6.32505	5.90744	30.2938	9.35008	23.4139	10.7846	0
hyi	535710	536486	14.4472	0	24.4045	2.92941	0	19.141	15.7865	0	0	4.21614	7.02048	11.7171	12.0033	15.894	15.5674	5.66258	14.3749	0	2.63176	0	4.57186	2.79695	0	0	8.20452	9.40148	7.20015	12.9011	0	14.4746	9.01263	11.5544	0	5.6402	0	0
glxR	536586	537464	0	12.7729	32.3733	10.3625	13.0368	8.46372	0	0	0	0	6.20858	0	13.269	14.0559	6.88353	10.0155	0	13.0348	4.65481	0	0	2.47349	4.19036	4.54722	3.62785	24.9427	6.36748	14.2614	7.17382	6.40035	11.9555	0	0	4.98793	0	0
ybbW	537633	539087	5.15262	7.72682	13.0559	10.9702	0	2.56001	5.63032	5.68692	8.47356	6.76664	0	6.26841	3.21077	4.25149	0	6.05873	3.84515	2.62841	1.40794	4.62551	0	2.99262	2.53491	0	8.7785	20.1184	7.70386	12.0782	0	1.93591	4.82157	0	0	4.52609	6.60171	0
allB	539147	540508	49.5331	74.2794	13.9454	16.7395	29.4831	24.6099	3.00696	6.07438	13.5763	9.63688	4.0117	13.391	13.7181	13.6234	17.7913	9.70729	12.3214	19.6524	4.51159	4.94066	5.22499	4.79477	8.12286	0	7.03245	37.6059	12.3431	18.4302	0	0	12.8752	13.205	6.11351	14.5034	3.52575	15.4534
ybbY	540565	541866	17.2702	17.2654	14.5866	7.00364	13.2166	5.72031	9.43563	25.4147	33.1345	20.1599	25.1769	14.0067	7.1744	14.2498	27.9139	13.5381	21.4798	5.87314	6.29202	5.16781	8.19783	6.68696	5.66422	0	14.7116	39.3349	8.60707	3.8555	9.69703	10.8144	8.08029	0	12.7892	13.4846	18.4392	32.3279
glxK	541888	543033	65.3832	107.853	57.9845	33.8067	55.0403	19.4909	57.1558	64.9467	32.257	22.897	23.8293	31.8167	28.5197	80.9225	63.4076	26.9084	58.5507	23.3469	16.0792	44.0209	12.4145	15.1897	12.8665	17.4528	50.1269	108.497	14.6635	41.6002	60.5748	12.2827	36.7094	39.2185	14.5256	26.802	33.5084	18.3585
ylbA	543261	544046	80.9334	142.785	60.3152	95.5677	51.0069	94.6134	93.6388	189.16	70.4626	62.5207	55.5232	81.0842	32.6326	54.9945	46.1694	58.7789	49.7384	33.9995	41.6278	34.1901	31.638	22.1204	32.79	15.2496	109.498	55.7654	85.4162	63.7698	64.1553	64.3929	44.5491	125.648	52.8831	103.153	73.1961	106.94
allC	544057	545292	21.2218	45.4629	23.0454	18.4418	18.5608	18.0751	19.8765	40.1527	19.9426	37.1592	44.1967	36.882	15.1131	45.0266	19.6006	19.6065	18.0992	12.372	11.5976	8.16465	17.269	5.28237	17.8978	6.47401	36.1555	23.6744	36.2623	12.1826	20.4272	18.2247	19.8583	7.27395	26.9409	14.2029	27.1901	17.025
allD	545314	546363	7.1344	0	9.03869	6.50979	5.45984	10.6339	0	0	0	3.12306	5.20035	0	6.66851	0	0	2.09725	10.6481	0	0	0	3.38657	0	3.50988	0	3.03871	6.96406	0	0	6.00884	2.68049	3.33801	0	0	2.08896	13.7112	0
fdrA	546680	548347	13.4875	13.4838	17.0875	5.46963	13.7623	0	4.91263	9.92403	18.4836	1.96804	0	5.46939	7.00374	14.8382	0	1.32161	10.065	0	3.68541	2.01795	2.13408	2.61115	2.21179	0	5.74464	26.3309	6.72186	1.50552	7.57308	1.68914	12.6209	5.39343	4.99398	2.63277	5.7602	0
ylbE	548608	549616	17.8445	17.8396	7.53582	5.4274	4.55203	2.95526	9.74941	26.2598	19.5637	5.20758	8.67137	0	11.1195	14.7237	0	5.24562	0	6.06845	1.62531	0	0	6.90933	0	3.1755	10.1339	29.0307	8.8933	1.99186	10.0195	6.7044	8.34899	14.2714	13.2145	8.70815	19.0524	0
ylbF	549627	550442	4.5864	55.0217	23.2423	2.78991	7.01979	0	10.0232	10.124	0	8.03074	20.0585	0	14.2897	0	0	0	13.6904	0	0	12.3516	13.0625	2.66376	0	0	15.6277	0	13.7146	6.14339	7.72566	3.44634	8.58346	22.0083	0	16.1149	0	0
ybcF	550439	551332	16.7503	0	10.6106	7.64193	6.40937	33.2887	18.3032	18.4872	13.7731	7.33241	12.2095	10.1888	13.0471	0	6.76842	4.92399	6.24998	17.0891	6.86546	7.51839	7.95107	2.43213	4.12029	4.47118	0	49.0512	12.522	8.41377	0	12.5866	7.83707	10.0473	0	7.35678	10.7305	0
purK	551527	552594	126.261	94.6698	88.8678	219.746	134.202	202.133	252.938	348.384	265.315	331.622	311.89	520.542	163.911	156.269	113.376	272.185	329.778	311.301	341.17	415.597	386.239	144.627	106.978	153.536	262.912	253.34	262.19	230.196	153.604	276.721	206.76	244.034	163.626	289.593	265.122	334.824
purE	552591	553100	58.5772	109.802	111.319	151.438	190.52	123.689	280.034	290.931	216.745	358.988	288.209	374.125	173.381	157.081	94.6788	266.903	338.778	373.511	464.175	400.959	479.645	199.876	180.112	156.361	293.156	271.598	328.428	245.197	234.345	280.605	322.03	228.385	260.271	360.181	318.967	370.069
lpxH	553218	553940	93.1305	108.622	78.659	84.977	95.0282	87.4001	146.993	137.05	195.697	194.779	120.683	125.886	190.218	324.448	242.517	179.471	254.829	258.649	147.031	181.14	216.124	210.349	167.996	182.302	105.777	151.511	85.0927	155.933	130.73	147.737	150.086	148.966	183.911	127.254	178.983	203.385
ppiB	553943	554437	573.245	520.303	496.91	757.057	715.765	592.103	857.165	732.585	719.436	1208.46	967.642	1174.53	1057.52	871.299	1280.09	1241.67	1058.2	1046.55	1133.56	1056.29	1081.27	1200.33	1202.28	1199.97	1169.39	883.512	969.851	1146.72	902.087	1144.89	1199.87	832.472	1005.42	1086.59	821.435	889.503
cysS	554611	555996	81.1288	56.7746	137.044	171.082	173.842	182.729	183.21	173.113	151.206	250.965	248.37	157.915	168.513	151.731	209.807	235.309	209.88	176.575	203.947	172.363	225.927	411.508	367.195	346.493	207.328	200.619	214.294	248.13	259.652	247.913	174.608	162.211	198.26	248.632	176.706	106.305
ybcI	556032	556553	14.3096	42.917	0	4.35226	10.9509	0	15.6362	31.5868	0	18.7919	10.4304	17.4083	17.8335	11.807	11.5643	8.41298	10.6785	0	3.91004	12.8457	0	4.15547	0	22.918	12.1896	41.9037	32.0921	4.79184	12.052	0	0	0	0	12.5696	0	0
ybcJ	556661	556873	278.242	208.624	220.318	327.931	266.167	190.081	361.044	383.867	543.367	304.499	304.221	423.118	411.781	459.161	421.616	419.188	311.457	549.995	494.186	187.333	198.114	303.003	479.098	371.357	444.412	271.598	364.008	384.346	468.69	300.55	716.003	375.517	849.948	458.266	445.615	878.914
folD	556875	557741	185.654	155.389	175.039	181.219	264.331	227.382	259.48	257.323	376.314	215.459	258.063	241.615	258.278	334.871	293.096	258.917	322.197	312.745	254.827	263.559	311.517	323.482	280.379	290.427	268.486	362.443	200.114	245.788	196.365	279.011	408.055	476.519	326.124	247.78	337.438	363.688
sfmA	558212	558754	27.5184	0	0	16.7395	10.5297	0	37.587	15.186	11.3136	12.0461	10.0293	16.7387	4.2869	0	0	4.0447	20.5356	7.01873	3.75966	12.3516	0	3.99564	13.5381	0	5.86037	0	0	13.8226	23.177	10.339	6.43759	0	0	12.0861	26.4431	0
sfmC	558974	559666	5.39693	16.1864	0	0	8.26036	0	5.89727	0	8.87532	4.72498	7.86778	0	13.452	0	0	6.346	0	0	2.94939	0	5.12364	0	5.3102	5.76243	4.59736	21.0723	0	0	0	0	20.2007	0	11.9899	0	6.91472	0
sfmD	559697	562300	5.76335	4.32133	7.30168	3.50585	2.2053	2.86344	9.44649	12.7219	7.10843	5.04578	8.40195	3.5057	6.28483	11.8885	13.973	2.54132	2.15045	0	3.93704	10.3475	1.36788	1.67366	1.41768	4.61525	8.59162	5.62574	12.9255	4.82493	2.42705	5.41341	6.74132	13.828	0	11.8126	3.69209	32.3651
sfmH	562336	563319	3.80574	0	9.6431	2.31503	11.6499	22.69	0	16.8015	12.5172	6.6638	0	0	9.48591	6.28031	6.15124	6.71248	0	3.8827	2.07981	3.41641	3.61302	2.21035	0	8.12695	12.9676	22.2892	0	10.1954	12.8213	0	3.56122	36.5245	0	6.68595	9.75206	21.3718
sfmF	563330	563845	7.2375	0	0	13.2077	22.1549	28.7669	0	15.976	11.9022	19.0092	0	0	4.50992	0	11.698	0	21.604	0	0	0	0	4.20351	0	0	0	0	0	0	12.1914	0	0	17.365	0	8.4766	27.8188	40.6434
fimZ	563848	564480	11.8121	17.7134	0	0	0	5.86871	6.45362	13.037	9.71262	10.3415	17.22	0	3.68027	0	0	0	8.81483	12.051	9.68289	15.9057	0	3.43022	11.6223	0	5.03108	0	17.6607	3.95553	19.8972	0	16.5798	14.1705	13.121	3.45861	15.1341	0
intD	564815	565978	54.7185	96.5356	48.9344	29.3694	24.6324	28.7853	98.4799	106.575	68.8123	61.9956	61.0005	70.4834	84.2393	53.1163	109.252	85.1571	48.0397	36.1221	29.9033	46.2313	27.5017	18.6943	25.3361	24.057	87.7399	106.824	62.5617	60.36	43.3749	41.1169	93.3699	46.3363	57.2061	56.547	49.4873	36.1507
xisD	565858	566079	116.862	400.558	0	71.0869	25.552	33.1778	145.938	73.7025	109.817	131.543	73.013	0	104.029	82.6489	161.901	117.782	74.7497	17.0321	18.2469	44.96	0	38.7844	16.4262	17.8251	170.654	65.1836	49.921	67.0858	28.1214	37.6341	78.1095	40.0552	74.1773	78.2108	106.948	93.7508
exoD	566098	566376	53.2803	39.9493	101.253	32.4104	81.5491	39.7074	14.555	58.8052	65.7152	104.955	97.0917	97.2271	24.9005	21.9811	64.5881	15.6625	59.6407	27.1789	21.838	11.9574	12.6456	30.945	26.2121	28.4443	45.3867	52.0082	59.7459	17.842	0	10.0091	49.8571	0	88.776	46.8017	0	0
peaD	566376	566687	11.9246	71.5283	0	29.0151	54.7544	11.8492	39.0905	0	0	0	17.384	0	7.43063	19.6783	19.2739	14.0216	0	12.1658	6.51674	21.4095	0	6.92578	0	12.7322	10.158	0	17.8289	15.9728	0	0	11.1585	28.6109	52.9838	6.9831	0	0
renD	568035	568247	36.4686	36.4586	30.8017	59.1569	18.6059	36.2379	53.1327	53.6669	59.9731	21.2854	124.051	0	45.4495	100.302	157.185	42.8817	145.145	86.8142	66.4328	32.7379	46.1625	28.241	35.8825	12.9795	51.7761	94.9275	18.1751	48.8489	0	18.269	68.251	58.3328	81.0189	42.7122	77.8745	0
insE1	566842	567141	37.1907	74.3611	31.4117	30.1642	18.9743	0	40.6386	27.3648	20.3869	32.5603	0	30.1629	23.1747	61.3729	20.0372	14.5769	18.5024	25.2952	6.77483	55.6435	11.7692	7.20007	24.3954	0	63.3617	48.4036	37.0701	8.3027	20.8822	18.6307	34.8012	29.744	0	50.8176	15.8833	0
insF1	567138	568004	12.9526	12.9491	0	5.25273	13.2166	12.8707	28.3069	19.061	35.5013	18.8999	25.1769	0	26.904	42.7494	41.8709	7.6152	19.3318	13.2146	4.71902	15.5034	0	5.01522	12.7445	4.60995	14.7116	33.7156	19.3659	8.67489	43.6366	6.48863	16.1606	20.7182	28.7757	30.3404	5.53177	0
emrE	568315	568647	11.1794	134.115	28.3266	20.4012	51.3322	22.2173	122.158	49.3543	36.7692	19.5749	32.5951	81.6013	215.953	110.69	234.901	151.171	83.426	114.054	79.4228	120.429	42.453	51.9433	153.996	47.7459	66.6618	109.124	83.5732	44.9235	131.819	58.8032	135.994	214.581	124.181	98.1999	100.263	125.559
ybcK	568902	570428	2.45507	0	0	2.98684	3.75765	7.31863	2.68268	10.8386	0	6.44821	3.57907	0	18.358	4.05142	11.9045	4.33021	3.6642	2.50472	1.34168	2.20392	4.66151	4.27769	4.83124	7.86402	2.09135	23.9646	0	4.93278	4.1355	0	2.29734	0	0	2.8754	3.14552	0
ybcL	570893	571444	54.1443	142.09	68.5963	37.053	31.0768	13.4504	66.5595	29.8794	55.6507	23.7015	29.5998	16.4673	42.1738	78.1814	109.392	51.7285	40.4053	41.4295	18.4934	18.227	12.8506	3.93085	13.3186	7.2264	69.1841	79.2773	50.5956	13.5985	0	30.5141	18.9996	32.4772	90.2156	67.3775	52.0286	38.0071
ybcM	571454	572251	65.6525	56.2582	35.647	25.6734	7.17754	13.9794	158.851	175.975	169.662	57.4784	27.3457	79.8695	137.341	61.9093	136.433	99.2543	90.9875	57.4116	23.0649	16.8389	13.356	5.44724	0	5.00706	83.889	155.635	98.1593	34.5479	23.6978	31.7141	78.9871	146.269	93.7634	79.6388	36.0498	79.0035
ylcH	572368	572469	143.096	0	0	43.5226	0	71.0952	273.633	78.967	176.492	93.9596	0	0	156.043	177.105	173.465	84.1298	53.3927	109.492	58.6506	32.1143	67.9248	20.7773	70.3981	38.1967	91.4218	139.679	374.408	71.8776	60.2601	53.7629	200.853	171.665	158.951	104.747	183.339	0
ybcN	572466	572921	0	0	0	14.9342	12.5255	8.13181	0	0	13.458	0	11.9302	0	0	0	0	4.81135	12.214	0	0	0	0	0	8.05207	8.7378	6.97116	47.9291	12.2355	5.48086	0	6.14936	0	0	0	4.79233	10.4851	0
ninE	572921	573091	0	0	0	0	0	0	23.5891	0	0	0	0	0	0	0	0	0	0	22.0243	0	0	0	12.538	0	0	0	0	0	0	0	0	0	0	0	12.6418	0	0
ybcO	573084	573374	0	38.3187	0	0	0	12.6956	0	28.2025	0	0	0	0	0	0	20.6506	7.51159	0	0	0	0	0	0	0	0	0	0	0	17.1137	0	0	0	0	0	14.9638	0	0
rusA	573371	573733	20.526	0	0	18.729	0	20.3962	11.2145	0	16.8777	35.9408	0	0	19.1856	0	0	6.0339	15.3176	10.4706	5.60867	9.21311	0	0	10.0981	0	17.4851	20.0359	30.6892	6.87354	0	7.7119	9.60362	24.6241	22.8004	6.01005	26.2986	0
ylcG	573730	573870	0	0	0	0	0	0	0	0	0	0	76.0552	0	0	0	0	0	0	0	0	0	0	0	0	0	0	0	0	0	0	0	0	0	0	15.2755	0	0
quuD	573956	574339	29.1183	29.1103	49.1873	5.90423	29.7117	9.6447	42.4238	42.8503	0	16.9953	14.1498	0	12.0964	0	0	11.413	14.4864	9.90239	10.6086	8.71318	18.4292	5.63726	0	10.3634	8.26813	18.9487	29.0239	6.50056	32.6993	14.5868	27.2475	0	43.1263	51.1553	24.8715	0
nmpC	575786	576825	13257.8	12278.7	13840.1	32161.4	30913.1	28093.8	328.062	301.236	280.528	5274.88	4257.43	5470.33	1243.67	844.505	1075.29	4300.48	3824.05	3156.97	14703.1	13922.9	14092.6	5829.54	7150.11	6057.87	331.311	432.929	280.551	4805.23	6223.87	6047.6	252.206	351.984	378.971	5178.53	3322.08	3161.22
insH1	574737	575753	40.5087	22.0896	9.33111	24.6415	50.7283	10.9779	48.2882	56.9027	36.3366	41.9134	42.9488	35.8406	52.7793	42.5399	59.5223	51.9625	27.4815	67.6275	20.1252	26.4471	27.9691	27.805	43.4812	31.4561	50.1924	50.3256	49.554	27.1303	37.2195	47.0426	41.3521	35.3428	16.3626	45.2875	33.0279	62.041
essD	577398	577613	0	0	0	0	78.7563	0	0	0	0	0	0	41.7322	10.6879	28.3044	0	0	25.5992	17.4987	9.37339	15.3973	0	9.96173	0	36.627	0	33.4847	0	34.4619	28.8918	0	0	0	0	10.0442	0	0
rrrD	577613	578110	0	0	0	4.56075	0	22.3503	16.3852	33.0999	24.6596	6.56405	10.9301	18.2422	18.6878	37.1178	0	17.632	11.1901	0	12.2921	26.9221	14.2357	8.70906	14.7541	0	6.38676	0	22.4196	15.0642	12.6294	5.63384	0	0	0	0	0	0
rzpD	578107	578568	64.6239	48.4546	61.4048	29.483	49.4556	8.02688	35.3075	17.8312	39.8531	14.1445	35.3288	19.6545	45.3029	26.6609	39.1695	33.2448	60.282	0	26.4874	7.25161	7.66893	14.075	23.8445	25.8752	41.2873	15.7702	60.3883	10.8203	13.6071	12.14	22.6769	0	0	33.1134	0	0
rzoD	578327	578509	20.195	60.5683	102.341	36.8538	123.639	20.0672	22.0672	44.5781	33.2109	0	29.4407	0	0	33.3262	0	23.7463	120.564	0	22.0728	18.129	19.1723	0	0	64.6879	51.6091	0	60.3883	0	0	15.175	18.8975	0	0	35.4787	0	0
borD	578600	578893	860.02	1062.09	801.156	2661.91	2051.91	1382.41	152.019	27.9176	83.1949	786.16	719.067	738.533	803.859	584.386	1124.31	2305.07	2642.67	1922.56	3241.58	3281.17	3217.85	2850.06	2799.93	2673.77	64.6417	98.763	94.5474	2973.12	2854.75	3117.16	106.513	182.069	84.2924	1555.33	1182.91	923.303
ybcV	579184	579594	9.0731	27.2118	0	5.51917	0	9.0157	0	0	0	0	0	0	5.65374	14.9726	14.6649	0	0	0	0	8.14492	0	15.8088	0	9.68757	0	0	13.5655	6.07661	0	0	0	0	0	10.6265	0	0
ybcW	579880	580086	53.6609	0	0	65.2839	27.3772	53.3214	156.362	197.417	29.4154	187.919	78.2282	0	100.314	88.5524	86.7325	84.1298	160.178	72.9948	58.6506	48.1714	50.9436	72.7207	52.7986	133.688	121.896	174.599	80.2302	23.9592	60.2601	26.8815	0	42.9163	39.7378	41.8986	45.8347	100.447
ylcI	580251	580445	0	0	0	0	0	0	0	41.8764	0	0	0	0	23.6429	0	0	0	0	0	0	0	0	0	0	0	0	0	0	0	0	0	0	0	0	11.1095	0	0
nohD	580834	581379	27.368	41.0408	34.673	16.648	10.4721	13.5974	29.9053	15.103	11.2518	11.9803	9.97445	16.6473	17.0539	11.2908	22.1176	12.0678	40.8468	20.9411	14.9564	24.5683	12.9911	11.9214	0	0	11.6567	26.7146	0	4.58236	46.1006	5.14126	6.40242	0	0	12.0201	0	0
aaaD	581354	581662	60.1965	144.432	0	14.647	18.4269	11.9631	65.7773	26.5754	19.7988	31.621	0	29.2928	22.5062	19.8675	0	28.3129	17.9687	24.5655	26.3176	0	11.4297	20.9771	0	25.7093	61.5339	0	36.0007	8.0632	20.2798	18.0933	0	57.7719	0	0	15.4251	0
tfaD	581660	582097	536.609	791.92	388.479	191.707	351.992	50.7823	325.754	470.041	266.139	141.685	260.761	62.1724	53.0759	491.958	123.904	185.286	216.113	8.68985	60.5126	282.911	24.2589	89.0457	251.422	63.6611	210.415	182.913	89.1447	136.91	516.515	32.0018	79.7035	286.109	37.8456	134.674	469.26	143.496
ybcY	582803	582806	51.3775	51.3634	28.9293	34.7255	17.4748	17.0175	74.8541	37.8033	56.3273	29.9871	8.32215	27.7792	42.6866	9.42047	18.4537	43.6311	59.6407	23.2962	31.1972	15.3739	16.2586	6.63106	28.0844	0	14.5886	55.723	25.6054	30.5862	19.232	12.8688	69.4438	27.3934	38.0469	63.5165	51.1983	32.0576
tfaX	582953	583135	0	60.5683	0	12.2846	30.9097	0	0	0	0	53.0417	0	0	50.3365	0	32.6413	47.4926	30.141	0	11.0364	18.129	0	0	19.8704	21.5626	17.203	0	0	13.5254	68.0356	0	18.8975	96.9077	0	47.3049	25.8744	0
appY	583681	584430	14.9652	29.9222	0	15.1722	38.1754	9.91368	141.722	77.0793	98.4418	34.9385	0	60.6862	108.795	49.3918	161.256	76.2531	22.3356	71.2499	40.8919	31.3466	9.47159	14.4862	9.81647	10.6525	93.4858	97.3858	44.7499	33.4093	33.6112	44.9809	56.0148	71.8121	110.823	90.5578	57.5216	56.0264
ompT	584680	585633	1416.94	1200.73	1392.35	2046.18	1784.24	1778.49	1153.72	1057.02	1187.68	2422.63	1688	2215.6	2289.29	1982.02	2049.14	2697.63	2079.64	2282.52	2404.55	1902.7	2332.65	697.571	660.396	641.201	892.724	927.18	915.48	3059.87	2452.91	2978.87	683.152	725.137	575.514	2576.63	2051.79	2711.13
envY	586147	586908	19.6406	29.4528	12.4415	5.97369	0	4.87908	5.36536	10.8386	24.2244	4.29881	21.4744	23.8937	6.11934	24.3085	23.8089	5.77361	7.3284	5.00944	8.05009	0	0	2.85179	4.83124	5.24268	8.3654	28.7575	14.6827	6.57704	8.271	7.37923	9.18935	0	21.8169	14.377	6.29104	0
ybcH	587091	587981	12.6049	12.6015	0	12.7793	19.2926	33.4004	22.9558	18.5493	27.6386	11.0355	30.6262	40.8919	26.1818	20.8009	13.5823	12.3513	12.5419	8.57321	18.3693	3.77181	11.9666	12.2015	0	4.48619	28.6332	32.8105	31.41	14.07	7.07753	15.7861	11.7951	30.243	18.6688	22.1444	16.1498	23.595
nfrA	587982	590954	20.195	15.1421	22.3871	27.6404	13.523	10.0336	37.2384	33.4336	33.2109	33.1511	22.0805	21.4971	19.6627	37.4919	20.4008	14.8414	15.0705	15.4525	13.1057	13.5968	20.3706	10.9961	12.419	20.215	40.8572	36.9615	33.9684	21.9787	19.135	14.2266	28.3462	27.2553	28.0408	22.1742	19.4058	14.176
nfrB	590941	593178	13.4092	5.02709	4.24709	6.11763	2.56547	8.32775	20.147	25.8995	19.2952	11.7397	4.88708	12.2347	8.35573	11.0641	16.2551	9.85456	7.50499	8.55026	10.0761	9.02811	11.1389	6.81452	3.29844	1.78967	12.8505	22.9059	22.5547	10.1033	11.2937	2.51901	6.27385	20.108	11.1713	7.85249	8.59017	18.8255
cusS	593328	594770	15.5862	15.5819	6.58211	12.6414	7.95188	15.4875	17.0311	5.73411	38.4475	18.1941	18.9349	25.2817	43.7051	47.1545	67.1787	45.8176	46.5247	34.4529	35.4905	30.3153	41.9246	6.03491	30.6714	16.6417	15.4899	20.2853	31.0712	24.3569	17.5029	25.3757	9.72317	0	23.0842	16.7334	9.98474	0
cusR	594760	595443	32.8058	32.7968	41.5622	29.9337	41.8429	21.7322	59.7453	12.0692	71.9327	23.9344	23.9125	39.9098	132.875	189.479	132.561	90.0079	155.049	72.5166	74.7006	53.9912	57.0984	22.229	43.0382	29.1896	83.8366	32.0225	40.8742	58.5902	46.0503	45.1937	102.327	65.5926	97.1755	51.2298	28.0212	0
cusC	595600	596973	13.6393	16.3627	0	6.63743	8.35034	13.553	35.7691	24.0858	35.888	9.5529	11.9302	33.1857	62.8932	49.5173	48.4997	22.4529	28.4994	36.1793	126.714	127.338	142.435	6.33731	2.68402	2.9126	2.32372	5.32546	20.3926	18.2695	13.785	10.2489	68.9201	13.0899	0	15.9744	0	30.6375
cusF	597131	597463	11.1794	0	0	6.80041	0	0	24.4316	0	36.7692	29.3624	16.2975	54.4009	132.358	276.726	144.554	111.735	33.3704	114.054	177.174	120.429	137.972	6.49292	0	0	0	0	0	7.48725	0	8.40046	10.4611	26.8227	0	19.64	28.6467	0
cusB	597479	598702	15.3067	9.1815	31.0277	9.31107	9.37116	15.2099	40.1418	54.0605	25.1721	13.4009	13.3887	14.8971	57.2286	80.8302	74.221	50.3956	45.6905	49.972	125.475	109.927	101.721	8.89006	9.03643	16.3433	15.6468	17.9295	13.7313	18.4527	15.4702	16.1026	34.3758	66.1058	13.6022	25.0982	31.3783	0
cusA	598714	601857	19.0976	42.9579	21.1707	11.6171	18.2689	21.3489	16.9554	31.6169	27.4805	14.6299	17.4006	17.4249	45.3701	63.0306	48.2307	38.5963	40.9734	38.9677	77.6231	70.7188	73.6554	2.77295	7.04652	5.09775	11.1844	44.2739	21.4151	17.5868	12.0635	13.4535	20.1044	17.1829	10.6069	7.68874	22.9392	26.8115
pheP	601959	603335	89.8237	81.6355	110.351	72.853	66.6575	75.7319	44.6141	24.0334	67.1437	119.152	59.5214	105.963	50.8837	85.344	52.7937	129.624	105.625	113.856	163.627	185.704	157.63	139.118	160.691	168.564	55.6481	138.161	81.393	96.6181	155.89	104.312	66.2232	71.8381	66.5177	103.608	118.572	76.4273
ybdG	603416	604663	42.0365	18.0107	68.4729	62.1006	55.1483	38.787	85.3054	86.163	83.9431	84.1205	56.9046	87.6676	59.8727	79.2795	87.3565	79.4391	116.516	73.5199	72.1998	99.7314	114.023	68.0121	76.8133	54.5013	71.6174	70.342	44.893	118.647	50.578	90.2495	132.056	50.4292	66.7062	135.392	115.411	84.3083
nfsB	604771	605424	205.823	222.913	159.353	313.005	227.518	335.186	212.409	239.786	310.272	240.262	250.044	361.679	210.195	169.827	341.914	336.135	264.525	239.15	303.073	195.032	265.961	166.029	157.512	158.717	194.811	323.686	205.155	294.84	260.027	287.84	187.249	205.763	177.822	311.37	344.283	288.958
ybdF	605518	605886	10.0975	30.2841	25.5853	42.9961	77.2743	20.0672	44.1344	22.2891	83.0272	53.0417	29.4407	24.5681	12.5841	83.3154	97.9238	47.4926	60.282	30.905	27.591	27.1935	38.3447	17.5937	29.8057	53.9066	94.6167	137.989	90.5825	27.0507	34.0178	7.58751	66.1411	48.4539	44.8653	82.7836	51.7489	0
ybdJ	605951	606199	119.246	89.4103	113.306	145.075	68.443	29.623	97.7262	65.8058	98.0512	156.599	21.73	36.2673	167.189	122.989	168.647	113.926	133.482	121.658	81.4592	107.048	127.359	112.544	73.3314	79.5764	38.0924	145.499	89.1447	69.881	50.2168	123.207	111.585	143.054	66.2297	148.391	248.271	167.412
ybdK	606265	607383	83.6957	150.611	93.3111	52.9486	61.4889	33.2665	69.5058	7.38996	82.5832	29.31	24.4027	48.8735	50.0674	55.2466	70.3446	27.5559	39.9731	40.9864	10.9774	15.0267	3.1783	0	0	0	71.296	32.6789	30.0327	31.3904	22.5573	7.54694	40.7255	80.3246	14.8751	41.1704	25.7361	37.6006
hokE	607836	607988	3322.85	2094.27	2257.41	3310.23	1879.55	909.199	1473.41	1063.02	1069.14	1243.76	912.662	292.928	135.037	476.821	895.124	821.075	610.935	171.959	526.352	475.538	388.608	279.695	284.3	179.965	1066.59	846.133	720.015	838.572	324.478	361.866	180.253	982.123	320.959	1099.84	370.203	270.435
insL1	608065	609177	37.0241	20.1894	59.6991	59.3756	51.5162	76.9243	66.2016	37.1484	66.4218	55.9885	98.1357	73.7044	85.9916	44.4349	81.6032	75.1967	75.3525	116.752	93.8095	84.6021	105.448	78.1943	89.417	79.063	91.7495	52.5674	135.874	65.3726	56.6963	68.2876	91.3377	56.5295	82.2531	92.6388	56.0613	37.8027
entD	609459	610079	0	0	0	3.66176	0	11.9631	0	0	9.8994	15.8105	0	43.9392	11.2531	0	29.1888	10.6173	0	0	13.1588	10.8077	11.4297	10.4886	5.92292	19.282	5.12783	11.7518	9.00019	8.0632	0	4.52332	5.63289	0	13.3733	10.5754	23.1377	0
fepA	610254	612494	21.7609	30.1222	4.24142	22.4013	23.0583	14.9699	9.1455	22.1699	13.7639	27.8445	21.9625	8.14559	16.6891	11.0493	16.2334	9.84139	7.49496	10.2466	66.7791	60.1069	55.6203	34.9992	46.1164	41.1074	9.98144	29.411	12.5136	16.8163	14.0983	7.54694	17.23	8.03246	11.1563	17.6445	15.0127	18.8003
fes	612815	613939	233.101	339.569	286.882	66.8465	50.9682	46.3253	72.7748	154.364	115.002	26.2387	24.2729	24.3068	16.6003	93.4196	166.852	41.114	79.521	23.7815	36.3967	41.8511	41.0981	36.7471	32.7651	24.8888	104.957	175.528	224.047	35.6839	56.0932	25.0226	24.9286	71.9076	133.164	27.301	34.1322	18.7003
ybdZ	613942	614160	16.9201	0	0	0	0	16.8131	36.9775	0	27.8253	0	0	0	10.5435	0	0	0	0	0	36.9869	30.3784	64.2532	58.9627	0	90.33	14.4134	0	25.2978	0	0	0	0	0	0	9.90846	21.6786	0
entF	614157	618038	22.2379	23.1984	22.0488	7.05772	11.8388	18.2542	11.6215	21.3424	20.6702	18.6226	25.3713	9.40988	16.8695	15.9554	15.6275	9.09511	8.65827	10.8506	40.6856	45.1336	48.6489	38.7469	41.8583	45.4231	20.5905	26.4258	10.1191	12.9509	13.0292	13.0775	13.5711	27.8376	23.6279	30.5747	17.3429	10.8592
fepE	618254	619387	13.2146	59.4496	16.7418	8.03847	30.3388	9.84828	10.8298	29.1699	10.8658	11.5693	19.2646	0	10.2931	27.2589	21.3589	15.5385	29.5843	13.4819	9.02714	2.9657	6.27274	1.91875	22.754	3.5274	22.5137	77.3947	14.8182	11.063	5.56492	9.92983	6.18281	47.5589	22.0183	17.4117	12.6983	55.6568
fepC	619384	620199	4.5864	13.7554	0	5.57982	7.01979	0	10.0232	0	7.5424	12.0461	20.0585	22.3183	2.85793	15.1372	7.41304	5.39294	0	14.0375	20.0515	12.3516	13.0625	42.6202	27.0762	29.3821	7.81383	8.95379	6.85728	12.2868	23.177	3.44634	21.4586	33.0125	10.1892	21.4865	17.6287	51.5114
fepG	620196	621188	71.6556	135.731	28.6679	32.1176	40.4061	18.7374	49.4518	66.5986	37.2122	36.3197	10.9959	0	4.7001	56.0121	30.4783	22.1728	45.03	19.2381	47.4034	84.6385	46.5449	43.8076	55.6612	36.2408	32.1261	110.439	22.5547	22.7324	31.7636	8.50167	24.7033	117.632	50.2708	37.5447	38.6558	0
fepD	621185	622189	11.1794	11.1763	9.4422	9.06721	5.70358	14.8115	8.14385	16.4514	6.1282	32.6249	5.43251	0	13.9324	6.14947	12.0462	8.76352	11.1235	11.4054	50.912	36.7976	42.453	45.4504	43.9988	31.8306	3.17437	7.27495	5.57154	12.4788	6.2771	2.80015	45.3314	44.7045	8.27872	19.64	9.5489	20.9265
entS	622300	623550	29.9543	44.9191	22.7697	21.8654	18.3388	11.9059	6.54625	26.4483	19.7041	18.3573	17.4672	14.5763	16.7989	19.7725	14.5246	3.52218	13.412	6.112	47.4724	45.7129	65.4061	26.0959	38.3148	51.1726	17.8615	29.239	40.3071	6.01846	15.1371	9.00336	16.8178	14.3739	13.3093	24.5578	15.3513	0
fepB	623554	624510	27.3894	58.6755	49.5715	23.8014	23.955	19.4401	21.3776	51.8221	32.173	61.661	51.3372	38.0806	9.7527	38.7417	82.2152	29.9055	35.0389	11.9757	44.9044	56.2	63.1489	29.5428	30.7992	29.2443	49.9963	68.7483	17.5504	13.1027	39.5457	26.4614	54.9207	37.5517	95.6192	34.37	25.0659	109.864
entC	624885	626060	0	9.5553	8.07272	7.75212	4.87634	9.49745	6.96268	14.0654	5.23938	8.3679	9.28918	7.75178	1.98528	0	0	3.74624	4.75507	13.0016	60.939	37.1806	87.7146	33.3072	37.6173	40.8209	5.42793	6.21981	4.76346	2.13377	10.7334	7.18207	5.96255	15.2882	28.3119	9.32857	8.16394	17.8914
entE	626070	627680	11.6365	41.8799	11.794	9.90988	24.9346	6.93773	0	5.13726	11.4818	22.4129	10.1784	5.66255	8.7013	15.3622	3.76163	4.10485	6.947	7.1231	54.6897	48.052	61.8646	44.6056	43.5081	54.6681	11.895	18.1739	3.47963	4.67605	7.84054	12.2416	2.17777	11.1678	15.5111	13.6287	8.94543	26.1387
entB	627694	628551	4.36268	13.0844	0	15.9229	6.67736	13.0052	23.8357	0	7.17448	7.63899	12.72	10.6148	10.8741	0	0	15.3896	0	22.2545	95.3669	35.2474	91.1187	55.7441	55.8034	60.5557	3.71634	8.51702	6.52278	5.84371	7.34879	6.55646	0	10.4674	0	20.4384	16.7688	24.4993
entA	628551	629297	45.0752	60.0837	25.3806	33.5124	91.9873	44.79	27.3633	55.2769	41.1815	61.387	36.5065	24.3716	6.24173	66.1191	48.5702	17.6673	22.4249	40.8771	46.5295	49.456	104.604	52.3589	83.7738	74.8655	25.5981	39.1101	44.9289	30.1886	16.8728	18.817	4.68657	36.0497	22.2532	32.2619	25.6674	28.1252
entH	629300	629713	27.0235	27.0161	22.8243	10.9589	13.7871	0	39.3717	79.5351	44.4405	23.6589	0	21.9169	11.2261	14.8649	29.1188	10.5919	13.4442	18.38	44.3044	24.259	25.6551	41.8536	53.1784	28.8536	30.6932	0	26.9358	0	15.1734	6.76872	16.8582	21.6125	0	15.825	34.6233	0
cstA	629894	631999	3597.75	3594.98	4233.11	3044.41	3374.83	3757.28	52.5469	66.8355	49.7927	112.27	98.6662	143.005	61.0411	58.783	66.2112	106.808	124.937	138.098	175.201	254.219	182.614	27.9297	10.5147	32.3286	48.5502	66.0644	50.5956	121.671	159.008	133.834	96.6646	123.926	126.618	116.816	139.199	110.021
ybdD	632182	632379	784.891	784.676	710.279	386.507	629.267	427.102	122.522	206.257	92.1974	32.7223	27.2436	90.9388	46.5801	215.874	120.821	65.9226	139.458	57.1974	30.6384	167.761	195.157	43.4153	0	19.9535	79.5961	72.9667	55.8818	125.16	62.9583	84.2554	87.436	44.8379	83.0343	98.493	71.8305	104.945
ybdH	632389	633477	381.818	495.196	322.487	207.151	394.863	266.607	300.696	402.428	401.633	111.426	235.687	200.865	120.033	368.968	383.625	157.743	231.026	154.412	144.747	206.89	163.281	31.9651	101.536	124.874	225.624	409.636	267.434	96.7583	283.918	199.026	106.22	330.125	382.095	122.876	229.174	251.118
ybdL	633586	634746	45.1784	58.0706	40.8837	70.6681	54.331	70.5455	56.4193	35.6165	37.1483	64.9807	70.5666	54.9617	50.2717	47.9278	52.1587	34.1506	43.3471	52.6766	35.271	34.7629	33.6998	13.1197	9.52552	17.2279	57.7277	37.7998	57.8981	25.9352	32.615	43.6477	42.2757	7.74263	50.1844	37.7952	37.2112	18.1219
ybdM	634747	635376	23.7363	17.7973	15.0359	46.926	9.08248	0	32.421	39.2964	29.2759	0	0	0	14.7908	29.3776	19.1825	24.4216	8.8566	6.05407	6.48585	5.32701	11.2672	6.89295	0	12.6719	40.4394	34.7543	35.4889	19.8714	9.99575	13.377	33.3168	0	39.5495	24.325	22.8087	33.3237
ybdN	635349	636569	9.20653	27.612	7.77593	11.2007	4.69707	3.04943	6.7067	13.5483	5.04675	5.37351	8.94767	7.46679	9.56147	20.2571	4.96019	12.6298	9.16051	6.26181	0	2.7549	0	0	3.01953	3.27668	13.0709	41.938	13.765	6.16597	10.3387	4.61202	5.74334	14.7262	6.81777	8.98561	11.7957	0
ybdO	636716	637618	0	0	0	2.522	0	4.11976	4.53035	9.1518	0	3.62979	0	0	20.668	20.5254	6.70119	7.31261	12.3758	4.22983	2.26575	0	3.93604	0	8.15872	4.42677	0	8.09399	0	0	0	3.1154	3.87961	9.94748	0	4.8558	5.31197	23.2825
dsbG	637827	638573	35.0585	30.0419	76.1419	39.6056	30.6624	59.72	32.836	44.2215	32.9452	57.0022	65.7117	109.672	78.0216	41.3244	48.5702	76.5581	97.1746	35.7674	79.3739	31.472	71.3211	40.7236	34.4951	32.0852	55.4626	29.3326	67.3934	70.4401	0	48.9243	70.2985	12.0166	22.2532	61.591	57.7517	56.2505
ahpC	638945	639508	4968.6	4609.6	5119.77	3763.9	3254.84	3646.92	3206.87	3699.75	3573.42	3282.79	3051.86	3175.4	12801.3	13851.3	16457.8	4747.88	4716.35	5244.81	2794.96	2295.58	2679.26	2035.41	1577.44	1846.17	3792.31	3491.98	3724.27	3531.76	2879.09	3584.2	2392.88	2559.08	2192.94	3289.82	3038.67	3199.43
ahpF	639753	641318	181.948	172.324	169.851	202.426	172.22	235.511	340.08	375.206	338.586	282.957	342.03	256.298	778.724	857.305	901.598	434.925	425.202	432.316	249.891	202.019	193.19	211.349	183.735	189.158	416.031	369.228	382.998	267.766	298.42	287.832	273.308	356.131	265.932	276.186	276.06	120.998
uspG	641439	641867	252.157	182.546	264.382	137.519	79.8501	155.521	570.07	556.607	471.871	319.724	228.165	380.806	184.218	301.324	267.024	184.034	129.774	221.772	99.7876	54.6389	107.312	85.8508	59.8873	92.8392	481.446	543.196	611.013	302.818	161.112	248.28	772.958	375.517	676.095	483.725	601.58	341.8
ybdR	642088	643326	12.0975	9.07061	53.6426	11.0383	27.774	21.0366	59.4855	53.4076	34.8153	31.7738	13.227	36.7929	45.2299	44.9179	29.3298	14.2248	13.5416	27.7697	6.61118	2.71497	5.74244	7.02615	8.9273	9.68757	48.9497	64.9474	49.7402	14.1788	0	15.9081	8.49016	43.5383	33.5948	28.3372	19.3746	16.9838
rnk	643557	643967	190.535	81.6355	68.9691	237.324	208.305	288.502	39.657	20.0279	59.6833	39.7172	13.227	0	28.2687	59.8905	29.3298	69.3461	108.333	46.2829	94.2094	73.3043	77.5229	137.01	80.3457	164.689	54.1023	106.278	108.524	103.302	122.267	88.6309	118.862	43.5383	20.1569	90.3249	81.3732	152.855
rna	644197	645003	106.659	111.266	70.5018	64.8809	92.2712	46.0802	101.346	92.1281	122.019	109.62	141.97	90.2652	80.9113	84.1794	149.908	136.321	110.74	80.4294	58.2886	112.4	39.6228	91.5742	104.945	64.3685	158.013	162.959	104.002	96.2805	78.115	73.1773	164.898	144.644	216.35	111.342	166.363	156.251
citT	645117	646580	0	38.3971	12.9758	10.9029	15.6761	10.1772	13.9894	5.65203	21.0539	11.2085	14.9311	6.22996	9.57321	16.9016	4.13857	13.5485	3.82156	7.83686	8.3958	4.59714	0	4.46139	10.0774	2.73391	15.2681	9.99748	11.4849	10.2892	4.3131	11.5442	11.98	6.14343	11.3769	2.99888	3.2806	0
citG	646631	647509	4.2588	12.7729	0	0	6.51838	0	4.65363	9.40083	21.011	0	0	20.7241	5.30759	7.02797	0	2.50386	0	4.34493	2.32741	3.82313	0	0	4.19036	9.09445	3.62785	0	0	5.70457	14.3476	0	0	0	0	7.4819	5.45651	23.916
citX	647484	648035	13.5361	0	0	0	0	0	0	0	0	5.92538	0	0	4.21738	0	0	0	0	0	3.69869	12.1513	6.42532	3.93085	0	0	5.76534	13.2129	0	4.53282	0	5.08568	0	0	0	3.96338	0	0
citF	648039	649571	24.4548	51.3411	6.19644	1.48759	18.7149	7.29004	8.0166	10.7963	20.1082	6.42302	10.6953	11.9002	4.57158	8.07118	3.95265	7.18883	14.5996	7.48481	2.67288	8.78125	0	4.26098	9.62474	0	10.4159	47.7419	7.31265	13.1027	12.358	3.6752	11.4418	35.2048	27.1645	7.16041	12.5329	0
citE	649582	650490	0	12.3527	0	10.0216	0	20.4633	0	9.09159	0	3.60591	0	0	0	6.79678	13.3142	4.843	0	0	0	0	0	4.78425	0	0	7.01703	8.04074	18.4741	11.0338	0	0	0	0	0	0	0	0
citD	650487	650783	0	0	63.4516	0	0	0	0	0	20.5907	10.962	0	0	62.4173	0	0	0	18.6874	0	0	11.24	11.8868	0	0	0	0	0	0	0	0	0	35.1493	0	0	0	16.0421	0
citC	650798	651856	0	0	8.96209	0	5.41357	0	0	7.80747	0	3.0966	10.3126	17.2116	6.612	5.83679	0	10.3974	0	0	1.93293	3.17514	0	0	3.48013	0	3.01296	13.8101	0	2.36885	0	0	3.30972	16.9725	0	2.07126	0	0
dpiB	652235	653893	33.9013	0	28.6334	17.8725	10.3776	22.4579	34.5746	29.9333	40.8842	19.7869	9.88442	21.996	16.9	22.3779	18.265	15.9452	13.4927	11.529	22.2322	16.231	21.4564	10.5012	24.4614	14.4789	17.3272	30.8857	20.2748	18.164	3.80705	11.888	29.6083	10.8453	15.0631	22.4997	23.1656	12.6919
dpiA	653862	654542	38.4413	32.9406	0	16.7027	16.8105	32.7412	30.0037	36.3664	63.2172	43.2709	32.0232	53.4465	44.486	36.2495	17.7523	25.8293	16.3925	22.4107	12.0045	24.6491	10.4271	12.758	10.8067	5.86353	46.7802	64.3259	32.8428	14.7118	9.25046	4.12654	66.8042	0	24.4004	28.9431	42.2162	0
dcuC	654583	655968	13.5215	16.2213	6.85222	8.22511	4.1391	5.37437	5.91001	23.8777	0	4.73519	7.88477	26.3192	13.4811	17.8507	34.9678	4.76978	4.03616	13.7949	4.43363	9.71058	2.56735	0	10.6433	8.66232	4.60729	10.5589	4.04328	5.43351	18.2212	10.1604	17.7138	12.9768	0	7.91821	3.46483	0
pagP	656557	657117	0	0	16.8754	0	0	19.8537	29.1099	29.4026	21.9051	0	19.4183	0	4.15009	0	0	3.91562	0	13.5895	3.63967	0	6.32279	0	6.55302	7.11109	28.3667	78.0123	0	13.3815	11.2186	10.0091	0	15.9795	29.592	7.80028	17.0661	0
cspE	657292	657501	53434.2	57016.1	53755.1	26528.9	21188.4	14789.8	18422.1	14364.2	16878.6	16473.8	9537.96	12014.2	14263.7	12717.5	12057	19004.7	17976.8	14465.3	11372.2	11493.3	11937.1	13059	13985.4	13801.9	10560.7	13702.3	11627.7	9590.43	11228.8	11502.2	23020.3	24710.1	21665.5	16554.4	13195.2	16340.4
crcB	657555	657938	38.8244	29.1103	98.3745	35.4254	59.4233	0	148.483	171.401	111.733	67.9811	99.0486	23.6159	102.819	64.0689	47.0642	57.0648	43.4591	59.4143	47.7389	17.4264	73.7169	84.5589	57.3008	41.4538	107.486	246.333	188.655	26.0022	16.3496	116.695	145.32	163.015	301.884	119.362	99.4862	218.025
ybeM	658225	658818	128.216	71.2118	60.1627	43.33	50.8779	51.9058	119.347	146.753	117.141	49.8901	62.3056	46.2167	56.2229	172.403	76.7544	19.5434	28.3501	19.3791	15.571	17.0518	22.5414	5.51611	14.0173	10.1407	222.487	241.039	85.2002	47.7064	23.9974	35.6834	71.0984	113.937	116.049	52.8368	66.9268	53.3348
tatE	658947	659150	816.579	707.508	965.567	629.185	805.445	540.942	1725.08	2363.29	1462.24	1016.76	846.527	662.272	1322.98	1527.21	1613.14	874.828	1002.08	740.527	515.672	667.884	499.592	295.098	374.947	329.377	1190.25	1027.35	1302.29	802.113	794.735	736.319	1630.11	1436.76	1451.3	648.214	581.237	713.321
lipA	659251	660216	465.172	360.409	422.356	280.606	338.189	346.672	775.153	770.111	784.106	230.778	344.721	273.52	432.38	441.391	407.258	202.836	185.139	249.154	161.002	142.675	184.007	666.418	736.129	670.512	752.886	696.233	828.797	236.254	280.779	224.29	1262.33	1264.9	1240.12	283.756	258.264	478.913
ybeF	660425	661378	3.92504	0	19.8908	4.77521	6.00753	3.90021	4.28892	0	0	6.8727	5.72202	0	12.2291	6.47719	19.0322	6.92291	0	8.00883	8.58003	3.52351	3.72628	4.55929	3.86197	0	0	22.9879	0	5.25751	0	2.94938	7.34572	0	8.7199	9.19406	0	0
lipB	661637	662278	46.5893	0	14.7562	53.138	44.5675	92.5891	95.4535	167.116	67.0396	91.7745	67.919	99.1867	116.125	124.934	103.541	102.717	139.069	101.004	101.843	99.3302	121.633	145.441	143.252	155.452	84.3349	68.2154	121.9	85.8074	68.6685	74.3929	147.136	125.755	155.255	136.414	156.691	228.926
ybeD	662379	662642	689.352	295.355	356.47	445.006	236.859	475.3	2782.45	1894.32	2244.16	837.543	697.315	1129.58	1753.29	1509.04	1682.68	587.254	650.911	789.41	507.427	467.281	480.816	571.96	484.481	525.741	2540.64	2444.38	2124.45	603.018	687.236	750.567	1724.55	1822.74	1937.78	741.464	450.622	632.028
dacA	662752	663963	129.846	139.083	78.3353	201.225	175.079	178.177	243.23	252.499	157.608	230.066	198.307	180.53	190.72	244.886	209.871	252.649	322.993	299.639	287.219	277.531	234.802	276.518	292.022	290.483	223.852	247.456	226.494	182.208	239.553	225.34	280.616	348.629	370.887	258.892	217.856	243.058
rlpA	664102	665190	154.791	144.432	104.591	152.748	173.74	201.664	342.042	349.277	384.662	180.692	280.819	209.234	231.493	289.498	311.348	208.302	241.294	221.09	167.305	185.275	195.937	115.874	121.843	146.91	281.298	329.052	288.006	142.834	156.445	217.12	328.317	264.1	336.243	223.594	189.509	270.435
mrdB	665201	666313	124.536	100.947	85.2844	83.9448	154.549	107.025	132.403	148.594	149.449	129.658	132.483	155.598	88.0889	149.968	152.326	138.52	130.611	127.054	95.6489	120.86	121.425	117.291	115.911	93.4381	149.093	111.706	161.036	92.4233	141.741	118.871	75.5898	104.983	119.641	98.5519	116.435	75.6055
mrdA	666316	668217	31.5487	41.3963	24.9809	47.9777	33.1975	27.4304	53.8648	47.8776	61.6101	62.1465	34.4943	57.5707	40.5467	45.5545	47.8053	60.282	70.6297	60.35	75.43	84.9638	80.4936	107.649	91.185	103.161	70.546	61.5908	38.3252	52.8235	33.2142	56.3029	23.9864	28.3856	39.4249	43.8781	55.5791	33.2188
rlmH	668248	668715	63.8007	47.8374	60.6225	67.9174	85.4447	71.3216	78.4299	88.0205	78.6908	132.661	104.636	97.0207	159.025	105.285	77.3411	103.153	178.542	162.727	204.841	186.14	295.278	393.711	306.03	340.607	95.1098	124.555	59.6191	101.483	53.7351	113.861	194.03	172.212	265.763	121.426	91.9613	0
rsfS	668719	669036	105.316	70.1913	148.251	99.6545	89.5515	116.277	166.226	77.4909	57.7311	112.693	119.414	142.357	160.418	251.036	113.482	247.672	279.438	250.706	268.587	262.617	233.293	367.001	333.898	362.333	179.426	159.913	87.4784	180.254	177.401	184.653	251.848	336.913	181.977	232.988	209.897	197.14
cobC	669296	669907	48.862	109.909	46.428	22.2921	37.3932	18.2073	260.285	94.3751	150.664	32.0838	53.4241	0	98.9543	120.95	98.7199	25.1363	54.6949	37.3876	33.3784	65.7951	63.7831	60.3049	42.0672	58.6925	140.477	119.238	91.319	32.7248	72.0182	64.2533	80.0146	73.2717	54.2761	75.111	62.6035	34.2991
nadD	669931	670572	52.413	17.4662	44.2685	28.3403	62.3945	23.1473	57.2721	89.9856	95.7709	86.6759	76.4089	42.5086	83.465	96.1034	94.1283	119.836	112.994	83.1801	60.4693	135.926	82.9315	47.353	51.5707	55.9626	64.4914	125.062	104.486	66.3057	58.8587	48.1366	54.495	41.9182	51.7516	75.0278	96.999	65.4075
holA	670574	671605	108.877	141.502	119.546	83.8914	61.1027	97.3695	138.8	264.368	137.272	95.3214	116.397	114.794	137.951	155.715	140.783	157.896	205.833	151.808	142.802	185.704	165.382	124.363	185.688	127.876	163.853	113.363	222.474	106.948	116.154	100.903	122.258	95.7842	104.816	206.153	167.396	81.5224
lptE	671605	672186	295.364	346.637	423.011	351.529	304.659	267.974	477.104	552.769	644.121	460.964	421.229	421.816	372.103	413.244	332.104	392.606	421.665	360.295	396.518	438.072	414.516	436.324	467.516	383.926	623.544	438.736	720.015	313.927	346.109	323.267	715.002	616.234	698.978	688.104	674.593	432.696
leuS	672201	674783	332.631	400.791	375.41	364.918	391.284	409.911	493.619	490.566	542.239	479.427	465.86	494.783	424.503	412.286	455.463	375.754	388.057	413.454	397.695	415.958	420.59	442.904	473.064	451.315	562.99	433.864	488.641	433.878	420.842	437.681	740.771	731.867	729.295	616.692	697.889	644.401
ybeL	675018	675500	664.689	556.331	587.515	253.882	141.956	314.882	388.492	409.458	343.179	223.299	247.883	432.521	284.153	204.071	212.37	177.218	115.355	141.934	50.6857	41.6296	14.6751	31.4225	7.60474	24.7571	566.213	422.486	392.897	113.88	91.1341	98.7313	339.921	333.793	240.389	380.191	99.0256	130.209
ybeQ	675570	676547	7.65803	11.4839	9.70208	4.65838	5.86056	11.4144	20.92	0	25.1875	16.7614	5.58203	0	11.9299	6.31872	6.18887	11.2559	0	11.7193	10.4627	3.43731	0	13.3432	3.76748	4.08833	19.5704	29.9007	11.4498	7.69332	0	2.87722	10.749	9.18697	0	4.48456	4.90586	21.5025
ybeR	676711	677418	0	0	13.3864	3.21369	0	0	5.77286	11.6618	8.68808	4.6253	0	0	0	8.71824	0	0	0	5.38991	5.77433	4.74261	0	0	0	0	4.50037	0	0	0	8.89917	0	9.88727	0	0	0	0	0
djlB	677415	678842	7.87477	7.87261	0	6.38696	16.0705	7.82495	5.73655	11.5884	8.63344	4.59621	3.82667	6.38669	11.4497	8.66341	0	9.25957	3.9177	16.068	1.4345	4.71279	2.492	3.04908	7.74822	5.60538	0	0	0	7.03205	13.2648	7.88974	14.7376	18.894	5.83155	6.14865	10.0894	0
ybeT	678852	679406	26.9266	0	0	12.2846	0	0	7.35574	29.7187	0	0	9.81357	0	12.5841	0	21.7608	23.7463	10.047	6.86779	0	6.04301	0	0	6.62348	0	11.4687	0	20.1294	9.01691	0	10.1167	6.29915	16.1513	29.9102	3.94208	8.62481	0
ybeU	679508	680215	68.6799	95.0692	0	28.9232	0	5.24965	40.41	11.6618	17.3762	18.5012	23.1054	0	9.87615	0	8.53907	9.31817	15.77	26.9495	0	23.7131	0	9.20515	0	0	13.5011	20.6277	15.7978	17.6914	8.89917	3.96984	34.6055	12.6757	0	9.28134	6.76884	29.668
djlC	680212	681663	12.9081	0	13.0828	9.42242	11.854	5.13058	11.2839	17.0959	12.7365	20.3418	11.2907	0	9.65216	17.041	16.6908	15.1781	15.4123	10.5353	9.87588	9.2701	9.80358	5.99758	10.1606	8.26939	26.3898	40.3197	23.1592	13.8321	8.69734	3.8798	26.5733	0	22.9414	10.5826	3.30766	0
hscC	681723	683393	8.97554	0	11.3713	8.18974	6.86883	13.3781	9.80765	19.8125	7.3802	5.89352	6.54238	0	6.99118	11.1087	3.62681	3.95772	6.698	4.57852	4.90507	6.04301	4.26052	7.81943	2.20783	7.18755	11.4687	30.6643	6.70982	7.51409	3.77976	5.05834	18.8975	5.38376	14.9551	9.19818	5.74987	12.6009
rihA	683477	684412	116.008	119.976	81.0883	146.002	122.454	147.074	21.8557	17.6603	46.0496	24.5156	11.6634	0	34.8978	52.8108	38.7941	37.6299	65.6747	44.8929	61.2115	75.4121	45.5726	30.2035	35.424	29.8984	17.0381	31.2381	17.9429	32.1497	13.4767	36.071	22.4596	9.59789	17.7741	21.0832	30.7517	89.857
gltL	684530	685255	953.236	803.589	809.465	1191.05	993.69	1013.77	641.856	534.571	737.2	870.641	984.022	752.21	115.588	119.042	116.595	205.997	223.019	157.705	309.746	319.16	259.26	50.8745	40.5586	33.0095	614.495	653.848	724.163	824.769	720.394	681.44	202.506	247.254	251.837	181.043	184.848	173.613
gltK	685255	685929	747.929	897.268	758.05	859.379	1068.44	787.238	538.791	525.864	546.657	562.649	775.359	471.795	89.7594	82.2832	107.456	133.547	157.107	192.176	320.935	228.779	268.243	38.6127	49.0606	23.6617	542.733	508.345	521.851	667.889	653.262	720.209	176.265	199.39	246.164	139.508	205.851	155.56
gltJ	685929	686669	762.36	802.53	882.693	835.353	911.837	802.688	650.983	423.492	473.255	570.198	662.416	515.931	132.133	124.973	97.9238	210.749	135.635	288.447	303.501	362.581	282.792	43.9843	44.7085	32.344	718.227	532.245	671.82	774.327	671.852	679.082	278.737	254.383	213.11	221.742	213.464	340.225
gltI	686839	687747	4748.87	4434.63	4998.9	4504.73	4015.62	3777.52	3735.46	3700.28	3623.7	3916.01	3470.52	3798.04	741.719	720.459	832.138	857.211	805.281	739.552	911.593	794.934	922.795	69.3717	72.9454	127.532	3312.04	3409.27	3454.65	2559.85	2414.37	2432.6	728.422	751.035	741.163	846.587	638.52	624.491
insH1	687997	689013	25.7783	44.1792	18.6622	35.8421	5.63648	14.6373	88.5284	65.0316	54.5049	32.241	37.5802	53.7609	89.4954	54.6941	53.5701	30.3115	43.9704	26.2996	34.2129	56.2	13.9845	27.805	18.1172	39.3201	62.7405	21.5681	44.048	24.6639	31.0162	22.1377	24.122	26.5071	49.0879	36.6613	33.0279	41.3606
lnt	689343	690881	60.8992	58.4472	98.7573	80.0172	111.852	106.505	175.679	166.691	128.191	142.889	145.6	118.539	127.506	128.636	133.867	137.488	98.1636	139.173	117.149	148.7	104.068	74.9843	107.857	106.639	120.354	99.8678	134.758	112.571	106.686	142.775	168.68	146.116	140.706	125.533	134.205	54.7184
ybeX	690906	691784	93.6936	319.323	118.702	155.438	215.106	118.492	414.173	451.24	350.183	294.556	304.221	248.69	265.38	365.454	330.41	335.518	375.02	256.351	321.182	321.143	339.624	190.459	146.663	231.908	370.041	315.941	413.886	225.331	258.258	224.012	326.785	357.636	482.531	239.421	218.26	263.076
ybeY	691874	692341	167.477	406.618	141.453	164.942	183.096	158.493	366.006	457.707	472.145	209.464	197.647	252.254	323.019	276.374	193.353	215.683	249.959	195.273	265.858	286.369	287.707	185.276	235.408	161.789	230.981	326.956	286.172	181.602	134.338	167.795	455.224	516.635	496.09	284.884	429.153	447.854
ybeZ	692338	693378	136.722	194.236	173.216	159.77	132.166	92.955	349.905	492.409	414.182	248.849	236.033	175.083	219.716	255.309	296.585	177.688	236.278	212.901	198.592	138.885	215.193	169.264	166.386	215.131	306.491	231.795	328.145	115.665	115.152	113.551	265.976	353.936	415.649	259.157	202.832	181.844
miaB	693531	694955	142.044	86.7806	99.9762	193.612	189.225	216.945	250.064	174.192	242.244	248.717	295.273	249.604	147.52	125.883	212.58	255.173	239.482	179.803	244.378	250.302	224.751	290.272	333.873	297.709	237.518	231.087	235.971	317.107	292.439	328.112	255.989	208.27	262.971	211.034	266.246	251.118
ubiF	695101	696276	149.741	152.885	177.6	83.3352	92.6505	107.638	222.806	182.85	256.729	170.147	167.205	193.794	182.646	131.439	195.682	101.148	80.8362	143.018	59.1979	97.2417	57.4682	55.512	53.2912	57.8296	168.266	167.935	276.281	125.893	101.967	88.5789	131.176	160.527	205.262	91.42	102.049	107.348
asnB	697513	699177	175.653	121.572	176.888	224.658	244.72	250.623	1102.41	1158.23	1136.94	975.929	889.681	1041.05	210.49	174.663	207.472	229.049	181.497	209.072	239.982	254.719	224.482	87.631	73.1203	57.7072	1183.61	1195.81	1309.75	671.159	728.324	881.625	227.585	232.335	280.166	240.013	199.084	164.401
nagD	699574	700326	129.184	134.115	113.306	136.008	190.119	133.304	276.891	307.094	204.273	182.699	195.57	265.96	173.381	245.979	224.862	236.615	177.976	207.832	179.21	178.413	198.114	193.345	117.33	132.627	241.252	252.198	245.148	216.298	142.281	186.677	278.962	202.66	165.574	171.668	197.344	167.412
nagC	700374	701594	88.9964	138.06	85.5352	93.3389	112.73	64.038	157.607	237.094	166.543	128.964	89.4767	134.402	156.808	86.0926	178.567	111.864	137.408	144.022	124.106	93.6666	107.797	90.9008	72.4687	75.3636	138.552	191.716	156.003	78.1023	82.71	115.3	134.969	132.536	177.262	141.973	117.957	172.336
nagA	701603	702751	202.16	166.247	165.238	154.709	114.785	106.921	167.458	194.333	139.417	142.734	147.357	150.736	170.672	247.516	221.349	159.113	155.729	163.003	115.825	70.25	74.2928	81.432	89.8309	34.8147	186.097	210.064	131.628	133.211	137.311	124.957	161.711	93.8794	115.902	133.661	108.619	54.9321
nagB	702811	703611	233.598	154.133	153.894	159.15	107.261	125.345	183.784	134.067	115.247	110.438	68.1091	113.673	197.965	192.745	249.194	145.579	202.215	104.862	68.9364	79.6865	66.5309	48.8422	45.9689	49.8837	135.313	173.296	97.7931	137.676	70.8281	122.872	61.2052	89.6758	72.655	147.74	113.732	78.7087
nagE	703944	705890	606.781	537.287	614.992	433.552	539.541	616.341	130.502	110.554	104.538	160.213	247.121	192.161	57.616	63.5761	40.4752	91.7338	94.8747	100.227	115.797	110.671	120.697	110.759	119.406	98.7237	155.886	172.987	195.844	225.769	253.092	240.279	91.9288	73.9481	77.0303	86.8591	91.3168	97.3566
glnS	706093	707757	263.479	236.391	279.598	367.124	399.825	422.927	386.335	318.14	399.964	404.173	472.746	367.108	411.157	356.758	400.384	373.364	420.131	406.657	417.2	452.834	350.619	503.551	509.627	466.467	326.115	298.953	333.331	434.368	417.269	511.038	400.381	324.188	400.237	292.763	380.857	303.51
chiP	708334	709740	37.2962	15.9797	13.5003	43.7541	8.15491	34.4131	8.73298	5.88052	0	13.994	0	0	1.66003	4.39622	0	3.13249	7.9521	2.71789	4.3676	11.9574	2.52912	3.0945	2.62121	2.84443	6.80801	10.4016	0	7.13679	4.48746	4.00362	7.47857	0	5.9184	3.12011	0	0
chiQ	709790	710116	22.7652	136.554	0	6.92405	17.4218	45.2424	24.8758	25.1258	37.4377	9.96541	49.7816	0	42.5572	56.3515	73.5912	26.7686	33.9771	11.6128	18.6616	10.2182	21.6124	0	0	0	38.785	44.4433	0	30.4935	38.3473	34.2128	21.3026	0	0	6.66569	14.5838	0
fur	710200	710646	734.558	751.047	1036.38	817.499	996.529	547.433	966.838	737.025	878.539	818.493	827.48	771.767	764.612	730.065	701.57	799.934	797.33	723.865	775.492	681.893	784.532	906.584	1043.07	998.207	675.506	537.765	624.013	626.134	815.52	733.864	515.522	640.883	630.507	870.095	652.381	703.131
uof	710639	710725	542.571	1001.4	634.516	685.481	830.441	912.389	1048.93	460.641	823.63	621.177	851.818	710.838	988.274	550.993	539.669	1153.28	685.206	596.124	912.343	749.333	990.571	824.167	739.18	1203.2	746.612	814.795	1123.22	810.62	843.642	721.319	742.04	500.69	463.608	1050.96	534.738	703.131
fldA	710935	711465	415.018	232.065	338.646	406.496	366.054	314.536	514.984	341.599	404.874	301.762	492.222	479.217	613.653	557.184	670.796	475.593	524.928	502.352	376.726	416.764	474.138	616.9	726.722	585.826	515.318	343.312	536.371	391.02	343.618	391.141	552.91	455.684	531.326	416.044	396.547	395.017
ybfE	711605	711898	0	0	0	23.0802	19.3576	12.5673	27.6397	0	0	11.0727	18.4376	0	15.7619	20.8709	40.884	74.3572	18.8762	38.7093	62.2052	34.0606	60.0346	124.874	99.5529	67.5194	43.0945	49.3815	0	25.4113	0	38.0142	47.3391	60.6897	28.0975	14.8126	97.2251	142.047
ybfF	712038	712802	63.5826	44.0066	61.9644	74.3794	89.8314	68.0404	74.8216	75.5738	48.2596	77.0762	135.473	47.6008	73.1453	32.2847	94.8637	74.7638	87.5973	74.8481	26.7288	83.4218	41.7897	34.0878	43.3113	41.7776	62.4954	124.129	102.377	42.5838	49.4321	40.4272	109.841	117.349	65.1949	80.1966	75.1976	137.33
seqA	712987	713532	253.154	246.245	242.711	291.34	209.443	224.358	336.434	558.81	405.064	419.31	339.131	316.298	349.605	372.597	276.47	281.582	234.869	335.058	291.651	233.399	253.326	321.878	376.995	350.658	384.671	507.577	419.418	348.26	276.604	334.182	614.632	476.066	547.21	352.59	333.116	268.957
pgm	713558	715198	509.518	479.683	434.203	323.838	388.176	474.509	544.271	479.133	529.798	436.078	456.331	461.415	431.397	516.556	372.992	402.994	381.933	407.932	359.61	371.248	357.907	481.708	472.104	439.123	692.893	557.569	713.971	483.556	365.629	458.408	840.247	723.625	964.44	456.259	430.328	410.587
ybfP	715412	715906	0	0	0	13.7647	0	0	16.4839	16.6497	24.8081	6.60359	10.9959	0	9.4002	12.4471	24.3826	22.1728	11.2575	7.69523	4.12203	20.3132	21.4823	4.38076	22.2645	8.05352	6.42523	14.7252	0	15.1549	12.7054	11.3356	7.05808	0	16.7569	8.83405	9.66394	0
ybfG	715947	716597	0	17.2258	14.5531	17.4689	0	5.70719	6.27599	12.6782	9.4453	10.0568	0	27.9491	7.15795	0	9.2833	6.75354	0	5.85967	0	5.15596	0	13.3432	16.9537	0	4.89261	44.8511	17.1747	3.84666	9.67479	4.31583	16.1235	27.5609	0	3.36342	0	0
ybfI	716721	716870	0	0	0	0	0	0	0	0	0	0	0	0	0	0	0	0	0	0	0	0	0	0	0	0	41.827	0	73.4133	0	0	0	0	0	0	0	0	0
potE	716946	718265	42.588	25.5458	43.1643	24.1792	30.4191	8.46372	55.8435	43.8705	46.691	19.8856	28.9734	13.8161	24.7688	18.7412	27.5341	16.6924	12.7125	23.1729	7.75802	12.7438	8.08629	1.64899	5.58715	6.06297	33.8599	49.8854	55.1848	17.1137	23.9127	0	18.5975	20.4363	12.6152	14.9638	25.4637	15.944
speF	718262	720460	3.41168	5.11612	0	7.26365	5.22181	3.3901	5.59196	11.2964	8.41584	0	4.97363	8.30095	8.50372	11.2601	0	4.01164	0	3.48068	0.932231	7.65667	0	2.97223	1.67843	1.82137	11.6249	16.6511	10.2018	1.14247	8.62032	2.56363	3.19249	12.2785	3.78971	3.99578	4.37116	9.57944
ybfK	720583	720840	14.3918	0	0	0	22.0276	0	15.7261	0	0	0	0	0	0	0	23.2616	16.9227	0	0	0	0	0	0	0	0	0	0	0	0	0	10.8144	0	0	0	0	0	0
kdpE	721056	721733	82.7371	132.343	69.8806	60.3948	33.7692	38.3664	48.2173	85.2287	99.779	82.0939	32.1643	40.2614	89.364	136.535	44.5762	38.9147	57.6264	56.2735	48.2296	39.6123	57.6015	51.2569	43.4173	23.5574	65.7808	107.682	98.9624	33.2474	37.1648	16.5789	36.1299	79.4046	85.7777	83.9818	28.2681	0
kdpD	721730	724414	65.6787	58.6755	109.766	53.5532	42.7768	41.6574	126.739	89.4548	87.3268	73.406	55.0042	44.2007	86.2069	103.772	79.0531	47.6516	66.7408	65.5812	28.2562	40.1428	27.8598	17.8555	12.3747	25.365	109.516	109.124	102.377	45.8594	51.786	36.752	73.2276	83.8209	58.9859	70.3766	41.1796	54.9321
kdpC	724407	724979	58.6916	19.5585	0	11.9007	0	6.48003	35.6293	115.16	10.7243	57.0935	9.50689	15.8669	44.6999	75.331	52.7021	38.3404	19.4661	46.5722	17.8192	11.7083	30.9553	15.1501	6.4165	6.96294	94.4375	63.6558	39.0008	26.2054	10.9849	19.6011	73.2276	31.2931	43.4633	15.2755	8.35528	0
kdpB	724988	727036	10.9832	10.9802	13.9148	7.79462	2.80176	12.7327	12.0015	28.2849	12.0414	1.60263	8.00581	17.8155	25.0947	36.2495	23.6697	9.686	16.3925	18.6756	3.00113	11.5029	3.47569	3.1895	3.60224	1.95451	7.7967	21.442	5.4738	2.45197	3.08349	2.75103	8.56463	8.78403	4.06674	10.7197	9.38137	0
kdpA	727059	728732	0	13.4355	17.0264	4.08754	3.42827	6.6771	7.34258	0	3.6835	0	6.53068	5.44982	9.77015	11.0889	14.4813	9.21816	13.372	11.4258	3.67222	8.04293	2.12645	0	2.20388	0	1.90803	13.1183	6.69781	1.50013	7.54599	1.6831	6.28788	0	19.9045	1.31167	0	12.5784
kdpF	728732	728821	0	0	0	0	0	0	0	0	0	0	0	0	0	0	0	23.7463	0	0	0	0	0	0	0	0	0	0	0	0	0	0	37.7949	193.815	0	0	51.7489	0
ybfA	729134	729340	196.757	53.6462	135.968	108.806	82.1315	71.0952	1074.99	1066.05	1176.61	454.138	573.673	391.686	1192.62	1003.59	1329.9	347.035	614.016	401.471	117.301	176.629	118.868	72.7207	105.597	19.0983	1630.36	1396.79	1631.35	682.837	542.341	497.307	2159.17	1716.65	1907.42	429.461	229.174	0
rhsC	729583	733776	10.7399	16.1054	2.26775	8.71074	13.6984	19.5652	21.5151	27.6582	13.2464	7.83557	7.82841	2.17759	21.7501	16.2462	20.2521	8.94518	14.6935	9.13087	7.33657	5.62402	5.098	3.11883	7.04484	3.8224	17.535	27.9558	18.7338	9.59053	6.03032	4.70762	10.8873	17.1788	9.94156	8.90982	5.73343	10.0519
ybfB	733776	734102	0	0	0	13.8481	0	0	0	0	18.7189	0	0	0	14.1857	0	0	6.69214	16.9886	0	0	0	0	0	0	0	29.0888	0	0	7.62338	0	0	0	0	0	0	0	0
ybfO	734133	735653	22.1827	44.3532	24.9809	22.4895	41.4969	14.6949	26.9324	32.6438	44.5863	17.2629	17.9658	17.9908	13.8227	28.4716	31.8702	11.5927	22.0718	10.0583	2.69393	19.9134	7.01979	14.3151	21.8262	18.4216	18.8962	139.542	33.166	18.1581	24.9107	9.26035	11.5319	29.5683	38.3298	14.4336	22.1053	27.6823
ybfC	735650	736219	26.2217	19.6609	33.2207	35.889	10.0335	0	14.3264	14.4704	53.9025	17.2177	9.55667	0	8.1698	10.8179	31.7868	3.85411	9.784	13.376	14.33	0	6.22348	3.80736	0	0	5.58423	0	0	0	0	19.7037	30.6713	15.7285	29.1272	19.1944	8.39903	0
ybfQ	736445	736684	15.4579	46.3609	0	0	0	0	16.8909	0	0	0	0	0	0	0	0	9.0881	0	0	0	0	0	0	0	0	13.1678	30.1776	0	0	0	0	14.4647	0	0	0	19.8051	0
ybfL	736825	737961	9.8849	0	0	2.00433	0	3.27412	10.8013	7.27327	0	0	0	0	4.1064	10.8749	0	3.8744	0	0	0	5.91579	0	0	0	0	2.80681	12.8652	0	4.41354	0	2.47592	0	7.90563	0	1.92954	12.6649	18.5034
ybfD	738092	738853	0	0	0	2.98684	0	4.87908	5.36536	0	0	4.29881	0	0	3.05967	0	23.8089	0	0	0	0	0	0	0	0	5.24268	0	38.3433	0	0	8.271	0	4.59467	11.7809	0	2.8754	0	27.5738
ybgA	739001	739510	7.32215	0	0	4.45407	22.4141	14.5517	24.0029	80.8141	108.372	19.2315	64.0464	17.8155	13.688	60.4159	35.5045	25.8293	21.8566	44.8213	12.0045	13.1462	0	4.25267	0	0	68.6109	57.1786	131.371	24.5197	0	11.0041	13.7034	17.5681	32.5339	4.28787	0	0
phr	739507	740925	15.8492	23.7673	20.0796	11.2479	8.08609	13.1241	51.9557	58.3089	26.0642	32.3771	34.658	57.844	24.6904	43.5912	29.8867	41.9318	51.2525	29.6445	11.5487	9.48523	12.5389	23.0129	10.3963	11.2817	36.003	36.0985	63.1912	21.2297	17.7983	19.8492	14.8309	31.6892	23.4738	18.5627	10.1533	14.834
dtpD	741075	742556	63.2368	75.8633	51.274	20.0028	38.7152	27.6481	52.5155	67.0023	49.917	57.5779	47.9378	49.2355	28.3715	58.4386	44.9724	37.1786	30.2019	36.1287	52.5289	74.9333	38.4221	2.93821	9.95529	2.70078	79.7248	88.8867	79.4198	64.3752	63.9122	74.1277	44.9721	18.2069	16.8585	47.4005	58.3351	71.0233
ybgI	742827	743570	281.594	271.463	344.015	269.176	284.767	244.836	401.109	488.39	396.93	405.02	337.208	440.45	322.74	290.433	341.357	277.899	255.17	282.158	181.369	252.787	229.144	55.4897	64.3196	37.5831	454.05	431.939	481.167	282.892	287.99	324.953	352.904	386.074	223.426	312.136	238.377	225.906
ybgJ	743593	744249	256.109	204.831	273.995	245.804	200.351	180.97	335.823	502.517	430.534	398.617	398.252	456.967	287.261	422.636	285.166	267.686	263.323	272.901	146.182	245.236	199.915	52.8878	44.7988	48.614	450.876	477.766	476.519	289.689	210.91	320.745	495.285	464.276	429.891	296.623	218.757	383.526
ybgK	744243	745175	300.983	337.008	152.528	161.117	178.127	211.349	416.589	380.914	415.775	344.318	368.575	371.042	250.069	211.92	285.402	302.004	299.478	262.032	188.609	234.167	163.825	81.5777	78.9722	72.843	362.366	470.074	288.006	258.022	189.279	244.26	360.505	375.517	445.777	272.61	380.487	247.899
ybgL	745165	745899	218.861	366.364	245.037	133.133	171.386	161.843	228.028	235.938	301.328	182.699	148.4	260.063	215.67	218.381	345.52	215.454	243.089	145.396	141.858	178.195	159.458	38.4296	30.048	76.0828	277.486	288.159	342.446	211.347	137.177	233.301	381.022	280.875	271.38	172.874	110.86	257.243
nei	745935	746726	99.2221	85.0242	59.86	89.0981	72.3171	51.6446	82.6063	135.585	69.9308	95.1415	55.1041	68.9762	85.3822	70.1736	99.2787	66.6689	49.363	57.8449	67.1347	93.3132	67.284	32.9301	41.8404	30.2691	120.746	92.2409	105.964	104.426	47.7533	74.558	123.796	102.027	83.9743	55.3378	60.5364	26.5332
abrB	746723	747769	35.7739	64.3754	18.129	19.5852	27.3772	14.219	42.9995	47.3802	35.2984	18.7919	57.3673	52.2248	15.6043	64.9384	40.4752	21.0325	42.7141	18.2487	17.5952	51.3828	16.9812	14.5441	31.6792	19.0983	39.6161	55.8716	48.1381	31.147	60.2601	10.7526	26.7804	68.6661	63.5805	23.0442	22.9174	20.0895
ybgO	747921	748982	10.581	10.5781	17.8737	0	26.9916	10.5141	11.562	7.78547	11.6004	3.08787	15.4253	0	10.989	0	5.70073	6.22087	5.26407	7.19667	1.92749	3.1662	0	4.09694	10.411	0	6.00895	0	5.27335	4.72435	5.94114	2.65029	3.3004	0	0	4.13085	4.51891	0
ybgP	748979	749707	5.13151	0	13.0024	6.24299	7.85411	0	22.429	11.3272	8.43883	13.4778	7.48084	12.4854	6.39521	25.4044	8.29409	12.0678	0	5.23528	11.2173	9.21311	9.74332	5.96071	10.0981	5.47903	13.1138	0	7.67229	13.7471	8.64387	0	14.4054	12.312	34.2006	18.0301	6.57465	0
ybgQ	749722	752169	10.7278	18.3855	11.6496	7.45797	11.7283	4.56854	3.34925	6.76583	10.0811	1.34173	2.23418	3.72882	4.77489	0	7.43118	2.70307	9.14929	3.12707	1.67505	2.75153	4.36482	0.890094	3.01583	6.54533	6.52747	8.97571	6.87407	3.07921	5.16305	3.45478	8.60447	3.67704	0	2.69238	7.85417	17.2125
ybgD	752229	752795	6.58994	0	0	8.01732	0	6.54824	0	14.5465	0	0	0	16.0339	4.1064	0	10.6514	3.8744	0	0	0	0	6.25624	3.8274	0	7.03623	5.61362	25.7304	0	8.82708	0	4.95185	0	0	0	7.71817	0	0
gltA	753185	754468	1940.88	2240.89	1811.85	2789.15	3363.76	3106.07	2165.47	2106.71	2159.87	2629.34	3020.93	2705.59	1136.68	905.477	1240.67	1371.03	1219.69	1295.27	2497.78	2714.37	2646.14	555.999	562.857	654.419	2478.76	2290.54	2530.96	2079.82	2015.69	2184.35	1955.47	1876.71	2152.7	2341.54	1985.64	2048.75
sdhC	755177	755566	1080.05	859.977	1210.91	1558.18	1375.13	1548.08	302.877	253.176	188.618	719.64	557.351	627.894	589.629	488.953	587.045	949.671	599.139	721.589	1457.31	1484.37	1542.57	732.758	752.346	673.545	276.824	186.594	328.679	1011.41	966.002	847.485	268.315	412.783	382.211	990.695	1102.13	1073.48
sdhD	755560	755907	1498.22	1380.13	1410.04	1764.15	1916.4	1988.54	292.343	472.452	228.786	1396.01	1060.87	1145.67	706.863	671.081	1020.53	792.762	718.747	906.196	1801.29	1902.15	1645.87	770.715	937.137	891.256	501.388	355.167	576.012	1175.43	1225.8	1286.63	490.688	744.616	665.694	1165.64	1645.35	1622.61
sdhA	755907	757673	1954.53	1941.26	1828.27	2390.79	2449.1	2836.28	473.061	440.341	520.004	1456.64	1336.51	1388.97	871.462	801.974	775.203	1046.81	1023.06	1108.53	1928.68	1962.24	1966.37	931.811	958.429	1010.59	612.836	667.027	602.86	1280.6	1193.97	1306.03	716.886	687.388	669.482	1314.84	1519.93	1739.95
sdhB	757689	758405	2337.23	2174.91	2022.52	2580.07	2475.35	2716.43	410.45	368.512	523.348	1310.87	1361.39	1459.76	793.22	705.959	893.827	1061.26	1113.46	1011.28	1964.39	2027.88	2025.72	851.438	934.242	785.419	715.503	621.281	748.815	1264.85	1423.65	1489.68	541.884	763.552	811.314	1414.52	1704.48	1494.15
sucA	758706	761507	1470.37	1554.31	1557.45	1970.5	2189	2216.88	427.278	404.97	396.399	1071.58	1130.33	1137.12	1265.04	1080.62	1119.02	1259.7	1345.1	1295.17	1743.21	1734.69	1732.81	1336.97	1492.85	1456.99	394.695	397.376	424.462	591.933	701.531	665.137	808.245	690.791	874.658	1707.2	1844.42	1902.59
sucB	761522	762739	2131.93	1734.6	1878.6	2679.79	2622.69	2952.98	547.939	495.726	470.501	1424.78	1251.27	1444.63	1573.85	1431.63	1640.89	1649.52	1708.04	1606.96	2313.36	2419.22	2538	1836.78	1870.65	1744.19	581.775	588.574	648.544	1108.48	1176.33	1155.84	1073.77	959.553	1100.36	2244.72	2439.83	2176.77
sucC	763014	764180	2706.44	2744.21	2839.05	3761.36	3867.2	4118.51	477.104	488.988	591.324	1498.13	1516.42	1507.6	1464.41	1435.76	1619.01	1602.51	1557.29	1621.33	2438.76	2279.7	2416.99	1290.33	1418.34	1419.15	645.423	570.356	624.013	1152.5	1087	1143.5	916.284	801.104	1005.67	2286.16	2406.32	2325.74
sucD	764180	765049	2452.54	1987.31	2420.32	3318.78	3668.17	3856.49	427.846	360.914	488.234	1175.3	1160.43	1172.52	1308.4	1306.48	1411.76	1472.27	1284.36	1404.71	2062.18	2163.02	2058.75	1174.53	1223.5	1176.09	531.461	604.796	617.58	988.42	1058.18	947.318	909.935	877.498	946.334	2003.14	2271.26	2222.96
mngR	765153	765875	15.5218	77.5875	0	37.7675	31.6761	66.8354	16.9607	34.2625	25.5257	40.7676	7.54266	62.9432	41.9124	17.0762	0	21.2932	15.4442	21.1142	25.4476	18.5785	34.3834	9.01496	10.1815	27.6216	22.0369	10.1008	23.2071	27.7214	17.4306	34.9903	29.049	12.4138	34.4833	51.5076	39.7739	58.11
mngA	765984	767960	1.8971	0	0	6.92405	2.90364	5.6553	4.14596	8.37528	12.4792	3.3218	2.76564	4.61583	2.36429	0	0	3.34607	0	0	2.07351	0	1.80104	1.10183	1.86662	2.02558	6.46417	25.9253	8.50927	1.27056	9.58684	1.42553	1.77522	4.55173	0	6.66569	7.29188	21.307
mngB	767978	770611	9.97112	29.9052	10.8279	14.7303	10.901	5.66174	24.9041	22.0101	37.4803	14.9651	12.4595	10.3974	18.64	18.8052	23.0234	12.562	29.7638	11.626	8.56295	11.5085	5.40926	4.13656	5.60622	9.12549	21.8414	38.9322	25.5568	16.2181	16.796	5.35183	30.6573	20.5061	15.8228	16.6832	18.2505	15.9984
cydA	771458	773026	986.856	859.977	1005.05	456.406	522.988	486.744	906.019	1028.53	1060.97	422.579	505.099	418.596	1393.67	1486.58	1792.03	611.105	670.465	697.211	205.016	171.603	199.626	141.555	157.523	170.937	1036.06	946.966	986.036	369.676	354.201	337.557	460.607	510.245	615.785	375.009	300.025	308.626
cydB	773042	774181	926.742	887.063	824.371	397.815	402.394	532.281	876.201	1001.08	1010.62	448.836	503.042	503.744	1245.07	1496.79	1752.86	484.961	554.247	610.206	161.636	203.559	221.513	131.699	139.041	126.32	932.215	988.019	1007.26	305.936	232.5	316.087	596.584	654.445	781.198	311.765	421.054	479.827
ybgT	774196	774309	898.935	1251.74	1057.53	663.999	491.385	446.624	1122.6	708.678	686.358	505.936	327.622	624.913	1120.31	1165.56	1764.3	717.261	814.58	556.819	245.631	201.744	274.312	205.11	126.356	68.5582	1203.33	626.765	1200.02	301.026	432.637	458.364	600.842	1078.41	1212.51	376.013	164.535	180.29
ybgE	774309	774602	682.957	758.633	416.601	300.042	387.152	540.396	856.832	642.105	1060.74	398.617	387.19	523.128	914.193	1273.13	919.89	490.757	566.286	490.318	165.881	124.889	156.09	110.183	99.5529	94.5272	754.153	790.104	491.647	203.29	276.953	275.603	378.713	576.552	646.242	325.878	259.267	284.093
ybgC	774752	775156	230.163	220.896	186.622	151.209	183.186	100.631	342.042	447.092	272.525	225.687	147.636	291.205	493.372	364.627	446.417	454.672	618.334	319.352	301.878	305.794	288.431	288.744	362.343	334.221	235.277	377.442	206.475	172.647	201.606	179.869	361.831	309.25	286.346	258.786	389.258	310.205
tolQ	775153	775845	156.511	145.677	191.449	200.26	123.905	150.158	283.069	405.046	177.506	250.424	196.694	118.181	312.759	249.372	322.755	257.013	281.922	374.413	233.001	276.155	286.924	200.609	233.649	230.497	202.284	189.65	250.143	151.811	163.637	166.271	247.459	220.131	203.828	243.355	172.868	303.074
tolR	775849	776277	260.852	104.312	66.0954	169.255	133.084	146.881	380.046	172.74	300.282	327.336	278.869	380.806	373.854	272.627	323.239	378.292	246.57	399.19	256.597	265.389	321.935	287.853	256.66	204.246	325.902	390.422	338.007	285.348	219.698	241.747	414.957	292.069	212.487	183.306	222.808	195.314
tolA	776342	777607	257.522	177.552	195.005	232.275	190.281	179.419	407.539	398.568	257.993	303.203	293.433	266.474	335.696	244.234	301.411	311.509	287.159	289.908	273.379	225.863	252.912	244.121	232.996	252.839	295.014	242.705	212.43	241.858	154.568	173.49	243.746	269.875	282.768	194.14	185.831	166.225
tolB	777740	779032	915.879	817.111	881.272	906.217	927.149	990.725	1751.38	1625.04	1773.09	1560.56	1622.51	1734.78	1405.11	1520.97	1545.93	1533.62	1574.59	1623.37	1203.79	1202.06	1169.42	944.359	912.568	950.054	1422.12	1386.28	1421.36	1090.92	1288.9	1158.64	1532.36	1529.89	1609.75	1239.02	1344.27	1416.03
pal	779067	779588	1123.3	944.173	1287.16	1771.37	2025.91	2047.54	2259.43	2447.98	2753.28	2800	2618.04	2715.69	2568.03	2786.45	2914.21	2852	2968.63	2817.6	3038.1	2993.05	3002.28	2455.88	2506.17	2284.16	2005.19	1899.64	2085.99	2994.9	2832.23	2419.33	3842.99	3330.3	3926.1	2593.53	2630.91	2732.17
ybgF	779598	780389	453.587	410.95	526.768	546.085	600.232	460.107	960.298	1095.11	1064.5	1046.56	1040.09	988.659	877.375	1138.37	954.603	877.807	994.312	949.621	999.274	945.856	964.405	965.95	943.733	852.579	804.972	664.135	706.43	908.19	883.436	834.34	817.939	929.583	829.246	896.473	786.973	636.798
nadA	782085	783128	236.785	225.96	190.9	274.978	236.118	245.981	540.994	538.514	489.694	336.083	298.119	314.247	91.6586	94.7265	104.377	213.036	101.737	109.806	205.865	193.238	224.794	266.712	278.869	264.312	458.419	434.246	461.305	187.417	211.515	194.101	365.928	395.961	502.131	331.948	390.711	483.529
pnuC	783166	783885	249.378	296.056	342.27	202.263	262.412	283.938	476.871	619.284	555.352	300.203	333.254	366.585	148.921	128.603	125.96	183.27	100.804	132.511	176.033	195.884	167.698	208.204	219.812	199.701	486.824	517.276	621.424	187.896	157.526	203.005	301.418	461.216	380.89	304.243	366.107	262.58
zitB	783882	784823	155.02	83.4496	90.6451	33.8509	85.1735	51.3466	82.5244	78.967	111.125	38.2798	75.3308	87.0414	49.5375	111.51	57.8217	32.7171	77.1227	28.3869	17.378	17.8413	22.6416	11.543	3.91101	12.7322	88.0358	100.879	53.4868	29.2835	87.0424	50.7761	40.9145	85.8326	17.6613	72.1587	50.9274	89.2865
ybgS	784937	785317	136.947	117.351	49.5715	71.4043	44.9157	48.6003	694.772	475.036	691.72	111.332	57.0414	71.4012	487.635	435.844	363.644	51.7595	87.5973	59.8785	10.6915	8.78125	9.2866	5.6813	9.62474	10.4444	591.623	649.29	394.883	65.5135	49.4321	73.504	228.836	117.349	195.585	286.416	50.1317	0
aroG	785633	786685	152.954	138.688	180.26	482.52	381.103	353.456	610.234	604.591	625.912	903.116	637.826	813.54	680.473	657.434	511.689	711.04	663.616	653.22	839.771	906.863	975.937	128.088	111.997	129.131	487.843	499.988	542.466	702.781	742.98	721.676	1371.35	1570.35	1572.58	1351.89	1248.74	1438.22
gpmA	786843	787595	1127.87	1251.74	1145.65	949.034	950.597	873.879	1639.63	1853.53	1585.16	1244.09	1332.78	1438.6	2055.81	1943.23	2088.01	1428.45	1253.24	1287.55	1200.17	976.809	1094.34	1021.55	1153.75	1013.27	1976.57	1678.09	1827.47	1138.06	1129.88	1086.46	1250.68	977.538	1203.17	1096.93	1088.57	864.963
galM	787797	788837	410.167	431.636	446.714	407.086	390.99	457.624	436.398	468.583	396.431	393.748	382.898	437.708	605.34	599.679	488.494	577.486	622.914	679.082	391.285	352.057	358.655	227.774	223.029	249.705	447.477	379.301	489.527	342.176	381.821	356.875	653.157	517.955	359.696	394.004	271.979	363.688
galK	788831	789979	218.463	156.468	198.286	275.7	264.503	194.401	178.147	230.32	128.692	134.17	128.343	95.2015	384.013	360.513	395.265	306.723	311.457	282.76	261.942	231.24	238.356	132.564	137.955	128.814	127.768	159.14	117.002	102.638	98.8642	110.256	176.967	187.759	94.1704	143.208	129.507	109.864
galT	789983	791029	93.0122	75.1047	72.5161	108.806	142.361	127.971	46.9086	55.2769	23.5323	37.5838	78.2282	43.5207	274.19	348.306	370.059	246.08	245.606	306.578	74.2908	80.2857	78.1136	83.1093	80.9578	95.4917	48.7583	48.8877	37.4408	40.7307	42.1821	40.3222	26.7804	60.0828	55.633	64.9429	36.6678	100.447
galE	791039	792055	29.4609	77.3136	93.3111	123.207	112.73	106.12	52.3123	48.7737	36.3366	48.3616	53.686	26.8804	314.381	328.165	339.277	246.822	324.282	236.696	74.4633	33.0588	104.884	89.8314	108.703	94.3683	56.4664	35.9468	60.566	46.8614	24.813	60.8786	27.568	70.6856	65.4506	69.0095	103.802	20.6803
modF	792316	793788	58.5326	61.0607	103.173	126.941	101.273	111.267	133.48	117.969	87.8873	167.103	144.69	111.455	91.9767	113.39	94.6066	206.477	174.72	176.552	150.203	185.049	149.794	29.5612	50.08	27.1724	158.254	213.635	121.759	97.1517	150.038	131.949	152.409	164.861	152.651	375.555	410.835	428.738
modE	793856	794644	37.9421	71.1219	72.1041	51.9304	65.3319	37.702	88.1017	83.7528	101.394	74.7406	55.3128	103.856	62.0627	62.6128	53.6603	47.4027	70.7857	77.4187	62.2052	85.1515	90.0519	57.846	41.9989	65.8314	105.043	129.626	85.0927	69.881	23.9671	53.4575	93.1988	22.7586	21.0731	91.6532	72.9188	159.803
acrZ	794773	794922	687.421	957.216	746.489	1045.4	1089.72	512.304	938.938	433.544	847.854	1010.22	644.232	896.014	887.305	729.255	595.223	1255.76	1282.47	926.747	644.007	727.294	536.073	613.135	1062.87	891.256	815.626	862.724	1027.79	723.474	1199.29	885.507	1079.75	1178.09	1090.84	1250.8	534.738	1654.43
modA	795089	795862	159.532	144.99	183.74	164.68	162.783	110.486	36.9775	42.6848	15.9002	84.6483	70.4758	70.5741	42.1738	63.8215	54.6962	68.2134	36.0761	44.3887	206.07	282.085	201.939	109.502	109.402	92.9109	41.181	28.3133	50.5956	61.5169	16.2865	43.5916	40.7134	81.193	53.6998	99.0846	43.3572	81.4438
modB	795862	796551	140.928	113.795	96.1388	95.6178	91.2573	80.79	41.4596	35.8941	44.5687	71.1815	63.2147	26.3762	70.9287	134.17	61.326	47.801	97.0776	60.829	165.881	141.108	180.104	100.739	138.663	81.0233	32.3209	21.1635	32.4163	32.6716	27.391	52.9484	45.6484	65.0247	60.2089	63.4828	48.6126	30.4386
modC	796554	797612	77.8134	21.216	89.6209	51.637	54.1357	49.2043	57.9732	62.4597	46.5328	37.1592	82.5005	17.2116	61.712	46.6943	68.602	31.1922	63.3472	25.2595	139.171	98.4293	157.82	65.7362	41.7616	79.3067	39.1685	34.5252	26.4412	33.1639	41.7054	21.2622	46.3361	59.4039	62.8621	57.9953	36.2534	0
ybhA	797613	798431	45.6966	13.7052	11.5788	38.9162	41.965	45.4075	39.9465	60.5221	52.6041	68.0121	86.603	33.3553	99.6627	60.3277	44.3159	56.4192	81.8428	65.269	67.4268	61.5328	52.0592	87.5833	67.4435	97.5828	62.2825	62.4478	54.6581	48.9677	23.0924	72.1091	42.7607	32.892	30.456	37.4641	17.5644	102.647
pgl	798586	799581	330.882	270.647	295.345	137.233	189.914	194.284	349.232	473.09	383.371	316.02	290.517	311.049	246.014	273.014	309.945	205.587	241.309	187.967	147.948	118.138	110.658	111.374	110.988	84.308	371.544	315.641	314.817	224.123	240.679	237.332	225.18	225.536	325.779	222.39	269.778	337.841
ybhD	799622	800575	27.4753	11.7719	29.8362	16.7132	18.0226	39.0021	25.7335	17.3282	45.1835	20.6181	34.3321	47.75	51.3622	32.3859	6.34407	16.1535	5.85813	24.0265	8.58003	21.1411	11.1789	4.55929	3.86197	16.7634	10.0306	38.3132	23.4738	5.25751	13.2232	14.7469	47.7472	9.41737	8.7199	4.59703	35.2022	22.0417
ybhH	800759	801811	0	10.6683	9.01301	2.16377	5.44433	0	3.88684	0	5.84964	6.22838	0	8.65469	11.0826	5.86995	5.74932	2.09129	10.6179	0	0	3.19318	0	0	3.49991	0	0	0	0	2.38231	0	2.67287	9.98559	8.53449	0	0	9.11486	0
ybhI	801887	803320	2.61396	23.5192	6.62334	3.18015	12.0025	5.19485	5.7126	5.77003	12.8961	6.86553	11.4321	6.36002	6.51538	8.62723	0	6.14727	0	2.66682	0	2.34655	0	0	2.57196	0	8.90679	15.3093	7.81645	8.75336	8.80628	7.8568	0	6.27169	5.8072	6.12297	13.3964	0
ybhJ	803503	805764	6.63358	0	33.6167	16.1408	20.3063	6.59161	14.4971	7.32144	19.0908	18.8749	12.0882	4.03503	24.8016	21.8937	32.1657	24.3754	22.2764	33.8386	9.96932	8.93245	3.14883	3.85275	4.89523	8.85354	5.6508	12.9504	12.3976	16.6604	8.38055	9.96929	10.8629	15.916	3.6843	12.6251	10.6239	0
ybhC	805998	807281	151.768	140.055	118.325	202.395	214.423	249.413	165.838	167.506	187.189	321.96	280.819	269.849	192.781	187.838	226.435	327.743	243.939	265.01	307.836	293.445	288.166	359.366	281.428	317.861	139.228	142.447	148.367	330.347	408.055	271.948	95.5885	63.0239	77.8084	201.68	179.493	147.51
ybhB	807433	807909	242.592	305.113	356.915	114.247	167.685	124.417	384.797	310.932	386.077	219.239	182.532	209.443	731.453	451.986	379.455	211.639	256.952	287.417	72.7024	119.425	96.5806	204.527	184.795	200.533	579.957	702.76	573.312	235.848	145.001	258.734	622.435	469.397	295.55	128.315	80.2107	87.8914
bioA	807968	809257	55.1964	52.277	14.7219	51.2476	71.1426	34.6404	114.278	115.427	109.881	66.1278	50.8211	127.23	103.184	86.2924	107.996	76.8587	125.739	77.0594	66.6794	57.3735	77.2231	209.22	174.362	201.618	163.329	147.457	143.335	89.4996	107.657	128.794	315.338	355.478	361.421	95.2683	93.0519	97.8837
bioB	809344	810384	154.712	172.654	118.516	201.355	181.728	207.361	570.07	508.293	532.519	308.699	309.466	297.642	298.186	201.872	186.093	319.415	268.498	337.706	194.659	219.632	136.63	231.954	357.554	303.488	511.84	428.47	516.424	366.273	478.791	397.429	1528.52	1156.77	1374.84	495.138	414.883	464.713
bioF	810381	811535	113.531	223.757	41.0956	144.042	109.225	148.269	421.792	393.812	384.076	292.508	274.271	213.094	206.171	171.293	131.072	247.921	242.065	251.51	187.905	163.067	160.134	212.887	277.671	242.44	397.898	392.621	310.39	404.079	464.44	365.616	1013.8	965.06	814.317	372.312	448.848	364.317
bioC	811522	812277	64.3365	133.585	25.0797	120.418	98.4713	127.859	351.505	349.577	284.852	220.972	180.368	228.785	169.612	187.838	135.984	183.307	118.181	181.766	113.592	106.624	131.554	212.701	180.169	211.365	341.477	376.802	266.377	291.677	258.428	252.877	546.458	593.703	516.749	324.59	177.542	444.668
bioD	812270	812947	77.2213	66.1715	69.8806	73.8159	143.519	120.58	295.331	219.159	208.629	178.675	144.739	214.728	130.609	109.228	106.983	139.444	222.273	151.938	111.531	79.2246	68.0745	140.956	92.2619	123.677	267.822	236.901	197.925	125.601	176.533	194.802	495.496	688.173	575.936	245.485	106.005	216.825
uvrB	813526	815547	113.152	133.519	108.103	65.4451	73.817	66.3555	224.987	229.297	244.039	105.56	78.4213	108.318	152.576	159.176	182.888	94.8797	49.8332	96.5153	58.7955	44.96	45.7864	71.1046	73.0055	59.4171	267.042	246.249	249.605	89.4477	49.9936	112.902	310.702	342.694	317.314	180.319	137.844	125.001
ybhK	815739	816647	53.5432	37.0582	31.3083	42.592	25.2158	32.7412	130.516	245.473	135.465	104.571	78.0566	60.1273	184.788	156.326	173.085	106.546	104.502	155.474	51.7695	51.7631	70.3826	28.7055	28.3677	26.3859	136.832	482.444	184.741	63.4446	48.5649	58.8032	77.0817	98.8204	100.652	60.2982	63.3243	92.5172
moaA	817044	818033	158.875	204.212	115.018	108.149	121.584	112.764	285.207	375.749	441.675	155.653	148.893	202.483	259.286	405.754	311.818	213.502	197.601	200.68	119.9	156.205	129.283	76.895	100.493	125.207	254.563	354.473	344.998	111.472	165.67	179.074	399.987	535.481	394.977	234.81	266.561	254.912
moaB	818055	818567	378.538	327.491	350.459	239.121	200.554	166.371	723.856	674.892	849.967	280.422	328.983	460.51	675.885	456.491	553.004	457.945	478.051	445.608	218.803	130.698	214.24	88.7869	85.9512	163.224	644.914	625.308	750.992	214.518	245.245	257.093	749.306	978.092	1051.2	323.984	438.361	694.955
moaC	818570	819055	353.35	276.459	311.419	238.306	199.87	145.026	637.918	644.332	568.456	255.555	279.958	186.899	660.551	722.544	571.122	465.166	366.87	336.985	193.103	186.184	167.729	89.2278	90.697	90.2192	602.001	554.86	585.73	185.206	155.271	167.391	1186.02	976.806	785.005	481.32	255.887	345.095
moaD	819048	819293	331.879	407.194	191.119	211.058	184.714	164.89	543.97	732.585	595.395	303.765	307.886	440.45	545.211	771.722	731.479	434.586	427.785	230.857	173.125	135.422	243.466	122.661	133.587	32.2141	655.373	500.657	496.203	232.375	330.342	124.691	1016.36	1049.64	737.305	388.698	347.902	254.144
moaE	819295	819747	247.123	98.8219	187.85	105.227	126.079	114.594	423.052	309.114	447.036	165.872	180.131	120.255	354.177	312.652	465.997	280.894	233.593	193.292	135.051	147.895	93.8435	71.7638	72.9454	43.9765	442.073	418.118	492.642	104.822	138.757	80.4676	570.405	513.866	603.911	212.25	263.851	138.776
ybhL	819884	820588	445.658	445.536	403.294	216.23	251.731	200.332	579.732	433.314	514.769	320.498	239.767	283.991	254.562	271.411	334.435	180.915	182.123	189.446	179.763	123.83	130.957	86.2788	93.9636	67.9772	470.022	331.442	317.295	302.028	196.611	251.16	238.3	280.047	459.679	323.117	258.306	238.35
ybhM	820793	821506	31.4332	0	13.2744	9.5604	8.01842	10.4114	45.7964	0	8.61538	9.17318	7.63734	38.2399	52.232	0	16.9352	9.2402	15.638	16.0344	8.58901	14.1088	4.97358	6.08541	0	5.59366	4.46271	20.4551	15.6656	10.526	8.8247	7.87323	14.7068	12.5696	11.6387	9.20367	13.4244	29.4197
ybhN	821542	822498	78.2555	93.8808	69.4002	52.3631	35.9326	34.9922	47.0307	43.1851	83.6499	34.2561	34.2248	66.6411	26.8199	38.7417	31.6212	13.8025	99.277	19.9595	25.6597	17.5625	29.7171	24.9977	23.0994	25.0666	73.3279	114.581	52.6511	34.067	6.59095	23.5213	18.3069	37.5517	34.7706	61.8659	20.0527	21.9728
clsB	822498	823739	75.427	45.2438	107.027	23.8588	27.707	14.99	62.639	66.5986	94.2709	39.6215	26.3902	73.4084	69.5614	44.8096	63.3949	31.9288	40.527	33.859	13.1905	18.959	11.4572	8.76153	14.843	6.44281	79.6729	123.692	67.664	24.2479	30.4931	45.3422	47.995	79.6278	40.2166	65.372	50.2525	33.8858
ybhP	823736	824497	49.1015	58.9056	24.883	20.9079	15.0306	9.75817	91.2111	86.7088	24.2244	38.6893	14.3163	23.8937	64.2531	105.337	55.5542	28.8681	58.6272	35.0661	13.4168	13.2235	4.66151	0	4.83124	5.24268	112.933	57.5149	117.461	16.4426	41.355	11.0688	55.1361	35.3428	32.7253	63.2587	44.0373	55.1475
ybhQ	824630	825040	3402.41	3401.48	3517.42	1203.18	1180.39	1072.87	178.457	160.223	179.05	111.208	171.951	110.379	96.1136	179.672	131.984	170.698	148.958	157.362	84.2926	130.319	77.5229	42.1569	17.8546	87.1881	92.7468	17.7129	94.9585	72.9193	91.7002	88.6309	93.3918	108.846	40.3138	63.7588	58.1237	0
ybhR	825002	826108	30.4562	30.4478	8.57454	20.585	5.17947	13.4504	40.6752	29.8794	5.56507	11.8508	19.7332	8.23365	18.9782	27.9219	10.9392	27.8538	25.2533	31.0721	9.24672	18.227	19.276	13.758	9.98892	14.4528	23.0614	19.8193	40.4765	11.3321	22.8011	15.2571	28.4994	24.3579	0	21.7986	52.0286	19.0035
ybhS	826119	827252	33.0366	59.4496	33.4837	14.0673	25.2824	29.5448	43.3193	65.6322	43.4633	11.5693	14.4485	32.1525	45.2896	32.7106	32.0384	15.5385	19.7229	26.9638	21.6651	2.9657	15.6819	15.35	13.0023	21.1644	33.7706	38.6974	24.6971	26.5511	16.6948	22.3421	21.6398	7.92649	14.6789	21.281	29.6293	18.5523
ybhF	827245	828981	36.6991	45.3218	21.8799	44.6482	42.9539	27.8865	25.948	52.4177	49.7018	47.2498	40.9124	36.7675	36.3204	39.187	34.8924	29.1916	54.7735	50.6559	23.5951	19.3793	45.088	27.5837	23.3649	9.21989	49.6515	42.1446	80.6913	39.037	10.9092	29.1988	30.3011	25.8978	14.3878	45.5106	44.2542	24.2459
ybhG	828974	829972	78.7241	123.675	66.4912	34.2056	68.8528	40.9755	77.8299	66.1998	67.8138	72.2045	49.1854	82.0899	67.7433	49.4904	36.355	57.304	61.5454	68.8424	49.1682	23.5569	42.7072	23.9499	25.8197	24.0159	98.9947	102.459	89.6785	50.2139	63.1468	42.2538	63.1424	62.961	99.9395	57.0775	62.4395	21.0518
ybiH	829972	830643	16.6945	133.519	70.5018	30.4658	25.552	22.1185	36.4844	36.8512	27.4543	34.1039	64.9004	67.6989	31.2086	27.5496	17.989	16.3586	24.9166	45.419	24.3292	54.9511	15.8491	29.0883	27.377	17.8251	14.2212	54.3196	41.6009	40.9969	46.869	25.0894	46.8657	40.0552	37.0887	48.8817	28.5194	0
rhlE	830872	832236	49.4245	74.1165	27.8296	55.1191	63.0396	19.099	63.0077	96.977	76.7638	91.3496	48.0348	26.7232	32.509	86.0926	57.6949	64.5733	86.0605	53.2253	51.0192	64.0877	91.2368	108.443	110.769	105.543	74.8483	80.4074	57.4749	71.72	111.005	72.2145	28.2633	85.6443	24.4004	72.3578	70.3603	46.2586
ybiA	832468	832950	7.72894	0	19.5838	4.70151	23.6593	46.0802	25.3364	17.0608	12.7103	0	11.2674	0	28.8969	12.7545	12.4923	9.0881	11.5355	7.88524	4.22381	20.8148	14.6751	8.97786	7.60474	0	19.7516	0	34.6674	5.17637	26.0383	5.80773	0	37.0881	0	27.1565	0	43.4032
dinG	833070	835220	15.6947	36.6109	35.3491	20.155	24.0218	17.3282	32.3939	46.1924	43.0169	27.4812	15.2534	29.7008	44.5527	46.044	45.0977	25.6315	33.8352	24.9077	17.1541	23.4819	26.4888	32.4103	32.6008	33.5152	31.1955	51.0665	31.2876	19.8548	20.5623	18.3453	26.109	25.1042	50.3641	31.6574	20.1085	19.5858
ybiB	835248	836210	136.097	116.622	128.085	163.21	119.031	131.372	191.203	240.334	281.364	160.004	238.086	293.292	293.187	224.589	232.544	169.174	185.714	182.487	112.626	69.8136	99.6723	70.0106	68.8677	24.9109	384.237	402.337	401.151	200.528	150.65	160.704	291.091	270.559	259.16	248.204	254.084	305.709
ybiC	836351	837436	262.145	279.315	227.237	390.265	343.158	472.989	395.751	342.625	380.05	495.251	744.209	612.647	285.864	330.14	345.656	466.422	339.771	450.436	326.106	297.256	356.933	30.0499	27.1508	44.1945	455.43	404.03	603.384	531.327	557.78	606.499	377.637	388.966	283.529	351.464	313.772	406.77
ybiJ	837665	837925	28.4565	170.692	0	0	0	0	233.21	188.444	257.384	74.7406	20.7423	69.2375	159.59	234.798	229.973	83.6518	42.4714	58.064	23.327	25.5454	27.0156	8.26371	27.9993	75.9593	121.203	83.3313	212.732	76.2338	71.9013	64.149	159.769	136.552	63.2193	99.9854	36.4594	79.9013
ybiI	838190	838456	69.5604	0	70.5018	50.7764	21.2934	13.8241	152.019	122.837	22.8786	48.7198	20.2814	0	60.6835	91.8321	112.431	24.5379	0	28.3869	0	0	0	0	0	44.5628	94.8078	162.959	83.2017	9.31747	23.4345	31.3617	65.0912	33.3793	123.629	24.4409	0	78.1257
ybiX	838530	839207	11.0316	0	0	13.4211	0	0	18.0815	12.1755	0	9.65811	0	0	24.0595	18.2046	8.91524	9.72867	0	0	6.0287	9.90308	31.419	3.20355	5.42717	5.88936	23.4931	43.0728	0	3.69415	9.29121	12.4342	10.3228	13.2341	12.254	12.9203	14.134	30.9749
fiu	839249	841531	8.2158	14.7844	8.32698	7.99628	15.0898	11.4294	1.79549	7.25418	2.7022	14.3858	2.39544	7.99593	10.2391	0	2.65585	3.86423	0	1.67639	37.715	41.3018	46.7986	39.1279	43.6524	54.3877	8.39833	12.8314	4.91349	8.80391	5.53571	3.70414	15.3759	11.8273	7.30092	11.5469	8.42107	9.22744
mcbA	841796	842056	113.826	128.019	180.26	112.516	108.887	42.4148	295.4	251.258	187.189	74.7406	62.2269	0	115.259	258.278	275.967	41.8259	21.2357	29.032	38.8783	0	13.5078	24.7911	13.9996	30.3837	327.249	222.217	340.371	28.5877	23.9671	32.0745	26.6282	68.2759	0	141.646	36.4594	79.9013
rlmF	842332	843258	12.117	48.4546	10.2341	36.8538	24.7278	20.0672	52.9613	26.7469	79.7061	60.1139	23.5526	58.9635	72.988	33.3262	45.6978	37.9941	30.141	20.6034	35.3165	61.6387	72.8549	89.1415	67.5595	107.813	68.8121	94.6213	66.4272	83.8572	68.0356	51.5951	60.4718	48.4539	98.7037	26.0177	41.3991	90.7266
ybiO	843255	845480	15.1666	50.5415	29.8897	12.3011	5.15855	10.0471	42.3524	55.7976	41.5695	11.8029	14.7402	28.7014	36.7531	50.0565	49.0278	16.8429	17.6059	10.3155	6.44657	6.05114	1.59984	2.93623	9.94859	7.19722	25.8393	26.3191	25.1957	3.38589	25.5477	3.79886	4.73072	16.173	3.74381	18.7501	10.7955	0
glnQ	845741	846463	889.914	946.567	786.59	752.203	720.631	683.777	299.64	262.679	306.309	267.254	301.706	188.829	290.163	290.296	292.692	434.989	501.935	353.663	240.338	311.19	309.451	33.0548	40.7262	49.7188	321.739	444.433	340.371	398.495	339.897	361.567	653.602	546.207	597.71	372.673	344.707	319.605
glnP	846460	847119	906.489	1155.46	875.689	558.31	685.049	568.601	303.349	275.134	279.512	213.287	280.819	234.342	268.31	317.88	347.977	339.755	431.248	346.808	235.31	213.611	193.632	13.1621	16.7235	42.3447	313.702	309.696	355.772	284.583	438.999	323.551	397.616	652.483	553.812	285.328	319.391	286.343
glnH	847258	848004	3355.6	3394.73	3565.98	2199.63	1924.07	2015.55	585.575	397.993	494.178	692.796	613.309	682.405	664.744	677.721	769.028	895.141	837.197	751.116	418.766	413.632	394.643	37.8147	19.7115	48.1278	951.397	928.866	906.067	1033.12	953.315	1245.69	904.508	925.275	968.014	475.13	442.763	309.378
dps	848408	848911	1155.77	1111.02	1370.4	319.981	385.548	323.925	3788.77	3172.7	3533.32	713.5	669.645	721.053	2183.68	2090.67	2119.56	553.191	497.594	483.752	44.5375	46.5562	28.1345	55.939	58.318	55.3739	3660.48	3615.95	3334.22	426.729	287.038	278.358	575.422	533.279	576.081	724.549	322.741	166.422
rhtA	849210	850097	118.042	113.795	74.7746	46.1603	32.2627	8.37823	59.8861	65.1411	76.262	11.0727	49.167	30.7722	26.2699	55.6558	40.884	37.1786	50.3365	51.6125	27.6468	45.4141	8.00461	29.3821	53.9245	54.0155	50.2769	82.3025	56.7284	39.5287	56.8109	22.175	11.8348	0	9.36582	22.219	27.007	0
ompX	850450	850965	738.225	694.61	660.19	611.958	443.099	445.886	5836.46	4968.53	6308.15	2781.68	2627.2	2641.43	5163.86	5338.74	5170.53	2395.63	2344.03	2458.83	1574.19	1585.29	1539.11	5884.91	6174.08	5563.91	5135.65	5411.56	5215.74	3155.55	3108.79	2882.38	3223.71	3386.17	3424.8	3026.15	2364.59	2113.46
ybiP	851014	852597	35.5034	28.395	11.9946	15.8376	7.24538	4.70384	20.6906	26.1233	23.3543	18.6498	20.7031	23.0355	10.3242	31.2472	15.3025	11.1325	14.1304	16.9033	21.9894	25.4972	8.98816	27.4936	20.9597	22.7447	14.1136	50.8284	14.1553	23.778	19.9348	16.0069	26.5779	17.0367	15.7749	16.6327	15.1627	53.1668
mntS	852869	852997	3073.31	3669.89	3316.79	1765.63	2003.51	1640.04	1181.6	753.775	889.146	1071.28	1037.12	830.85	1205.79	986.152	1057.87	719.405	637.072	522.576	264.372	178.818	270.156	99.1645	55.9985	60.7675	1066.59	1499.96	1318.94	552.695	814.881	876.703	1331.41	1638.62	885.07	883.204	510.432	319.605
mntR	853183	853650	183.427	95.6747	161.66	106.727	73.2383	55.4724	122.002	158.437	118.036	153.607	209.273	116.425	238.537	250.052	167.572	154.729	214.251	162.727	126.392	100.229	83.2836	171.38	149.092	42.5759	210.6	202.401	95.3905	154.896	107.47	137.832	164.179	133.943	194.893	182.139	112.397	134.356
ybiR	853647	854765	63.6087	50.2037	25.4485	28.5108	30.7444	63.2063	43.8984	73.8996	93.5943	58.6201	58.5665	57.0191	60.498	77.3452	91.989	68.8897	74.9496	85.3883	58.5461	72.1283	22.2481	50.5545	82.3507	60.7675	42.7776	176.466	35.0382	33.6326	78.9504	30.1877	59.5219	88.3571	74.3756	56.8544	60.0508	56.4009
ybiS	854824	855744	121.957	60.9616	185.41	178.047	161.774	165.62	399.789	664.04	541.51	434.207	379.288	415.425	481.302	476.305	440.233	458.89	394.378	427.185	239.934	266.403	308.749	335.271	355.99	338.562	436.332	293.644	419.385	356.665	267.062	354.347	688.53	594.976	632.193	335.665	416.679	365.263
ybiT	855963	857555	94.1419	141.174	196.795	186.116	140.488	184.754	120.872	150.661	154.818	197.81	195.57	223.33	155.457	112.632	95.1015	197.871	108.893	122.458	230.23	213.391	189.921	231.011	185.258	216.113	122.297	156.22	112.604	260.084	245.798	213.991	132.14	118.584	104.573	166.768	202.035	264.335
ybiU	857796	859061	35.5202	26.6329	22.5006	28.8093	54.366	20.589	77.6265	71.873	102.224	64.787	43.1519	50.4141	36.8897	24.4234	33.4901	45.2471	53.014	60.3976	21.0292	31.8865	11.2405	30.945	46.5992	18.9629	55.4727	52.0082	26.5537	29.7366	49.8606	22.2424	11.0794	14.204	26.304	32.9345	26.5473	99.7349
ybiV	859213	860028	45.864	82.5326	23.2423	64.1679	49.1385	36.4591	220.51	253.099	241.357	216.83	153.782	223.183	85.738	75.6858	74.1304	78.1976	54.7617	107.62	100.258	74.1099	74.0207	77.2491	67.6905	73.4552	152.37	152.214	109.717	116.724	84.9822	106.837	115.877	209.079	81.5135	174.578	99.8961	77.2671
ybiW	860174	862606	7.7099	9.24934	15.6285	4.68993	16.5207	13.79	21.9041	10.2112	15.2148	10.8	4.49587	15.0071	9.60857	10.1784	17.4462	12.692	25.3155	4.71949	4.21341	2.76847	4.39169	3.5823	1.5172	1.64641	17.0759	21.0723	6.9164	3.09817	7.79226	5.79342	4.32873	3.69968	10.277	4.51494	7.90253	0
ybiY	862612	863511	4.15976	12.4759	0	0	0	8.26689	4.5454	9.1822	6.84078	3.64185	6.0642	0	2.59208	6.86453	6.72345	0	0	0	4.54656	7.46844	0	0	0	0	3.54348	0	0	8.35786	0	3.12575	3.8925	0	9.24136	2.43597	0	0
fsaA	863642	864304	16.9201	33.8309	28.5818	10.2925	8.63244	5.60435	43.1404	37.3492	27.8253	29.6269	32.8887	54.891	35.1449	93.0731	9.11603	23.2115	50.5066	11.5082	24.6579	5.06306	21.4177	3.27571	5.5494	12.044	28.8267	44.043	8.43261	26.4415	28.5014	16.9523	15.833	0	25.0599	36.331	14.4524	0
moeB	864380	865129	69.8376	59.8444	88.4783	54.62	45.8104	39.6547	92.6647	110.113	49.2209	43.6731	87.2665	36.4117	55.9518	90.5516	80.6278	67.4547	67.0067	61.0713	76.3315	58.2151	33.1506	75.3282	88.3482	63.9148	127.481	107.124	67.1249	50.1139	58.8196	86.2135	84.0221	95.7495	55.4113	55.5032	89.4781	112.053
moeA	865129	866364	78.8239	63.648	99.8633	62.702	74.2432	72.3002	142.448	153.919	139.598	114.132	145.849	132.775	92.568	130.077	88.2026	69.514	95.0208	95.883	71.2423	84.368	74.8324	82.7572	80.5402	142.428	126.544	159.802	135.983	89.3394	137.883	127.573	124.824	138.205	114.499	113.623	128.182	221.325
iaaA	866568	867533	279.103	453.418	353.6	275.89	308.523	269.634	681.966	804.338	643.859	692.334	717.697	716.812	507.261	383.818	325.806	378.324	416.562	359.889	362.254	365.387	386.415	42.7769	30.5131	37.2506	690.145	605.42	504.233	425.777	430.962	381.584	906.844	920.773	973.147	610.643	595.993	609.525
gsiA	867520	869391	138.23	162.226	142.132	125.519	110.385	131.384	359.007	362.616	368.986	333.243	327.098	331.454	167.278	188.439	187.805	202.585	200.329	200.298	208.014	258.97	203.503	18.6165	11.8269	25.6682	366.906	320.703	326.484	190.524	178.852	168.601	348.681	523.922	351.6	258.096	274.642	258.752
gsiB	869411	870949	165.646	248.401	104.93	174.852	160.322	217.85	372.652	290.365	308.461	285.779	305.404	308.201	183.67	144.716	153.554	194.775	185.42	154.084	157.086	172.755	178.071	21.222	21.5714	7.80283	246.934	247.292	273.157	141.937	127.203	179.384	330.522	338.989	308.471	268.184	265.288	191.514
gsiC	870967	871887	117.891	182.885	195.711	128.589	124.442	117.146	302.063	206.391	280.783	195.749	160.012	217.604	141.857	107.336	137.984	124.283	103.145	132.718	117.746	127.727	119.64	18.8885	23.9994	8.68107	162.759	214.28	164.107	92.5697	116.412	113.024	224.438	273.104	234.815	195.21	156.255	182.631
gsiD	871890	872801	61.5781	49.249	72.8133	54.9384	31.4164	44.8716	116.631	144.989	148.523	111.417	107.724	39.9534	58.836	74.5195	106.164	77.2339	110.286	79.5763	80.7648	95.8164	109.125	11.9214	12.1177	4.38323	97.9163	64.115	98.2053	54.9883	76.066	52.4409	61.4632	108.346	145.923	127.413	157.792	115.267
yliE	872979	875327	3.1941	14.3695	0	7.77189	19.5551	7.93473	15.706	7.05062	13.1319	29.3624	18.6258	15.5431	33.8359	47.4388	38.7199	58.2148	47.672	43.9924	47.13	31.5408	39.4207	32.4646	25.1422	28.9886	13.6044	37.414	19.1024	29.949	21.5215	25.2014	2.98888	11.4954	0	28.0571	18.4157	8.96851
yliF	875335	876663	8.46005	8.45773	0	6.86167	8.63244	14.0109	12.3258	6.22487	0	17.2824	8.22218	6.86137	31.6304	41.8829	45.5802	29.8433	29.4622	31.6475	41.6103	32.9099	18.7405	34.3949	33.2964	57.209	2.40223	5.50537	21.0815	13.2207	28.5014	25.4284	2.63883	13.5322	0	26.4226	14.4524	0
rimO	876710	878035	79.1387	33.9073	50.131	111.754	86.5193	58.9785	98.8292	81.106	88.3125	113.826	86.5278	110.03	73.9708	149.253	105.071	131.275	156.08	121.109	140.559	152.235	142.213	211.76	189.106	205.21	105.937	82.767	97.1939	162.793	176.155	169.905	103.147	155.971	131.861	89.3774	86.91	95.2322
bssR	878248	878631	970.611	902.421	614.841	70.8507	29.7117	9.6447	2386.34	2613.87	2553.89	263.427	183.947	141.695	2171.3	2578.77	2886.6	239.672	173.837	267.365	42.4346	8.71318	9.21461	0	9.55013	0	2017.42	2141.2	1755.94	32.5028	16.3496	21.8803	263.392	279.455	323.448	204.621	37.3073	54.5063
yliI	878742	879857	10.0704	50.3383	17.0111	8.16778	30.8269	13.3423	69.6921	66.6879	27.6015	14.6943	14.6809	16.3348	66.9354	38.7763	43.405	19.7355	30.0602	37.6716	3.66894	3.0134	3.18682	1.94962	6.60572	3.58414	60.0492	26.2132	65.2453	20.2336	5.65443	2.52239	18.8468	0	0	29.4863	21.5042	18.8507
gstB	879854	880480	381.589	411.288	453.226	348.181	310.275	314.004	723.174	592.252	578.502	396.718	417.217	275.631	523.859	550.993	520.395	301.465	347.052	352.808	159.66	176.629	124.529	41.5547	41.0656	57.295	523.136	500.517	543.783	323.449	311.344	282.255	736.461	629.439	516.592	349.155	328.482	267.859
dacC	880727	881929	255.401	186.828	323.571	145.887	104.878	133.082	326.726	220.007	297.08	188.153	195.246	219.769	164.971	205.594	181.232	153.819	148.756	177.947	52.7661	58.7164	41.397	48.8422	52.0981	56.5349	318.385	358.753	246.811	110.558	89.191	135.745	174.872	164.406	242.183	169.627	123.708	157.417
deoR	881976	882734	83.8012	118.275	112.414	83.9609	52.8142	48.9829	204.686	152.338	178.345	172.629	100.608	71.9634	156.658	146.425	135.448	136.214	110.359	130.758	94.2875	84.0787	65.5181	85.8905	101.856	63.1599	155.369	105.859	191.626	102.345	99.6427	81.4911	152.221	141.928	164.271	161.656	183.158	193.776
ybjG	882792	883388	81.3857	37.5523	15.8629	38.0823	38.3281	37.325	54.7267	55.2769	113.249	93.1766	36.5065	45.6967	85.8238	144.636	202.376	73.6136	112.125	108.58	51.3193	78.68	59.4342	76.3567	86.2377	26.7377	58.6623	61.1096	74.8815	50.3143	84.3642	51.7468	70.2985	60.0828	69.5412	102.652	136.358	105.47
mdfA	883673	884905	39.5076	63.8025	46.2026	25.8812	46.5146	21.1387	73.0575	80.5003	84.9618	101.105	53.1648	36.9715	142.03	175.529	132.625	105.418	131.538	124.02	31.5556	40.9223	40.3922	52.9519	59.8042	71.387	77.6642	41.5308	90.8757	59.0257	51.1918	61.6577	34.1255	51.0412	47.261	40.9325	50.6184	34.1326
ybjH	884946	885230	26.0852	39.117	33.0477	47.6028	0	25.9201	14.2517	86.3701	64.3461	34.2561	76.0552	63.4677	65.018	43.0463	0	76.6808	58.3982	53.2253	49.8938	58.5416	24.7643	30.3003	38.499	13.9259	11.1103	50.9247	39.0008	34.9405	21.9698	39.2021	48.8184	62.5862	86.9265	53.4644	50.1317	0
ybjI	885316	886131	77.9688	165.065	34.8635	27.8991	49.1385	13.6722	80.1856	50.6198	45.2544	124.476	100.293	111.592	37.1532	98.3915	59.3043	59.3223	95.833	60.829	30.0773	57.641	52.2499	18.6463	49.6397	14.691	74.2314	89.5379	61.7156	64.5056	115.885	27.5707	64.3759	77.0292	91.7027	56.402	94.0199	77.2671
ybjJ	886131	887339	34.0915	27.8854	39.2646	22.6231	28.4614	33.8758	50.7983	20.5236	25.4836	27.1336	31.6269	0	21.2435	40.9153	20.0372	14.5769	50.8816	41.1047	42.3427	52.8614	38.2498	14.4001	24.3954	16.5456	18.4805	18.1514	23.1688	31.1351	31.3233	20.9596	23.2008	37.1799	41.3116	50.8176	47.6499	69.6169
rcdA	887423	887959	48.6923	83.4496	0	46.545	42.5867	48.3842	7.60093	15.3547	22.8786	42.6298	10.1407	0	43.3453	11.479	44.9724	16.3586	0	28.3869	11.4043	6.24444	13.2076	12.1201	20.5328	14.8543	5.92549	40.7397	31.2006	13.9762	11.7172	15.6809	45.5639	16.6897	15.4536	28.5143	17.8246	0
ybjL	888134	889819	37.8073	46.6903	22.5405	31.1152	23.8274	44.1977	75.3342	98.1827	98.7478	73.9883	77.8113	81.1665	85.9208	99.0906	71.892	58.8386	73.0237	56.7233	46.1843	35.936	33.7814	41.3332	48.1408	47.4914	60.6231	82.4925	86.4529	43.1947	41.2081	65.1744	104.053	122.727	143.282	108.095	56.9881	99.912
ybjM	890089	890466	59.1538	29.5688	24.9809	11.9944	15.0898	19.5932	53.8648	21.7625	48.6396	94.9461	0	47.9756	79.8647	48.8084	63.7404	23.1854	29.429	20.1167	32.3271	26.5512	18.7194	28.6302	0	10.5266	67.1867	57.7414	58.9618	19.8088	16.6071	14.8166	92.2553	47.3093	131.416	40.414	37.8948	55.3646
grxA	890496	890753	71.9591	43.1636	36.4664	61.2818	66.0829	100.105	94.3563	31.7683	71.0026	50.3998	83.9229	105.05	107.616	47.4994	93.0464	84.6133	21.4798	58.7314	62.9202	51.6781	40.9891	50.1522	28.3211	0	110.337	140.482	129.106	48.1938	121.213	32.4432	107.737	103.591	31.973	117.99	92.1962	80.8197
ybjC	890913	891200	154.897	154.855	163.535	117.78	118.54	89.7852	112.839	113.973	212.276	146.913	188.178	125.627	128.695	63.9038	62.5905	106.246	134.858	65.8458	70.542	46.3505	61.2724	104.958	88.9048	110.258	142.945	176.399	115.796	95.0958	108.717	96.995	157.024	247.764	172.061	143.622	99.2298	217.463
nfsA	891184	891906	103.478	108.622	104.879	88.1243	118.785	102.824	113.072	114.208	76.5772	113.243	135.768	163.652	80.6008	59.7668	117.077	88.2146	54.0546	84.4568	101.79	111.471	93.3265	66.1097	35.6354	27.6216	110.185	101.008	123.771	83.1642	52.2918	89.4198	222.709	111.724	137.933	139.374	92.8058	116.22
rimK	891967	892869	78.7737	149.215	105.052	68.0941	88.8399	86.5149	122.32	91.518	95.4538	58.0766	66.4853	121.051	113.674	109.469	120.621	70.6885	49.5031	88.8264	113.288	78.1589	90.529	86.6869	73.4285	70.8283	109.484	161.88	148.771	55.5346	104.757	40.5002	96.9902	129.317	92.1076	75.2649	106.239	116.412
ybjN	892957	893433	93.9066	46.9404	178.458	119.007	155.708	77.7604	145.368	155.466	154.431	109.62	125.491	76.1612	141.414	284.106	215.024	220.841	198.554	175.644	149.681	154.55	156.015	140.896	223.294	150.399	79.9941	137.497	81.9017	115.304	158.183	129.367	80.5504	56.3276	69.5412	123.732	90.2371	131.837
potF	893784	894896	269.266	262.463	221.739	315.305	247.278	260.874	676.728	921.281	813.667	636.501	726.204	589.635	350.258	349.925	353.614	354.216	361.692	357.125	180.261	166.183	201.31	25.4131	33.1174	46.7191	883.089	768.798	759.887	432.812	481.919	437.547	233.069	218.042	179.461	212.872	219.933	189.014
potG	894991	896124	181.701	148.624	167.418	180.866	187.089	233.076	555.931	546.935	472.664	399.142	399.741	361.716	199.686	174.457	197.57	221.423	207.09	225.822	106.52	177.942	147.409	19.1875	22.754	7.0548	500.931	561.112	533.457	196.921	178.077	211.009	86.5593	174.383	168.807	170.248	186.241	148.418
potH	896134	897087	105.976	82.4033	59.6723	93.1165	102.128	109.206	334.536	216.602	213.008	230.235	268.935	124.15	129.628	174.884	164.946	154.612	164.028	212.234	92.2353	84.5642	111.789	9.11858	15.4479	33.5269	213.986	245.205	252.344	92.0064	99.1742	82.5826	66.1115	47.0868	78.4791	110.329	95.5488	198.376
potI	897084	897929	75.2138	66.3469	123.316	139.949	94.8044	123.098	348.085	273.454	254.656	213.042	187.047	226.062	124.063	109.517	164.475	122.256	231.117	157.983	74.954	103.265	117.608	5.13927	34.8259	14.1719	120.604	138.198	185.219	77.042	104.337	46.5439	82.8016	74.3073	108.121	108.818	96.3662	173.919
ybjO	897989	898477	45.8081	91.5911	77.38	69.6627	35.0561	53.1047	58.3974	101.116	100.443	73.5253	89.0402	92.8795	104.663	125.989	49.36	85.284	56.9739	46.7345	66.7568	47.9756	36.2404	35.4735	52.584	65.2139	45.5251	104.333	68.4892	30.6795	90.0227	28.6845	64.2974	91.5896	33.9225	62.5925	68.4726	0
rlmC	898518	899645	83.0297	99.6083	67.3226	44.4461	71.1661	39.6021	50.8073	65.9803	43.6939	69.7843	67.7839	24.2423	60.0166	43.8456	85.889	50.768	54.5257	47.4369	47.1902	77.5172	53.6012	67.5126	111.106	106.383	53.7538	51.8702	84.4155	71.1786	61.5388	59.8951	65.2639	127.497	51.6487	40.8428	55.3177	55.9521
artJ	899844	900575	250.418	321.877	323.733	565.794	484.967	528.136	83.7653	259.463	109.257	935.122	469.369	509.814	210.181	109.636	165.205	450.695	366.121	375.402	1005.44	899.2	897.578	41.5547	40.2275	49.11	243.792	209.519	236.87	965.214	662.861	714.279	143.466	159.403	113.537	508.769	608.947	774.879
artM	900866	901534	156.511	217.938	141.633	156.409	128.331	122.195	164.913	123.386	156.269	205.537	179.273	136.002	59.2128	175.26	162.623	138.025	133.482	136.865	186.338	205.732	191.039	113.626	148.496	77.587	133.324	87.2994	217.29	142.258	103.572	109.206	115.072	174.347	173.853	245.5	336.599	219.728
artQ	901534	902250	119.992	219.055	92.5335	114.247	151.715	165.889	216.626	172.74	171.59	219.239	190.138	190.403	143.04	172.185	126.485	171.765	101.224	175.644	188.171	192.017	198.114	115.141	118.064	77.9849	151.1	203.699	187.204	199.161	281.214	148.968	195.274	162.724	197.033	271.905	501.317	292.971
artI	902257	902988	240.196	137.947	246.037	313.984	320.704	345.32	223.374	372.273	344.58	389.261	469.369	373.035	257.949	168.671	223.026	177.274	228.826	255.482	315.596	233.975	257.144	109.823	145.825	120.047	248.145	229.473	328.562	290.933	327.126	268.815	368.23	441.425	351.964	475.849	438.704	401.789
artP	903006	903734	123.156	92.3418	117.021	115.495	125.666	91.7828	173.824	192.563	151.899	179.704	127.174	174.796	166.276	169.362	132.706	208.17	91.9054	183.235	252.39	193.475	253.326	122.195	126.226	131.497	218.563	200.359	253.186	271.505	138.302	165.806	259.298	184.681	239.404	336.563	302.434	374.619
ybjP	903952	904467	195.413	130.239	256.74	92.4541	121.852	64.7254	173.987	255.616	214.239	133.064	168.816	281.753	202.946	83.6044	140.376	153.184	129.624	162.445	67.2392	64.9711	41.2261	8.40701	28.4848	69.5489	203.453	113.035	259.705	101.792	73.1481	103.331	94.815	69.4599	144.71	207.677	129.821	243.86
ybjQ	904593	904916	344.611	378.969	145.531	146.739	140.653	251.116	251.04	101.425	188.906	110.625	100.477	167.694	121.685	227.474	167.099	135.071	85.7222	117.193	81.6087	61.8715	87.2429	60.0446	56.5123	61.325	225.06	179.404	85.8733	123.093	96.7479	94.9483	182.733	275.609	76.5591	154.717	103.023	322.537
amiD	904913	905743	112.598	94.5562	57.0608	76.7125	55.1483	89.5084	113.194	99.4188	140.728	94.6356	72.225	109.585	87.0025	74.3245	65.5174	66.1993	94.1094	82.7099	63.9953	68.7338	59.8618	39.2378	48.7469	9.61787	149.629	158.269	175.083	69.3783	68.2803	98.1464	88.5053	97.2563	90.0534	97.5876	103.87	50.585
ybjS	905740	906753	55.4021	44.3095	74.8691	33.7011	73.4904	33.031	76.6819	81.5293	109.331	67.9059	64.6132	116.825	161.107	182.852	131.335	110.746	99.2253	124.349	76.7014	79.5752	101.687	66.4997	83.5848	98.5903	100.681	137.001	71.7891	84.1046	62.2155	63.8336	72.5796	26.5853	32.8218	93.0051	132.502	124.448
ybjT	906852	908282	75.9635	109.986	66.3719	66.9228	64.1474	49.4543	160.287	80.9494	189.538	98.6117	114.56	89.2265	124.051	216.132	182.054	93.942	121.195	160.344	58.6915	79.9498	64.6565	30.4271	23.196	25.1715	118.262	132.958	86.1608	71.9278	83.8347	49.2077	68.6318	50.2785	116.387	98.1725	114.107	88.2591
ltaE	908293	909294	175.666	134.516	198.878	150.056	177.339	200.552	302.222	280.509	350.35	189.789	201.603	181.878	284.138	289.888	247.684	230.729	206.399	255.482	147.064	161.051	134.836	73.806	73.5503	59.8605	340.671	277.273	318.526	152.695	176.283	165.702	248.318	286.963	290.62	232.006	229.858	440.769
poxB	909331	911049	176.688	117.76	160.287	46.4418	26.7094	36.8481	488.631	394.835	419.707	145.141	139.92	116.763	171.267	197.983	183.337	89.7727	61.8574	84.5671	10.7288	13.7073	20.7088	3.80073	6.43885	6.9872	340.045	379.007	466.379	49.6715	22.0464	54.0908	55.1121	62.8043	53.3069	102.192	64.2804	61.2483
hcr	911182	912150	27.0513	34.7707	9.79191	11.7538	5.91482	26.8801	25.3364	25.5911	19.0655	16.9166	22.5349	9.40262	48.1615	44.6406	99.9387	13.6321	23.0709	27.5983	12.6714	20.8148	11.0063	2.24446	7.60474	12.3786	26.3355	52.8108	28.8895	20.7055	26.0383	2.90386	25.3133	27.8161	25.756	15.8413	14.8538	0
hcp	912162	913814	9.0731	47.6207	0	2.75958	6.94349	2.25392	7.43569	20.0279	7.46042	7.94345	13.227	0	5.65374	14.9726	25.6636	8.00148	3.3854	2.31415	2.47919	8.14492	0	6.58702	8.9273	0	15.4578	17.7129	6.78275	12.1532	7.64168	0	8.49016	32.6537	10.0784	7.96985	17.4371	12.7379
ybjE	913958	914857	37.4378	12.4759	52.7006	58.1988	89.135	82.6689	54.5449	101.004	20.5223	61.9114	42.4494	50.6055	82.9466	82.3743	100.852	110.054	149.003	127.316	145.49	115.761	126.372	43.4874	69.5795	44.4148	74.4131	73.0879	55.9746	78.0067	91.0909	106.276	93.42	59.8832	64.6895	148.594	117.252	70.0795
aqpZ	915352	916047	75.2327	48.3507	81.6973	26.1509	16.4498	5.33977	117.439	166.068	79.5351	47.047	54.8381	26.1498	127.246	79.8112	86.8566	50.5501	48.1221	38.3771	23.4938	19.2961	5.10165	12.4842	5.28741	5.7377	45.7763	73.4364	56.2415	35.9902	54.3117	20.1899	60.3421	25.7866	47.7536	25.1751	41.3102	30.1773
ybjD	916473	918131	24.861	13.5568	17.18	16.4977	31.1329	11.2289	14.8177	29.9333	11.1502	5.93608	6.58962	27.495	21.125	11.1889	14.612	3.98629	13.4927	11.529	3.70537	8.11552	4.29128	6.56324	13.3426	4.8263	11.5515	4.41225	13.5165	7.56834	11.4211	6.79315	8.45951	10.8453	10.0421	18.5292	8.68708	12.6919
ybjX	918128	919120	90.5124	135.731	95.5596	84.8822	92.3568	78.6973	193.686	191.471	210.869	132.072	175.935	174.345	138.653	68.4592	109.722	82.0392	45.03	65.4095	117.478	115.108	118.152	124.852	118.744	136.91	160.631	103.076	169.16	143.972	152.465	206.874	232.917	244.313	209.462	214.226	222.271	275.322
macA	919235	920350	87.2769	60.4059	85.0557	53.0906	87.3427	30.0201	117.376	125.966	121.447	111.677	146.809	130.679	71.1189	66.4736	103.087	69.0744	45.0903	109.59	55.0341	63.2815	44.6155	15.5969	26.4229	17.9207	105.801	91.7463	55.2076	44.9637	84.8165	58.015	109.94	112.756	96.9475	100.253	94.6186	75.4028
macB	920347	922293	98.2407	109.768	48.8089	73.821	67.8112	47.8526	113.663	102.05	88.6986	101.187	115.136	65.6158	69.6193	92.1853	80.9504	90.6013	60.3748	64.853	51.5825	74.3569	36.5749	17.9005	24.6393	32.9079	95.1725	75.2118	89.2818	65.7957	38.9373	41.9765	59.4834	83.1916	68.4714	80.0908	74.0407	43.2696
cspD	922366	922590	39935	36267.7	31517.1	7466.13	6001.37	6351.8	3546.43	2727.48	2898.96	1399.09	1344.98	1763.73	1139.53	761.24	1464.56	687.706	565.541	554.664	315.119	207.053	328.452	28.7055	32.4202	70.3623	1543.75	1511.66	1231.6	507.557	499.525	433.287	3622.84	3399.42	3294.06	1418.21	1182.05	740.138
clpS	922913	923233	672.418	695.414	587.515	557.129	408.123	483.842	1304.83	895.69	1105.8	690.197	743.65	535.949	809.113	880.058	712.063	531.654	311.457	496.77	291.443	156.111	396.228	141.401	57.0355	74.2713	1125.84	1154.29	936.019	442.58	390.575	426.868	1377.76	1084.83	1056	672.124	623.861	195.314
clpA	923264	925540	907.764	899.28	930.901	499.078	559.791	610.624	1843.42	1861.96	1947.99	872.629	1015.94	893.892	1007.09	1005.92	1078.45	570.505	553.246	576.515	299.813	298.747	330.016	151.182	139.407	161.833	2208.96	1994.1	2098.65	667.548	641.057	627.647	2910.61	2668.15	3041.51	1121.06	859.099	915.921
infA	926225	926443	761.405	405.971	385.854	638.135	673.331	319.448	499.196	784.334	278.253	844.367	591.997	1070.37	1043.8	1033.11	1340.06	1711.02	1691.97	1501.82	2080.51	1868.27	1799.09	2614.01	2680.36	2149.85	475.641	429.419	581.85	1212.53	1339.57	978.994	775.817	568.351	601.438	1149.38	780.429	855.159
aat	926728	927432	42.4437	111.384	53.7725	38.7277	40.6018	79.0784	69.5678	70.2672	69.7991	69.6734	54.141	25.8174	132.24	210.124	128.629	102.934	63.3472	108.255	66.6861	71.4407	55.4048	33.8952	10.4404	22.6591	76.8305	82.8605	87.256	21.3196	44.6844	39.8666	114.185	50.9176	106.08	93.2067	74.7727	178.762
cydC	927474	929195	60.9712	65.3084	71.7279	54.3086	46.6602	38.9478	116.592	187.461	128.916	97.2278	111.107	84.7708	137.047	118.583	126.705	79.3746	94.2497	75.5337	60.6907	68.4174	62.0183	39.2059	44.9936	48.8253	100.167	68.0176	71.6258	49.5851	40.3481	52.3604	140.597	78.3689	106.428	122.417	108.808	61.1418
cydD	929196	930962	67.9098	31.824	86.036	56.8007	48.7221	69.589	132.179	70.2672	90.7389	92.8979	83.5318	30.9808	72.732	105.062	130.344	98.5673	69.682	93.0993	64.9465	85.7288	72.5299	60.3951	62.6424	36.2545	56.0411	116.005	66.6319	61.1163	53.6213	59.0026	162.838	152.753	155.584	124.276	78.8512	71.5049
trxB	931085	932050	519.442	523.175	491.111	879.547	812.84	828.16	669.258	744.441	828.73	1001.17	745.953	1046.92	306.772	287.864	357.134	446.695	433.919	391.528	938.471	824.73	960.516	920.828	854.367	1088.55	733.073	741.64	770.839	1126.75	1018.64	1307.87	1117.23	1125.39	1162.61	985.201	973.455	1175.51
lrp	932595	933089	1357.69	1877.62	1815.63	1839.88	1708.6	1573.95	1219.81	1182.13	1302.43	1624.48	1594.41	1523.22	747.316	858.851	719.288	1414.62	1272.1	1338.97	1521.03	1259.42	1260.29	311.034	282.017	338.248	1259.35	1133.84	1330.73	1788.28	1232.43	1706	1242.22	1357.29	1307.04	1651.97	1150.01	1058.93
ftsK	933224	937213	173.091	146.711	185.921	147.637	161.26	143.953	245.674	245.029	218.129	206.721	145.368	169.374	164.719	203.362	196.142	210.72	240.086	183.31	177.876	184.096	194.691	125.663	126.807	120.53	243.608	198.342	229.258	143.017	148.952	158.34	176.935	162.508	188.09	208.234	222.975	200.744
lolA	937372	937983	152.694	293.091	185.712	137.468	205.663	163.866	373.743	283.125	210.93	278.059	293.833	222.911	228.356	161.266	148.08	197.5	209.664	199.4	110.149	159.005	133.365	106.42	156.249	78.2566	322.578	298.096	292.221	237.255	154.325	156.044	194.321	351.704	189.966	193.142	187.81	274.393
rarA	937994	939337	36.252	50.1813	84.7905	49.1931	76.8268	58.1904	94.4614	80.0222	87.1323	87.891	65.0449	61.0647	85.1461	105.842	81.1306	83.6145	158.156	88.1952	54.8625	87.6169	84.7169	79.3611	52.1322	74.4368	95.019	152.434	108.403	69.1028	70.46	67.054	75.674	86.9795	80.5377	96.3482	96.4672	62.6397
serS	939428	940720	289.835	252.087	315.789	409.032	359.326	394.562	975.452	831.712	991.406	1065.75	891.535	1064.85	621.283	593.082	510.624	529.95	549.376	591.393	603.477	611.435	531.056	701.956	615.984	609.644	901.168	927.961	975.02	496.932	522.394	513.984	829.913	778.851	907.899	670.427	553.305	520.838
dmsA	940959	943403	12.2754	4.602	7.77593	9.33389	9.39413	9.14828	16.7668	10.1612	15.1403	14.7771	15.6584	22.4004	12.4299	15.1928	14.8806	6.31489	16.0309	14.0891	3.3542	6.88725	2.91344	5.34711	6.03905	6.55335	14.378	8.98671	9.17666	10.2766	5.16937	8.07103	11.4867	22.0893	10.2267	12.5799	7.8638	8.6168
dmsB	943414	944031	72.5848	163.271	61.3059	95.6656	27.774	54.0942	66.095	53.4076	49.7361	52.9563	35.272	0	15.0766	49.9088	68.4363	49.787	18.0555	18.5132	26.4447	38.0096	28.7122	14.0523	17.8546	0	51.526	106.278	72.3493	28.3575	71.3224	18.1807	33.9606	72.5638	53.7517	38.9637	30.9993	0
dmsC	944033	944896	47.6573	38.9817	65.8667	23.7191	26.5246	25.8304	56.8097	76.5078	78.3731	22.7584	56.844	31.624	37.7959	57.1965	49.0184	17.8303	38.7974	8.8402	9.47069	27.2249	8.22619	0	8.52572	0	25.8343	76.1227	38.8659	17.4098	29.1918	19.5332	28.3789	41.5798	67.3756	15.2227	22.2037	24.3298
ycaC	944931	945557	816.838	840.457	1012.2	130.568	182.515	159.964	801.355	1092.38	1000.12	396.718	269.453	348.166	1151.75	1525.07	1416.63	483.746	391.546	535.295	35.8421	58.8762	16.9812	3.46289	5.86651	19.0983	812.639	535.437	579.441	171.708	80.3468	85.1247	122.743	143.054	158.951	303.765	129.865	100.447
ycaD	945871	947019	84.7768	78.234	66.0954	35.7021	49.9063	71.2804	199.524	136.753	117.968	85.6403	28.5207	119.002	156.45	161.424	100.134	107.353	131.396	96.4709	42.7661	58.5416	49.5285	34.0878	64.165	52.222	174.987	184.602	209.629	74.2486	82.3869	95.5552	222.734	265.992	195.585	103.11	100.263	91.5535
ycaM	947229	948659	10.4777	23.5684	13.2744	9.5604	0	7.80858	22.8982	46.2568	25.8461	6.87989	7.63734	12.7466	8.16126	12.9679	12.7014	1.54003	15.638	5.3448	5.726	14.1088	4.97358	10.6495	5.15467	2.79683	29.0076	46.024	15.6656	8.77168	30.8865	1.96831	9.80454	37.7089	5.81935	6.13578	6.71219	0
ycaN	948660	949568	28.831	12.3527	0	20.0433	18.9119	16.3706	36.0044	54.5495	27.0931	14.4236	42.0305	80.1697	33.3645	47.5775	19.9713	41.1655	36.8831	50.424	13.5051	18.4868	3.91015	0	4.05252	8.79529	35.0851	32.1629	36.9481	16.5508	13.8757	18.5694	46.249	19.7641	18.3003	28.9431	47.4932	0
ycaK	949668	950258	25.2947	75.8633	32.0463	34.6202	19.3576	25.1347	20.7298	13.9588	20.7987	38.7544	18.4376	46.1583	39.4049	62.6128	20.442	70.6393	56.6286	58.064	24.1909	28.3838	18.0104	7.34552	24.8882	20.2558	26.934	0	85.0927	55.0578	53.2602	38.0142	17.7522	0	0	33.3285	16.2042	0
pflA	950340	951080	141.365	211.989	166.305	156.629	224.095	145.487	237.222	245.18	207.568	159.125	154.564	110.557	188.762	241.615	285.611	184.034	143.17	159.676	143.473	126.903	100.655	152.479	153.996	134.767	296.752	236.553	234.005	226.55	221.116	216.244	255.116	387.631	336.49	195.133	122.904	226.816
pflB	951272	953554	1753.25	1670.64	1936.02	1045.51	1088.98	1082.52	1978.64	2005.78	2105.01	1057.35	1209.7	1211.38	3943.06	4446.99	4780.53	1642.3	1731.41	1860.79	680.666	669.68	722.259	543.019	493.11	491.244	1646.07	1472.4	1709.89	853.979	714.106	826.023	607.347	575.596	580.423	990.144	970.529	950.426
focA	953609	954466	362.102	366.364	243.194	183.113	213.676	160.398	300.329	308.164	394.596	206.253	209.88	307.829	725.846	842.328	1142.33	418.084	416.723	391.679	128.745	129.24	149.103	101.353	111.607	111.795	356.768	323.647	273.957	143.171	176.371	163.911	179.625	230.282	164.767	194.164	128.561	73.498
ycaO	954872	956632	12.7764	31.9323	37.7688	71.2423	110.812	84.6372	27.9218	28.2025	35.0183	67.114	86.9202	88.0776	42.4607	42.1678	27.5341	108.918	111.235	104.278	145.463	154.837	157.683	260.953	263.993	300.117	32.6507	33.2569	28.6537	92.6993	100.434	108.806	23.9111	30.6545	23.6535	62.3491	73.6629	71.7481
ycaP	956762	957454	91.7478	97.1181	68.3745	29.5466	8.26036	26.8139	112.048	107.218	71.0026	70.8747	23.6033	26.2625	50.445	44.5307	52.3386	19.038	40.2746	38.5425	14.7469	9.68965	5.12364	3.13451	0	0	59.7657	126.434	88.7605	32.5308	90.9097	24.3324	35.3513	12.9489	83.9291	34.765	20.7442	0
serC	957653	958741	736.118	680.894	889.019	1117.36	1231.97	1175.81	2240.19	1799.54	2019.48	2415.24	2311.74	2268.1	2467.11	2179.75	2168.31	2966.79	2659.37	2842.58	1838.47	1713.79	1822.21	243.734	213.225	246.075	2294.34	1947.45	2180.62	2087.22	1906.31	2075.56	1667.34	1436.04	1604.8	2358.81	2093.41	1970.31
aroA	958812	960095	107.989	87.5346	125.72	229.026	263.561	229.112	420.974	380.109	427.174	590.259	561.638	532.596	443.759	602.046	443.434	722.408	757.952	693.791	620.457	529.249	537.54	111.878	94.7667	84.1396	402.768	404.548	349.098	443.72	452.302	445.205	101.051	168.064	103.744	326.448	355.246	442.53
ycaL	960264	961028	34.2368	44.0066	24.7858	32.7269	44.9157	14.5801	21.3776	86.3701	40.2163	38.5381	28.5207	11.9002	12.1909	56.4983	31.6212	40.2574	14.5996	14.9696	8.01864	43.9062	18.5732	11.3626	19.2495	10.4444	29.1645	47.7419	14.6253	36.0324	24.7161	18.376	9.15345	35.2048	0	14.3208	25.0659	0
cmk	961201	961884	240.576	1016.7	332.497	266.077	518.851	217.322	370.421	639.667	386.639	296.787	446.367	372.492	378.183	577.46	486.056	437.181	824.206	502.038	475.096	755.877	436.024	549.374	618.673	665.523	693.981	843.259	343.343	465.06	571.024	386.201	342.795	655.926	340.114	332.993	616.467	491.271
rpsA	961995	963668	1827.73	1968.31	1816.15	3691.05	3688.82	3817.08	2180.75	2126.03	2316.92	3853.35	3712.69	3831.22	1916.35	1918.37	1831.88	3878.21	3714.09	3900.78	5636.86	5577.77	5718.02	8747.29	8614.95	8487.66	1978.63	1805.96	2146.65	4353.38	4282.35	4254.87	2821.16	3122.37	3025.48	3171.63	3446.62	3295.53
ihfB	963828	964112	2465.05	1838.5	2048.96	1459.82	1557.08	1425.61	2052.25	1698.61	1887.49	1415.92	1559.13	1459.76	2113.09	2152.32	2782.67	1234.56	1421.02	1104.43	819.684	866.416	730.546	628.731	654.483	696.294	2755.35	2775.39	2652.05	1502.44	1493.95	1283.87	3038.95	2847.67	4027.6	2382.98	1253.29	1684.58
ycaI	964320	966584	21.5306	34.7707	25.1792	6.0448	10.1397	6.58289	10.8585	29.247	40.8547	11.6	9.6578	4.02969	19.6086	16.3986	18.7385	7.7898	2.47188	20.2763	7.24082	8.92063	6.28934	7.69531	8.14793	7.07346	18.3408	16.1666	7.42872	13.3107	19.5287	2.48903	10.8485	7.94746	7.35886	14.5481	6.36593	9.30068
msbA	966621	968369	98.6234	57.8718	173.84	109.552	127.979	123.564	117.138	104.117	176.291	197.09	140.65	156.496	154.974	116.756	121.287	199.16	179.195	179.362	208.558	211.712	217.79	163.123	172.982	199.159	116.886	96.2686	105.783	155.078	169.74	149.827	124.387	113.17	123.841	149.407	142.841	120.399
lpxK	968366	969352	94.8551	91.036	48.0694	60.0084	87.1092	52.7828	82.9192	83.7528	81.1151	93.0105	82.9693	120.012	70.9287	112.703	98.1216	100.382	96.2686	154.837	105.749	119.212	140.481	103.572	108.264	141.791	87.2663	96.2939	45.3828	86.3984	70.3035	62.7234	88.7608	81.9311	75.8632	82.2102	82.6414	42.614
ycaQ	969389	970621	24.3124	36.4586	23.1013	20.3352	23.2573	18.1189	33.2079	26.8334	14.9933	34.5887	31.0128	14.7886	34.0871	50.151	29.4722	39.3082	54.4294	9.30152	36.538	13.6408	25.9664	31.7712	32.8923	29.2038	31.0657	17.7989	40.894	26.4598	10.2384	29.6871	19.9065	36.458	33.7579	17.7967	7.78745	17.0663
ycaR	970673	970855	121.17	484.546	102.341	196.554	401.826	280.941	308.941	133.734	431.742	388.973	323.848	343.954	276.851	399.914	359.054	356.195	180.846	391.464	297.983	253.806	38.3447	340.145	238.445	280.314	344.061	591.383	422.718	324.609	238.125	197.275	434.641	532.993	493.518	390.265	232.87	567.041
kdsB	970852	971598	165.276	150.209	88.8322	216.307	176.309	199.067	273.633	320.606	263.562	206.085	153.327	268.088	165.406	231.417	291.421	253.231	239.199	291.249	205.277	229.296	175.925	253.068	231.61	272.724	298.645	234.661	314.502	285.115	202.474	316.126	267.134	252.348	267.038	255.163	160.421	253.127
ycbJ	971752	972645	58.6262	37.6779	95.4957	10.1892	83.3219	24.9666	68.6371	55.4617	55.0923	51.3269	42.7333	61.1328	28.7036	20.7313	67.6842	27.0819	24.9999	21.3613	16.0194	18.796	3.97553	4.86426	4.12029	4.47118	78.4781	122.628	43.827	28.0459	35.2693	37.7599	62.6966	60.2837	74.4254	36.7839	48.2874	23.5161
ycbC	972622	973401	19.1891	28.7757	24.3109	29.1818	22.0276	19.0677	47.1782	31.7683	31.5567	33.5999	62.9422	11.6722	23.9147	47.4994	23.2616	47.9475	50.1195	44.0486	18.3517	25.8391	13.663	16.7174	18.8807	10.2443	40.8654	46.8273	35.8628	25.7034	32.3234	21.6288	58.3576	11.5101	53.2883	11.2372	36.8785	26.9399
smtA	973537	974322	128.541	71.3923	229.198	112.944	65.5803	89.8827	192.48	168.143	180.071	170.89	145.748	139.001	130.53	125.702	123.118	184.734	113.688	106.855	119.68	106.844	99.4337	174.198	154.581	157.579	178.441	55.7654	199.304	130.728	184.446	85.8572	191.561	91.3807	105.766	133.821	121.994	53.47
mukF	974319	975641	181.298	178.416	100.489	115.453	91.0508	106.965	188.819	187.591	167.707	133.924	136.28	158.526	176.52	215.037	132.781	148.226	181.801	158.954	108.367	139.864	131.777	174.398	131.001	114.936	200.287	182.499	160.945	132.806	138.38	140.489	201.459	210.698	182.506	162.57	166.954	222.711
mukE	975622	976326	148.553	127.296	107.545	87.1374	81.2035	126.525	191.311	245.935	209.397	139.347	116.016	129.087	158.688	201.369	214.381	174.676	110.858	178.621	115.976	166.695	90.6624	160.232	151.386	215.261	171.739	186.436	95.1884	188.323	116.179	167.44	178.725	267.318	200.373	133.596	156.343	119.175
mukB	976326	980786	226.352	227.131	215.343	177.103	145.533	175.588	245.498	297.187	298.898	210.693	219.579	231.35	182.994	190.237	187.687	187.992	202.196	192.298	139.335	157.118	135.005	189.621	170.555	185.079	257.329	246.41	255.392	165.122	154.498	159.338	238.58	292.742	244.89	208.437	191.902	231.542
ycbB	981047	982894	71.0261	103.467	35.9936	46.9085	55.908	30.2472	117.525	143.344	156.85	97.716	85.7932	88.8753	97.369	73.6741	101.68	53.689	90.8627	51.7588	27.7252	40.0778	19.2656	27.1082	45.9242	8.667	172.867	138.66	182.046	61.1601	61.5298	57.9455	167.106	204.496	198.367	123.591	132.601	34.1879
ycbK	983075	983623	1993.81	2061.3	2000.1	360.126	416.609	324.565	1368.17	1547.15	1577.88	488.522	287.687	430.477	1009.19	1212.78	1187.86	620.114	599.217	465.143	230.565	232.13	180.887	130.423	140.605	130.782	1796.97	1886.43	1465.07	428.401	355.338	393.726	1069.76	1028.59	1118.71	506.085	348.742	420.35
ycbL	983650	984297	802.029	969.093	1111.13	228.143	353.254	252.273	977.262	1031.67	1015.3	298.044	294.407	308.857	1031.9	1114.05	885.977	474.926	396.139	618.101	290.1	227.908	268.413	147.452	136.254	172.501	1184.55	1115.18	1285.41	370.981	291.581	390.215	885.481	927.545	1063.95	368.302	399.205	421.231
aspC	984519	985709	1022.43	924.656	916.7	1238.15	1304.89	1369.21	983.155	1229.15	1153.7	986.025	976.869	941.491	2246.55	2305.03	2552.58	1561.05	1568.24	1579.11	1028.11	1053.4	1119.99	263.11	312.635	262.002	1575.76	1345.03	1571.01	1093.52	1112.84	1155.97	1683.87	1781.35	2089.73	1273.01	1406.71	1448.66
ompF	985894	986982	25540.5	23563.1	24482.9	9380.37	8023.62	7205.23	2954.34	2794.22	2952.85	16464	17646.5	16814.1	3826.06	3451.27	3641.65	5933.58	5862.93	5432.5	3628.07	3764.16	3428.9	1422.45	1678.72	1292.81	1799.13	2034.75	2520.05	11641	10864.2	11820.1	4863.6	4630.01	5807.84	7424.92	8356.02	9233.42
asnS	987585	988985	398.635	385.152	386.404	535.43	536.429	616.766	456.056	608.282	457.572	632.421	744.951	611.894	431.786	494.481	458.373	704.677	810.587	780.638	790.99	816.581	820.396	834.423	768.663	845.551	692.827	642.434	696.014	949.665	896.82	962.966	1048.97	1206.79	1248.18	762.994	726.695	736.184
pncB	989154	990356	177.535	149.462	181.516	225.462	195.454	164.032	524.124	639.397	655.626	354.491	408.655	477.429	289.185	328.951	397.704	360.743	381.186	416.27	267.235	268.418	277.951	262.301	220.651	232.791	405.94	316.189	502.936	269.094	204.615	264.468	510.043	642.677	629.677	481.522	482.861	507.234
pepN	990622	993234	400.611	361.743	487.529	402.659	395.588	438.026	351.456	383.515	366.005	426.159	328.642	366.832	322.108	357.798	327.236	263.388	248.594	257.826	191.467	194.638	201.749	125.927	158.234	167.111	360.83	319.564	302.704	312.541	256.382	298.871	403.088	337.621	405.125	384.271	332.985	330.601
ssuB	993277	994044	43.8474	58.4472	0	26.6724	14.9136	43.57	42.5889	21.5085	32.0479	8.5307	7.10243	23.7078	15.1793	24.1193	0	11.4574	21.8141	9.94092	2.66248	13.1206	18.5009	5.6592	9.58729	5.20188	29.051	76.0898	29.1368	13.0517	24.6199	10.9827	13.6768	11.6893	32.4706	11.4121	18.7262	0
ssuC	994041	994832	14.1746	56.6828	11.972	11.4965	14.4634	9.38994	25.8145	0	7.77009	16.5463	20.664	22.9921	0	15.5941	15.2737	13.8894	14.1037	4.82041	2.5821	21.2075	8.97121	5.48835	13.9468	10.0897	28.174	101.465	35.3215	3.16442	31.8355	0	8.84258	34.0091	0	11.0676	54.4828	53.0665
ssuD	994843	995988	16.3458	9.80479	16.567	9.94315	10.0073	9.74543	7.14447	21.6489	10.7523	2.86213	0	15.9084	18.3341	10.7897	15.8519	7.6881	9.75845	10.0058	1.78657	17.6083	12.4145	5.69614	3.21662	0	11.1393	12.7644	0	8.75794	0	4.91306	30.5912	23.5311	7.26279	1.91443	0	0
ssuA	995985	996944	7.80117	23.3971	0	7.11818	11.9402	7.75182	8.5244	17.2202	0	6.82988	5.68637	0	0	6.43683	6.30454	4.58652	5.82163	7.95893	6.39493	7.00311	7.40614	0	7.67581	0	3.3227	0	5.8319	5.22475	0	0	0	0	0	6.85258	0	0
ssuE	996937	997512	58.3875	38.9143	0	23.6781	59.5773	12.8929	42.5337	0	10.6688	28.3988	18.9153	0	20.2129	10.7058	20.9716	7.62835	9.68261	0	3.54538	0	0	7.53582	0	0	5.52636	50.6608	0	0	10.928	4.87488	6.07068	15.5655	14.4127	7.5982	0	0
elfA	997868	998407	0	20.7471	0	4.20799	0	13.7477	15.1179	15.2699	0	18.169	10.0847	33.6624	21.5529	22.8312	55.9049	28.4693	0	7.0575	15.1217	12.4199	13.1346	20.0886	27.2258	36.9305	5.89275	13.5049	20.6855	9.26599	34.9575	15.5942	12.9463	33.1949	0	16.2039	17.7261	38.847
elfD	998490	999191	5.32803	0	13.5003	0	8.15491	5.29433	11.644	0	0	4.66466	15.5347	0	29.8806	0	17.2235	0	0	0	0	0	5.05823	6.18899	0	5.68887	0	0	0	0	0	0	4.98571	0	0	3.12011	0	0
elfC	999216	1001816	8.65499	4.32631	0	5.26483	4.41567	5.73349	9.45737	12.7366	18.9776	8.84029	2.10291	3.50973	17.9773	19.0435	11.6576	6.78466	6.45879	2.94334	7.88315	3.88479	1.36945	2.51339	4.25795	1.54019	15.9742	14.0806	6.47018	2.89829	2.42984	4.33572	18.8975	6.92198	9.61399	4.22365	7.39269	8.10059
elfG	1001807	1002877	6.9949	20.979	17.7239	10.6375	10.7062	13.9013	15.2868	23.1607	17.2548	21.434	15.296	8.50963	47.9462	34.6294	33.9177	14.3937	15.6599	10.7045	3.82267	6.27933	6.6407	6.09391	3.44125	3.73431	17.8758	40.9673	36.6041	9.36952	23.5654	10.5123	19.6365	25.1744	0	26.6255	31.3673	39.2811
ycbU	1002889	1003431	41.2776	20.6332	0	20.9243	21.0594	20.5082	15.0348	15.186	56.568	24.0922	40.117	33.4775	12.8607	0	33.3587	12.1341	10.2678	14.0375	11.279	0	6.53123	3.99564	6.76905	0	41.0226	53.7227	20.5719	13.8226	23.177	10.339	12.8752	16.5063	0	40.2871	8.81437	38.6336
ycbV	1003439	1003954	21.7125	0	0	13.2077	11.0775	21.5751	31.6339	15.976	71.413	12.6728	42.204	0	18.0397	0	23.3961	17.0205	21.604	22.1516	0	19.4913	20.613	0	14.2424	0	36.9915	0	10.821	4.84724	0	16.3153	20.3175	17.365	32.1578	16.9532	0	0
ycbF	1003947	1004657	42.087	47.3349	13.3302	12.8008	24.1563	5.22759	28.743	23.2256	43.2579	4.60586	23.0083	12.8002	29.504	26.0448	25.5096	6.18602	15.7037	10.7345	11.5001	4.72269	4.99447	9.16647	5.17633	0	8.96293	51.3526	7.86571	24.6639	0	7.90632	14.7686	37.8673	23.3752	27.727	20.2212	29.5433
pyrD	1004768	1005778	29.6352	66.661	18.7727	101.402	90.7173	66.2574	44.5261	73.5935	67.0113	152.43	48.6033	81.1185	78.4833	73.357	89.8118	191.657	176.922	181.407	182.199	212.828	189.908	268.937	266.076	253.138	91.512	57.8552	99.6944	198.479	112.319	161.448	65.8615	151.096	90.527	95.4495	128.147	124.816
zapC	1005952	1006494	233.907	185.698	209.181	213.428	200.064	143.558	390.905	212.603	384.662	367.406	391.141	351.513	360.1	227.057	166.793	283.129	338.838	287.768	169.185	228.505	202.468	39.9564	33.8452	14.691	386.785	295.475	246.862	359.388	336.066	408.392	424.881	511.694	489.081	386.757	370.203	386.336
ycbX	1006491	1007600	53.9984	50.6096	59.86	39.0061	30.993	50.3032	73.7556	37.2486	66.6008	44.3206	68.8801	49.2687	44.1632	61.2627	70.9134	39.6839	70.5186	44.7609	53.4864	30.2965	51.264	21.5614	23.2447	54.0519	17.2494	39.5318	50.4593	54.2473	5.68492	50.7198	34.7387	24.2922	29.9908	73.125	77.8325	37.9046
rlmL	1007844	1009952	85.3696	53.3414	99.1431	77.8955	95.2757	81.295	106.888	109.926	157.94	121.453	147.789	90.8742	135.208	117.399	123.61	127.569	122.105	117.943	90.392	103.778	99.6199	157.011	169.745	136.727	96.9626	114.581	98.3884	159.615	140.807	122.952	99.8559	115.216	154.097	119.774	116.214	89.8889
uup	1009964	1011871	92.3832	76.6374	74.7075	88.48	99.2799	93.7519	141.757	138.843	138.996	122.182	123.217	66.9549	124.933	171.915	133.435	120.185	146.683	118.316	108.493	118.223	110.098	163.25	172.127	193.082	113.859	126.632	99.9204	121.112	109.263	163.947	123.234	94.3215	104.803	112.804	143.548	110.382
pqiA	1012001	1013254	74.7069	35.8495	53.0025	47.262	50.3113	59.3874	97.9594	118.733	73.7139	70.6379	78.4149	79.9784	80.0699	138.077	111.089	87.8444	93.6602	82.3151	47.3591	59.0167	36.8804	64.2163	94.0882	82.957	94.1856	134.179	93.8253	62.0423	80.5386	47.1548	97.8699	114.717	119.498	80.4974	61.2588	67.1247
pqiB	1013259	1014899	91.3933	89.084	98.4194	66.7135	111.907	95.3558	119.839	186.61	135.268	104.019	106.588	100.066	212.139	98.0325	118.176	88.6587	102.303	109.559	73.6701	73.8394	69.4122	90.2373	80.9321	102.462	149.867	165.041	150.31	139.252	100.067	101.296	243.736	246.69	152.28	129.786	99.5316	102.647
ymbA	1014896	1015459	125.871	178.821	117.503	108.806	111.537	177.738	267.842	307.094	294.154	75.3997	202.814	161.188	218.791	142.121	192.739	144.111	158.2	141.934	94.1307	23.7884	75.472	126.973	117.33	141.469	304.739	193.999	217.909	97.6116	66.9557	124.451	415.344	333.793	397.378	166.819	110.343	148.811
rmf	1015715	1015882	87316.7	84789.2	77700.4	8979.4	5917.31	4452.81	107821	92128.1	97246.1	6692.56	6500.71	5879.11	33535.6	31355.8	35114	2453.79	2524.44	2487.58	528.199	650.737	583.915	140.338	108.067	93.8164	79283.1	72645.4	68477.2	2015.52	1147.06	1947.73	69866.9	60978.8	58658.6	9467.62	3686.88	4440.83
fabA	1015952	1016470	539.693	517.963	419.364	564.668	627.787	629.234	314.521	428.872	260.343	377.998	283.24	332.658	569.468	498.743	500.124	664.214	622.914	814.898	943.804	968.965	874.435	860.946	1069.12	1006.5	459.736	590.024	494.907	1113.28	1248.49	1130.1	404.014	379.834	447.622	581.524	599.276	525.328
ycbZ	1016539	1018299	46.8468	63.8645	59.351	55.6986	65.1838	40.2027	79.1117	122.211	98.0512	124.907	86.9202	113.983	91.556	154.615	99.8112	131.453	123.947	89.071	88.4415	116.605	113.208	118.728	119.425	134.143	90.6963	95.6137	95.5122	61.3242	68.1513	72.0039	63.7628	71.5271	66.2297	109.735	98.2172	83.7061
matP	1018485	1018937	115.324	98.8219	146.106	165.357	151.295	188.262	72.0088	145.465	216.745	158.66	84.061	160.339	76.995	81.5614	66.571	101.703	110.649	100.848	58.522	73.9473	39.1015	33.4898	121.576	61.567	112.272	128.652	86.2123	115.855	111.005	86.6574	223.537	118.584	347.706	212.25	105.54	231.293
ompA	1019013	1020053	3292.13	3096.99	3500.78	4425.42	4675.36	5133.97	10273	9959.37	10035	11185.6	10978.2	11441.7	6983.83	6085.86	6199.22	6872.72	7013.16	6919.3	7815.87	7393.2	7483.93	7995.09	7678.55	7621.78	9651.4	8478.08	8876.05	10029.1	9800.06	10127.7	14308.8	13674	14955.4	10657.1	11252.6	10668.2
sulA	1020410	1020919	168.409	65.8813	204.084	97.9895	67.2422	101.862	160.02	193.954	240.827	128.21	170.791	142.524	132.317	120.832	177.523	90.4026	87.4266	97.1129	24.009	26.2924	27.8055	51.032	21.6135	23.4541	155.934	200.125	120.424	44.1354	74.0036	33.0123	95.9239	122.976	130.136	102.909	18.7627	123.356
sxy	1021138	1021767	41.5385	142.379	45.1078	64.9745	45.4124	35.3791	84.2946	91.6915	97.5865	57.1476	34.6033	86.6289	73.9541	48.9626	86.3215	52.3319	53.1396	30.2703	29.1863	15.981	39.435	17.2324	17.5161	25.3438	40.4394	34.7543	106.467	15.8971	79.966	35.6721	55.5281	85.4258	65.9159	55.6001	53.2204	33.3237
yccS	1021730	1023883	22.6386	31.3371	22.0624	19.0676	5.33074	17.3041	41.8632	19.2201	60.1399	42.6891	55.8514	63.556	40.1502	28.7374	22.5175	38.9056	41.5854	49.7461	48.5357	56.2781	46.2909	26.2968	47.9765	44.6248	37.0858	23.7979	20.8294	43.1532	46.9342	39.2567	24.4432	29.2475	34.819	36.7123	33.4676	9.77929
yccF	1023902	1024348	33.389	50.0698	0	50.7764	25.552	58.0611	91.2111	55.2769	68.6358	95.0036	36.5065	20.3097	67.6187	27.5496	53.9669	68.706	87.208	85.1606	54.7406	67.44	55.472	67.8726	90.3443	35.6502	71.1059	32.5918	37.4408	83.8572	56.2428	68.9958	62.4876	20.0276	74.1773	68.4344	106.948	93.7508
helD	1024471	1026525	60.2316	71.1633	101.745	65.5059	36.3167	54.4096	105.704	96.6942	99.0517	107.063	85.1463	106.581	112.597	93.3716	91.4527	96.5776	98.0682	87.5192	57.8527	58.9854	69.3111	46.643	50.2844	35.0786	113.5	110.461	133.717	80.679	55.3409	61.7177	112.724	83.205	105.427	95.127	98.2172	61.4983
mgsA	1026557	1027015	577.261	536.462	473.827	558.87	510.211	517.056	364.252	412.782	441.23	327.435	237.055	356.078	430.639	322.009	394.239	262.906	279.098	257.141	151.07	211.662	216.124	113.331	143.996	78.1296	325.517	317.452	279.59	223.256	246.519	207.72	372.795	409.655	361.253	385.658	333.343	182.631
yccT	1027111	1027773	0	16.9155	42.8727	20.585	17.2649	5.60435	24.6517	24.8995	9.27511	14.8135	32.8887	27.4455	28.1159	37.2292	18.2321	16.5796	16.8355	17.2623	12.329	0	5.35444	9.82712	0	12.044	19.2178	55.0537	16.8652	15.1094	19.0009	16.9523	21.1107	0	75.1797	19.8169	14.4524	0
yccU	1027946	1028359	279.243	135.08	273.892	126.028	124.084	187.968	285.445	417.559	281.456	189.271	249.505	219.169	359.236	341.893	247.51	158.878	215.107	275.7	63.9953	80.8633	68.4135	94.1706	26.5892	38.4715	253.219	404.466	377.101	229.25	121.387	121.837	210.727	86.4501	240.142	237.375	253.904	101.17
hspQ	1028404	1028721	1099.97	772.104	681.956	434.209	358.206	395.343	1086.86	1110.7	1270.08	573.71	511.773	569.43	634.381	560.004	491.755	295.83	296.903	417.844	345.326	336.149	244.402	421.372	345.411	474.781	747.609	708.186	962.263	360.508	275.958	474.822	1040.24	1375.73	1455.82	418.007	494.758	525.705
rlmI	1028779	1029969	97.5244	75.4821	95.6556	120.562	96.3016	65.647	182.193	194.441	129.339	159.747	188.036	153.088	145.065	166.128	127.121	131.321	126.774	154.059	127.224	132.734	161.279	193.678	216.678	211.617	123.274	92.125	131.701	235.98	196.072	156.021	141.304	113.221	104.836	106.852	96.7366	176.666
yccX	1030064	1030342	159.841	159.797	101.253	32.4104	20.3873	52.9433	189.215	29.4026	219.051	93.2932	38.8367	64.8181	149.403	109.905	172.235	70.4811	19.8802	40.7684	14.5587	11.9574	12.6456	15.4725	26.2121	28.4443	181.547	182.029	219.068	62.4469	67.3118	70.0634	149.571	223.713	147.96	78.0028	136.529	149.602
tusE	1030339	1030668	101.521	33.8309	28.5818	89.2017	17.2649	22.4174	110.932	174.296	37.1004	39.5025	131.555	82.3365	98.4056	93.0731	182.321	205.587	84.1776	92.0655	104.796	81.009	139.215	137.58	199.778	156.572	57.6534	88.0859	50.5956	67.9923	57.0028	50.8568	94.998	108.257	100.24	72.662	144.524	63.3451
yccA	1030759	1031418	515.566	713.664	818.267	734.074	884.494	709.344	1083.39	925.45	1136.68	684.502	685.529	868.445	1013.22	1346.32	1327.81	882.697	879.409	1057.76	461.332	625.574	559.381	477.127	496.132	526.285	883.193	1061.81	991.079	641.261	438.999	600.272	641.487	774.823	717.439	600.515	457.31	540.87
hyaA	1032139	1033257	53.5653	50.2037	16.9657	48.8756	56.3648	13.3066	58.5312	66.5096	27.5277	52.7581	43.9249	16.2912	14.603	44.1973	32.4667	31.4924	64.9563	20.4932	14.6365	36.0642	15.8915	27.2216	32.9403	3.57456	31.3702	52.2863	30.0327	71.7495	50.7538	12.5782	12.5309	120.487	14.8751	62.7359	60.0508	56.4009
hyaB	1033254	1035047	4.18059	0	5.29646	3.81458	3.19934	2.07707	22.8408	13.8423	10.3126	7.32017	3.04729	5.08589	10.4202	6.89891	13.5142	3.68682	0	0	0	3.75292	5.95335	2.42807	0	6.69558	10.6837	97.9386	6.25055	1.39995	0	1.5707	11.736	10.0305	9.28764	11.0168	2.67815	0
hyaC	1035066	1035773	142.643	95.0692	66.932	67.4876	80.8609	36.7475	69.2743	116.618	165.074	23.1265	46.2107	0	19.7523	148.21	76.8516	37.2727	63.0799	32.3395	20.2101	28.4557	30.0933	12.2735	15.5945	11.2817	90.0074	165.022	63.1912	24.768	35.5967	19.8492	14.8309	63.3785	46.9477	46.4067	27.0754	29.668
hyaD	1035770	1036357	31.7789	38.1242	96.6268	15.4649	9.72793	0	27.78	28.0593	0	5.56444	37.0624	30.9284	23.7629	20.9769	10.2729	22.4204	0	12.9686	20.8403	5.70558	0	7.38281	12.5073	6.78621	16.2425	74.4482	47.5137	12.7701	0	9.55179	0	60.9978	42.3601	3.72196	8.14322	71.3839
hyaE	1036354	1036752	28.0318	56.0483	23.676	11.3678	42.9045	18.5696	20.4204	0	46.0987	16.3611	13.6218	0	5.82251	30.8391	45.308	5.49355	0	9.5329	20.4256	25.1642	8.87078	0	9.19378	0	0	18.2417	13.9704	6.258	15.7396	14.0426	8.7436	0	41.5171	10.9437	35.9153	0
hyaF	1036749	1037606	17.4507	13.0844	0	13.2691	13.3547	0	0	9.63012	28.6979	19.0975	25.4401	10.6148	5.43705	7.19938	14.1028	7.6948	19.5339	8.9018	7.15252	11.7491	4.14176	2.53382	0	4.65813	18.5817	8.51702	6.52278	8.76556	7.34879	0	12.2471	10.4674	9.69216	10.2192	11.1792	0
appC	1037740	1039284	16.9857	21.8328	12.2968	10.3324	14.8558	14.4671	495.828	524.916	502.797	76.4788	28.2996	82.6556	120.964	216.233	121.582	47.0785	18.108	39.6096	7.95648	17.4264	11.5183	4.22795	7.1626	7.77258	86.8153	113.692	72.5596	9.75084	24.5245	23.7036	88.5543	133.905	102.425	32.6826	37.3073	54.5063
appB	1039296	1040432	13.1799	19.7644	25.0467	14.0303	15.1295	13.0965	475.258	538.222	406.396	63.464	43.2314	80.1697	96.5004	206.622	165.096	40.6812	39.342	50.424	10.8041	11.8316	3.12812	0	12.9681	10.5543	81.3975	90.0563	88.6755	33.1015	27.7514	17.3315	107.914	166.018	131.762	46.309	21.1081	0
yccB	1040445	1040537	78.2555	0	99.1431	23.8014	0	0	513.063	604.591	128.692	205.537	114.083	95.2015	97.527	387.417	189.727	46.0085	175.195	79.838	21.383	0	0	0	38.499	0	166.654	229.161	409.508	0	65.9095	29.4016	256.297	93.8794	86.9265	22.9133	100.263	0
appA	1040617	1041915	184.64	173.052	58.4807	52.6483	114.808	31.5342	409.82	394.835	355.831	60.6191	100.94	63.1752	113.257	161.87	102.587	66.1505	107.646	55.9234	17.3429	111.364	13.6945	33.5118	62.4499	0	144.997	185.863	90.5825	61.8302	102.053	19.5107	186.275	221.503	211.508	64.1995	147.854	48.6035
etk	1042030	1044210	27.5184	36.108	21.7897	25.1092	28.9566	22.2173	45.1044	68.3368	50.9112	61.7363	50.1463	29.2928	63.2318	62.4408	75.057	65.7264	61.6069	47.3764	19.7382	21.6154	17.9609	12.9858	10.1536	9.1819	49.8132	47.0074	43.7152	32.2528	31.8683	29.7247	33.7974	49.5188	30.5676	38.2728	22.0359	38.6336
etp	1044230	1044676	16.6945	25.0349	42.3011	0	12.776	16.5889	36.4844	18.4256	54.9087	21.9239	24.3377	40.6193	62.4173	82.6489	148.409	34.353	74.7497	25.5482	4.56172	29.9733	0	4.84804	0	8.91256	28.4424	32.5918	49.921	11.181	14.0607	12.5447	31.2438	20.0276	74.1773	29.329	42.7791	46.8754
gfcE	1044664	1045803	13.1453	9.85626	8.32698	5.99721	0	32.6553	21.5459	14.5084	10.8088	28.7715	9.58175	7.99593	73.7212	146.425	111.546	52.1671	53.9532	67.0556	8.97976	8.85039	3.11991	7.63472	0	0	13.9972	12.8314	19.6539	4.40195	11.0714	2.46943	12.3007	7.88488	14.6018	15.3958	12.6316	18.4549
gfcD	1045849	1047945	1.7887	5.36462	13.5968	3.26419	5.47544	5.33214	7.8181	11.845	14.7077	1.56599	0	8.70414	13.3751	11.807	8.67325	10.5162	2.66963	14.599	3.91004	9.63428	8.4906	2.07773	5.27986	3.81967	13.7133	10.4759	8.02302	3.59388	6.02601	1.34407	5.02132	12.8749	15.8951	5.23733	9.16694	0
gfcC	1047945	1048691	10.0167	30.0419	0	6.09316	15.3312	19.9067	16.418	22.1107	8.2363	4.38478	7.3013	24.3716	12.4835	8.26489	8.09504	14.7227	0	5.10963	2.73703	17.984	0	8.72648	14.7836	0	8.53271	29.3326	22.4645	13.4172	0	7.52681	9.37314	12.0166	22.2532	11.7316	12.8337	0
gfcB	1048688	1049332	17.3901	0	29.3757	0	0	5.76003	6.33411	12.7956	0	25.3749	0	28.2079	0	19.1317	46.8463	6.81607	25.9548	5.91393	3.16786	5.2037	0	0	5.70355	0	0	22.6332	0	15.5291	0	4.35579	0	0	12.878	10.1837	7.42692	32.5524
gfcA	1049439	1049744	0	36.4586	0	0	0	24.1586	26.5663	26.8334	39.982	0	35.4432	0	0	40.1208	0	14.2939	0	12.402	0	32.7379	23.0813	7.06026	0	0	20.7104	23.7319	0	0	0	0	11.3752	0	27.0063	28.4748	0	0
insA	1049833	1050108	26.9266	0	68.2275	16.3795	41.213	13.3781	14.7115	0	22.1406	35.3611	19.6271	0	109.062	88.8698	21.7608	15.8309	60.282	0	14.7152	12.086	51.1262	46.9166	39.7409	14.3751	57.3434	0	20.1294	27.0507	0	20.2334	37.7949	32.3026	0	63.0732	34.4992	0
insB1	1050027	1050530	7.4088	22.2203	0	22.5339	11.3397	0	0	32.7082	0	25.9455	0	0	50.7833	48.9047	11.9749	17.4233	11.0577	15.1173	12.1466	6.65089	7.03364	8.606	7.28975	0	12.6223	14.4638	0	9.92393	0	16.7015	20.7984	35.5519	0	26.0317	18.9848	0
cspH	1050963	1051175	0	0	0	10.5784	0	0	0	38.3867	0	0	0	0	0	28.6975	0	10.2241	0	35.4836	0	0	0	0	17.1107	0	0	0	0	0	0	13.0674	0	0	0	0	0	0
cspG	1051461	1051673	69.5604	0	176.254	31.7352	0	34.5602	76.0093	0	114.393	0	0	253.871	1300.36	28.6975	112.431	92.017	25.9548	70.9671	9.50358	15.6111	16.5095	0	17.1107	74.2713	0	67.8996	0	34.9405	29.2931	39.2021	1139.1	41.7242	0	20.3674	89.123	0
ymcE	1051847	1052077	32.1048	0	40.6741	126.941	122.846	31.9017	35.0812	106.302	79.1952	112.43	93.6063	156.228	170.047	79.4701	25.9456	75.5011	23.9582	49.1311	96.4979	201.744	76.1977	205.11	126.356	205.674	95.7195	62.6765	72.0015	107.509	135.199	96.4976	210.295	0	35.6622	263.209	143.968	180.29
gnsA	1052067	1052240	21.2218	0	53.7725	180.729	129.926	63.2627	115.946	93.6896	244.297	92.8979	185.626	154.904	132.24	140.083	0	187.153	95.0208	151.557	231.952	209.559	141.03	308.138	167.046	113.295	90.3888	82.8605	95.1884	241.623	107.243	143.52	79.4334	50.9176	94.2932	372.827	326.281	238.35
yccM	1052289	1053362	13.9508	0	0	6.36472	0	6.93129	7.6221	38.4936	17.2068	6.10694	5.08447	0	8.69322	17.2665	5.63721	6.15155	5.20541	3.55824	3.81202	3.13092	3.3111	4.05129	3.43166	0	14.855	20.4266	5.21459	11.6793	5.87494	5.24151	3.26363	16.7362	15.4967	6.12724	13.4057	0
torS	1053434	1056178	21.8705	24.5976	13.8541	9.97789	8.36857	6.7913	20.9108	12.0692	20.2311	3.59016	9.96356	13.3033	9.36941	11.2785	17.6748	11.251	14.2808	11.1564	5.22904	13.4978	7.78614	7.14504	8.06965	8.75688	13.9728	29.354	20.4371	10.0702	18.4201	10.2713	19.1863	26.237	15.1837	15.2088	17.5133	15.3522
torT	1056261	1057289	21.8387	21.8328	0	6.64226	11.1419	25.3173	31.8178	32.1377	41.8998	12.7465	15.9185	26.5679	9.07228	42.0452	52.9472	12.8396	10.8648	29.7072	5.96736	6.53488	0	4.22795	7.1626	0	46.5082	35.5288	38.0938	21.9394	6.13112	16.4102	17.0297	17.4659	24.2586	17.0518	32.6439	0
torR	1057262	1057954	53.9693	48.5591	41.0247	45.9614	33.0414	42.9023	53.0754	35.7394	44.3766	14.1749	39.3389	26.2625	57.171	44.5307	52.3386	28.557	32.2197	16.5182	14.7469	29.069	30.7418	12.538	10.6204	28.8122	55.1684	31.6084	24.2074	10.8436	54.5458	20.277	90.9033	25.8978	59.9493	60.0487	48.403	60.6147
torC	1058084	1059256	19.1646	19.1594	0	3.88595	4.88878	3.17389	6.98044	0	10.5055	11.1857	0	15.5431	5.97104	10.542	10.3253	5.63369	4.7672	0	0	8.60204	3.03236	3.71024	6.28555	0	8.16266	6.23567	4.77561	10.6961	0	0	5.97777	7.66362	7.09604	9.35237	0	0
torA	1059256	1061802	14.7304	17.6717	3.73245	8.96053	6.76377	5.8549	11.2673	9.75474	14.5346	2.57928	10.7372	7.16812	11.0148	14.5851	11.9045	6.06229	8.79409	12.0227	6.44007	3.96706	4.19536	3.42215	13.0444	0	11.2933	20.1302	17.6192	8.879	4.9626	4.42754	8.27041	10.6028	9.81758	12.0767	7.54925	0
torD	1061799	1062398	18.6879	18.6828	0	22.7357	0	0	34.034	0	0	10.9074	9.08121	15.1565	19.4084	41.1189	0	7.32473	9.29723	12.7105	10.2128	11.1841	11.8277	0	12.2584	0	26.532	0	9.31363	16.688	0	18.7234	11.6581	14.946	13.839	18.2395	31.9247	0
cbpM	1062550	1062855	145.874	145.834	92.4052	51.7623	74.4234	72.4757	464.911	402.501	519.766	138.355	106.33	88.7315	136.348	180.544	117.889	71.4695	108.859	86.8142	59.7895	21.8252	92.325	14.1205	35.8825	38.9384	424.564	166.123	345.328	65.1318	81.9069	109.614	238.878	379.163	270.063	121.018	140.174	0
cbpA	1062855	1063775	89.4348	85.3462	30.9017	56.8761	49.7767	48.474	253.2	385.861	294.154	153.04	142.233	98.9107	151.99	114.045	216.831	112.332	72.8082	82.9486	48.8755	58.3896	57.8905	30.6938	31.9991	21.7027	373.998	309.516	255.278	98.0149	136.955	103.86	140.749	204.828	162.564	183.306	119.795	45.6579
yccE	1064036	1065292	0	8.94103	0	5.44032	0	2.9623	0	0	0	2.60999	4.34601	0	5.57297	4.91958	0	1.7527	0	3.04145	3.25837	0	2.8302	1.73144	2.93325	3.18306	10.158	0	4.45723	1.9966	5.02168	0	0	0	0	1.74578	0	0
agp	1065585	1066826	902.107	814.388	733.898	332.187	300.159	242.837	75.8261	159.837	114.117	79.2431	61.5772	58.7267	28.2006	74.6827	58.5183	23.0597	36.024	21.5466	26.381	24.3759	25.7787	7.00922	11.8744	16.107	87.3831	111.912	76.6859	36.3718	20.3287	70.2805	33.8788	65.15	20.1083	65.372	57.9837	84.7146
yccJ	1066864	1067091	861.827	682.77	906.451	435.226	323.549	210.054	1457.01	1830.6	1390.54	412.853	474.11	435.207	891.676	670.851	841.043	382.408	218.425	414.743	53.3188	72.987	61.7499	9.44424	15.9996	17.3621	1759.18	1650.75	1653.23	294.045	191.737	158.845	684.726	273.104	578.005	495.166	145.838	182.631
wrbA	1067112	1067708	845.159	769.823	999.362	289.425	220.386	292.379	1375.01	1451.02	1595.78	504.25	511.091	487.432	858.238	940.131	880.335	408.555	327.03	447.093	51.3193	28.1	35.6605	14.5441	12.3197	0	1631.88	1625.52	1619.31	272.536	200.365	174.058	462.799	315.435	305.981	425.271	168.443	316.409
ymdF	1068081	1068254	254.662	254.592	268.863	103.274	32.4814	147.613	440.596	187.379	244.297	55.7388	30.9377	103.269	528.96	385.228	514.515	12.4769	0	43.302	23.1952	0	40.2944	0	41.7616	22.6591	325.4	580.023	158.647	42.6393	35.7475	31.8933	198.583	254.588	47.1466	62.1378	0	0
rutG	1068511	1069839	22.5601	33.8309	28.5818	13.7233	8.63244	33.6261	554.662	522.889	547.232	160.479	324.776	253.871	17.5724	37.2292	31.9061	13.2637	21.0444	17.2623	12.329	10.1261	5.35444	0	8.3241	3.011	845.583	930.407	999.264	266.303	166.258	203.427	15.833	54.1286	12.53	16.5141	10.8393	0
rutF	1069860	1070354	15.0854	0	0	18.3529	0	22.4849	700.567	582.738	520.971	244.333	450.833	422.098	18.8004	12.4471	36.574	0	0	7.69523	8.24407	6.77108	7.16075	0	0	0	1169.39	1060.21	1172.84	303.098	279.52	283.389	7.05808	36.1945	33.5138	13.2511	9.66394	0
rutE	1070365	1070955	6.32368	0	0	15.3868	9.6788	0	421.506	376.888	332.78	177.163	350.315	215.405	23.6429	20.8709	0	0	0	0	3.45585	5.67677	0	7.34552	0	0	888.823	716.032	898.2	258.348	202.389	237.589	5.91738	0	0	3.70316	8.10209	0
rutD	1070965	1071765	0	0	23.676	14.2098	0	13.9272	607.507	721.899	560.867	237.236	333.735	284.184	5.82251	7.70979	7.55134	5.49355	6.97292	4.76645	0	8.38806	8.87078	5.42692	0	0	1062.61	1112.74	1438.96	356.706	306.922	333.511	8.7436	11.2095	10.3793	8.20775	0	0
rutC	1071773	1072159	0	0	24.4045	17.5764	14.7416	0	631.462	765.372	427.654	185.51	547.597	164.04	12.0033	0	0	0	0	0	5.26352	8.64615	9.14373	0	9.47667	10.2837	1091.2	1560.65	1036.82	387.033	486.716	325.679	0	23.1088	21.3973	11.2804	12.3401	0
rutB	1072171	1072863	5.39693	16.1864	27.3498	22.9807	0	26.8139	866.899	726.7	692.275	264.599	676.629	315.15	20.178	0	0	15.865	0	5.50607	5.89877	24.2241	5.12364	0	0	0	1668.84	1970.26	2033.42	527.722	363.639	571.811	10.1004	12.9489	23.9797	3.16046	6.91472	0
rutA	1072863	1074011	13.0426	9.77925	16.5238	31.7352	14.9719	25.9201	1029.69	1094.02	911.57	753.634	1502.09	1102.75	12.1909	16.1424	5.27021	7.66808	19.4661	9.97975	14.2554	5.85416	3.09553	3.78753	0	0	2260.94	2164.3	2349.8	648.583	675.572	698.288	9.15345	23.4698	7.24388	13.3661	16.7106	18.3107
rutR	1074242	1074880	81.9123	87.7391	44.4754	53.3864	35.8206	58.1386	70.3263	51.6606	38.4874	61.4689	34.1182	99.6502	102.084	57.9315	66.1977	68.7977	43.6622	59.692	54.3569	36.7663	77.7644	61.1669	51.8117	31.2356	69.7768	57.1118	69.9828	31.3485	19.7113	48.3615	104.024	126.342	103.987	61.6732	52.4743	32.8566
putA	1074920	1078882	61.5626	79.536	57.596	59.3415	69.5819	77.1722	70.3747	45.9944	68.532	45.6057	63.5135	59.915	28.3286	45.3256	38.2708	37.8648	33.9257	34.7857	32.0907	52.7141	42.2603	21.4531	26.0931	31.349	71.8051	81.3562	84.9639	48.8427	47.8617	38.4312	90.399	90.8968	88.3731	41.0429	38.8312	42.5495
putP	1079305	1080813	571.389	484.306	484.7	489.629	498.113	589.992	190.023	169.998	167.504	224.024	253.517	235.737	210.535	274.676	232.893	267.287	296.626	309.214	257.954	294.381	297.171	113.987	127.108	137.932	207.392	208.549	204.29	266.213	305.485	270.681	146.455	160.936	237.323	135.298	187.795	97.6571
efeU	1081460	1082185	22.5466	0	11.4259	10.9721	34.5091	17.9232	19.7095	59.7229	44.4938	78.9577	59.1642	21.9432	25.2891	7.44138	29.1538	37.1161	26.9207	36.8041	147.859	178.113	162.677	62.8558	70.9897	101.109	19.2063	8.8033	13.4841	36.2408	53.1707	23.7189	151.906	140.65	50.0897	95.0641	63.5523	75.9685
efeO	1082243	1083370	23.2483	0	8.41533	26.2636	10.1666	23.1012	32.6618	29.3246	16.3852	31.9845	48.4171	40.4038	10.3477	16.4421	5.36806	23.4314	24.7844	20.3301	119.79	110.313	167.11	98.3754	75.1598	78.0145	16.9749	25.9351	0	35.5893	27.9722	27.4519	83.9107	127.497	103.297	81.6857	17.0208	74.6028
efeB	1083376	1084647	17.6765	17.6717	29.8596	19.7132	18.0367	20.4922	22.5345	32.5158	14.5346	38.6893	47.2437	50.1768	14.6864	19.4468	23.8089	38.1059	26.3823	15.0283	80.5009	79.3412	109.079	70.1541	60.8737	31.4561	17.5673	17.2545	17.6192	19.7311	24.813	15.4964	74.4337	70.6856	71.9956	53.4824	33.9716	49.6328
phoH	1084992	1086056	633.078	569.614	659.469	177.575	188.41	227.165	2240.57	2088.41	2140.05	520.385	681.933	581.906	2327.5	2617.6	2853.73	849.865	876.63	997.527	82.6491	75.7753	86.814	12.2563	20.7635	22.5318	1554.94	1489.98	1603.85	160.177	136.262	158.57	3106.83	3240.42	3258.28	803.253	540.746	651.779
pgaD	1086106	1086519	27.0235	0	22.8243	5.47946	0	8.95084	29.5288	79.5351	0	31.5452	26.2637	21.9169	39.2915	59.4596	43.6783	47.6635	107.554	0	9.84543	16.1727	0	5.2317	8.86307	19.2357	7.6733	0	26.9358	6.03289	0	0	59.0036	21.6125	80.0475	36.925	11.5411	0
pgaC	1086521	1087846	2.82638	0	0	5.15787	8.65193	0	3.08841	0	0	2.47448	8.24074	13.7537	5.28363	4.66416	4.5683	4.98512	12.6551	14.4177	1.5446	7.61174	0	3.2831	5.56193	3.0178	12.0382	27.589	4.22582	1.89294	9.52191	4.24764	10.5792	0	0	8.27569	14.485	15.872
pgaB	1087839	1089857	11.1462	27.8578	23.5355	13.5605	11.3733	1.84594	6.08976	12.302	15.275	6.50561	5.41639	9.03991	15.0487	21.4593	18.0157	15.2907	13.8631	13.2669	8.12175	10.0059	5.29088	1.07894	5.48353	7.93403	6.3299	39.8935	16.665	6.22086	12.5169	4.18777	3.47668	4.45718	12.3812	3.26362	7.14042	10.4322
pgaA	1089866	1092289	4.64309	13.9255	11.7648	4.70733	0	3.07581	25.3677	27.331	22.9069	5.42	6.76882	3.7657	12.5375	20.4324	30.0187	11.8291	16.1696	4.73699	4.22903	5.55748	1.46933	1.79779	1.52283	3.30503	11.8656	15.1074	20.8261	4.14622	7.82115	2.32596	8.68956	0	10.3151	9.06336	7.93184	8.69136
ycdT	1092876	1094234	11.0316	0	13.9761	11.7434	4.22115	5.48091	81.3668	79.1409	63.4957	45.876	16.0821	33.5512	73.8971	81.9207	93.61	53.5077	53.5103	30.9504	16.5789	17.3304	13.0912	6.40711	2.71358	2.94468	51.6849	69.9934	74.2218	12.9295	32.5192	18.6512	41.2913	46.3193	49.0158	50.0661	28.2681	46.4624
insF1	1094275	1095141	8.63509	12.9491	10.9399	13.1318	0	4.29023	18.8713	28.5915	21.3008	15.1199	25.1769	21.01	32.2848	14.2498	27.9139	17.7688	32.2197	13.2146	7.07853	7.75172	36.8902	10.0304	8.49632	9.21989	36.7789	25.2867	25.8212	20.2414	29.0911	12.9773	28.281	10.3591	47.9595	22.7553	0	0
insE1	1095138	1095437	24.7938	0	0	22.6231	0	0	81.2772	54.7296	81.5475	10.8534	0	30.1629	7.72491	20.4576	0	21.8654	0	37.9428	13.5497	44.5148	35.3075	14.4001	24.3954	13.2365	31.6808	48.4036	111.21	16.6054	0	55.8922	11.6004	118.976	27.5411	21.779	15.8833	0
ymdE	1095505	1095846	10.8877	0	0	6.623	0	0	0	0	0	0	0	0	6.78449	0	0	0	0	0	5.95007	0	0	0	0	0	18.5494	0	0	0	0	8.18132	0	0	0	0	0	0
ycdU	1095843	1096829	15.1768	11.3795	9.61388	4.61603	0	0	4.14596	16.7506	12.4792	3.3218	11.0626	0	9.45717	31.3064	18.3978	6.69214	0	11.6128	2.07351	3.40606	3.60207	0	0	8.10233	9.69626	14.8144	11.3457	5.08226	0	5.70213	0	0	0	8.88759	14.5838	0
ghrA	1097886	1098824	99.6885	203.309	121.245	147.963	146.477	146.606	156.86	193.645	177.054	146.625	174.394	223.148	173.934	223.731	186.908	208.65	190.445	211.545	143.825	100.229	109.783	18.5276	19.6173	25.5456	149.458	233.54	137.124	202.967	201.507	146.821	167.91	162.645	186.034	238.182	209.468	223.927
ycdX	1098879	1099616	187.56	152.034	192.667	181.931	162.933	171.262	299.113	290.931	241.754	226.34	125.63	135.672	271.654	393.168	344.121	327.834	279.933	232.726	224.392	204.777	202.125	120.71	99.7544	86.5998	336.817	257.304	181.898	271.602	196.394	243.783	360.505	243.25	326.59	320.601	298.761	256.202
ycdY	1099640	1100194	195.218	100.947	136.455	188.364	226.671	207.361	331.008	371.484	243.546	159.125	225.712	131.03	318.798	399.914	272.011	284.956	200.94	260.976	264.874	296.107	185.333	160.298	211.951	158.126	303.92	394.256	301.942	293.049	226.785	197.275	466.137	355.328	493.518	342.961	319.118	264.619
ycdZ	1100296	1100787	91.0609	91.036	96.1388	69.2405	116.146	75.404	199.006	234.508	149.751	132.872	110.626	129.243	189.143	112.703	122.652	98.1514	101.931	85.1606	120.263	74.9333	57.6332	66.1097	104.531	105.33	180.997	222.217	170.185	111.81	76.6947	96.9362	291.135	309.517	269.736	204.415	87.5026	170.456
csgG	1100851	1101684	17.9511	40.3789	34.1138	24.5692	20.6065	4.45938	49.0382	49.5312	36.901	31.4321	32.7119	32.7575	44.7436	74.0582	65.2825	26.3848	13.396	22.8926	9.81014	16.1147	4.26052	7.81943	8.83131	9.5834	53.5206	43.8062	46.9687	12.0225	30.238	16.8611	62.9915	32.3026	49.8503	28.9086	22.9995	25.2018
csgF	1101711	1102127	17.887	0	0	0	0	0	39.0905	19.7417	29.4154	31.3199	13.038	0	33.4378	44.2762	86.7325	21.0325	13.3482	0	0	0	25.4718	0	0	0	38.0924	69.8395	26.7434	23.9592	0	6.72037	25.1066	42.9163	79.4757	47.136	0	0
csgE	1102152	1102541	0	28.6659	24.2182	0	0	0	41.7761	84.3922	15.7181	0	0	23.2553	47.6468	110.409	123.588	16.8581	28.5304	9.75121	0	8.58015	0	0	9.40433	0	40.7095	111.957	71.4519	12.8026	0	0	17.8877	22.9324	63.7019	33.5829	12.2459	53.6741
csgD	1102546	1103196	5.74352	17.2258	0	3.49379	0	0	43.932	25.3564	66.1171	30.1705	16.7461	41.9236	57.2636	132.693	102.116	37.1445	25.7166	23.4387	0	0	10.9054	0	0	0	73.3891	56.0639	68.6987	11.54	19.3496	4.31583	102.116	303.17	89.319	50.4513	7.35878	32.2537
csgB	1103951	1104406	32.7343	24.544	0	9.95615	37.5765	16.2636	44.7113	18.0643	26.916	28.6587	0	19.9114	40.7956	13.5047	13.2272	14.434	36.642	8.34907	0	7.3464	0	0	0	8.7378	13.9423	15.9764	36.7066	21.9235	13.785	12.2987	15.3156	58.9047	18.1807	19.1693	0	0
csgA	1104447	1104902	81.8358	171.808	124.415	54.7588	87.6786	32.5272	98.3649	108.386	201.87	50.1527	95.4418	39.8229	142.785	121.542	198.408	91.4156	73.284	83.4907	35.7782	14.6928	23.3075	4.75298	16.1041	8.7378	97.5963	111.835	85.6488	65.7704	137.85	43.0455	145.498	196.349	109.084	124.6	62.9104	91.9126
csgC	1104961	1105293	22.3587	0	28.3266	367.222	222.44	155.521	0	49.3543	36.7692	0	32.5951	27.2004	6.96622	18.4484	0	0	0	0	61.0944	80.2857	21.2265	25.9717	32.9991	35.8094	9.52311	21.8249	16.7146	0	0	8.40046	0	0	0	19.64	28.6467	0
ymdA	1105414	1105725	23.8493	0	30.215	413.465	310.275	248.833	13.0302	0	19.6102	10.44	0	58.0276	22.2919	0	77.0956	7.01082	0	12.1658	78.2009	96.3428	90.5665	34.6289	70.3981	114.59	20.316	46.5597	17.8289	7.9864	20.0867	0	11.1585	0	0	27.9324	30.5565	0
ymdB	1105820	1106353	97.9287	230.769	141.791	174.455	235.536	173.766	206.372	308.809	195.555	85.736	50.9867	187.212	174.35	184.69	192.201	82.2498	41.7596	71.3636	87.9214	81.6313	86.3291	28.4382	61.9425	29.8745	184.716	136.558	146.416	60.9019	35.3481	36.7931	144.001	117.48	62.1598	73.7322	80.6588	78.5621
clsC	1106355	1107776	31.6317	47.4345	33.3956	57.7247	12.1036	31.4316	57.607	98.9165	47.6838	46.1556	34.5851	19.2407	90.3408	91.3488	97.9925	35.6445	0	26.8928	18.727	35.4947	22.5224	12.2477	10.3745	5.62899	85.3271	72.045	70.9404	12.3579	35.5218	19.8074	22.1995	0	17.5683	44.7654	23.6411	29.6055
opgC	1107784	1108941	16.1768	29.1103	32.7915	7.8723	9.90389	12.8596	17.6766	0	5.32061	11.3302	0	7.87196	26.2088	58.7298	15.6881	49.4562	19.3152	42.9104	33.594	23.2351	33.7869	26.3072	35.0172	34.5448	19.2923	31.5812	33.8612	23.8354	16.3496	19.4491	9.0825	7.76263	7.18772	32.2089	24.8715	18.1688
opgG	1109335	1110870	136.68	124.442	197.9	158.862	212.934	152.792	213.359	172.403	184.634	232.915	163.674	243.478	249.426	229.58	347.156	307.082	287.779	263.948	232.087	212.53	215.493	215.469	194.521	164.179	193.358	219.185	204.355	237.023	197.343	218.248	79.9366	58.5602	21.6893	145.788	121.958	178.181
opgH	1110863	1113406	175.499	185.771	231.684	163.274	180.58	222.748	180.488	208.346	181.897	182.054	242.947	261.944	153.47	211.733	231.219	200.291	228.916	224.186	193.43	186.671	176.413	167.883	161.07	171.638	109.297	178.506	136.71	157.047	154.022	176.202	62.1012	95.538	81.9096	149.409	171.948	182.201
yceK	1113579	1113806	32.5218	48.7693	0	9.8915	0	32.316	17.7684	71.7881	0	14.2363	23.7055	0	10.1327	26.8341	0	0	48.5388	0	35.5458	0	46.3124	66.1097	15.9996	0	55.4072	63.4905	0	32.6716	27.391	24.4377	15.2161	39.0148	36.1253	9.52242	83.3358	0
msyB	1113807	1114181	1043.41	804.693	730.197	211.568	212.934	148.115	1303.02	1316.12	1013.2	443.698	333.194	604.454	749.255	623.146	658.525	362.226	341.12	435.941	54.3062	53.5238	75.472	28.8574	9.77752	10.6102	846.499	911.794	787.445	312.801	267.823	276.282	306.859	667.587	242.842	541.191	140.05	223.216
mdtG	1114264	1115490	12.2155	0	0	5.57301	14.0225	3.03455	26.6959	6.74108	20.0885	2.67365	13.356	0	5.7089	15.1187	14.808	8.97727	0	3.11563	8.3446	13.7073	0	5.32102	3.0048	3.26069	15.6086	11.9238	22.8297	8.18119	5.14416	4.58952	40.0073	51.2902	47.4916	30.4021	27.389	0
waaM	1115662	1116582	40.6522	60.9616	51.5029	29.6745	49.7767	92.9085	48.8631	44.8676	106.965	78.2997	88.8956	49.4553	53.1966	73.7937	52.5652	76.4816	42.4714	53.9166	55.5404	29.1948	77.1873	59.0265	59.9984	60.7675	24.2406	55.5542	18.2341	87.1244	68.4774	42.766	60.8645	78.0296	63.2193	54.7539	20.834	22.8289
yceA	1116807	1117859	60.4702	53.3414	72.1041	95.2057	125.219	67.1567	58.3026	149.185	46.7972	127.682	67.4125	138.475	190.621	199.578	137.984	200.764	180.504	243.143	116.635	121.341	185.732	223.12	220.494	193.696	93.9325	104.164	63.8195	140.556	137.811	130.971	36.6138	25.6035	31.6096	97.9023	72.9188	79.9013
yceI	1117901	1118476	84.3375	38.9143	98.6294	114.444	119.155	90.2504	99.2453	85.9226	224.044	136.314	122.949	78.9236	105.107	96.3523	136.315	141.124	290.478	132.374	138.27	128.124	166.293	37.6791	57.4492	34.6343	99.4745	126.652	106.697	165.108	120.208	121.872	54.6362	62.262	86.4761	212.75	174.552	145.727
yceJ	1118480	1119046	19.7698	0	50.0933	52.1126	40.3453	32.7412	21.6026	29.0931	32.5117	34.6167	38.4279	48.1018	36.9576	32.6246	31.9541	61.9904	108.19	47.0624	32.4122	11.8316	18.7687	11.4822	0	0	28.0681	38.5955	49.2642	48.5489	44.4022	34.6629	24.6661	15.8113	0	42.4499	59.1026	0
yceO	1119307	1119447	26.0852	0	0	0	119.775	0	28.5035	0	42.8974	0	38.0276	0	48.7635	86.0926	0	61.3447	77.8643	0	14.2554	0	49.5285	15.1501	0	0	66.6618	152.774	78.0016	17.4703	0	0	48.8184	125.172	0	0	0	0
solA	1119468	1120586	160.696	160.652	118.76	215.867	174.218	182.966	351.187	302.988	286.288	313.617	287.952	309.532	285.801	298.332	346.312	320.829	324.782	283.489	237.844	210.374	212.946	66.1097	59.2925	53.6183	313.702	281.039	285.311	244.397	265.048	259.112	266.282	257.039	267.752	282.312	338.858	376.006
bssS	1120701	1120955	742.517	611.317	479.576	292.259	133.703	86.8023	890.899	835.581	718.282	229.436	191.022	460.51	362.891	240.258	470.642	179.754	65.1887	118.829	111.391	78.4186	41.4657	135.294	200.553	77.7258	421.674	710.577	413.59	175.515	171.671	153.162	299.722	628.773	323.448	264.302	167.883	0
dinI	1121242	1121487	226.281	361.95	152.895	238.588	253.981	164.89	329.679	99.898	446.546	316.972	263.902	587.267	272.606	224.048	268.209	283.811	202.635	200.076	214.346	216.675	243.466	350.461	267.174	338.248	321.261	323.955	315.766	111.136	203.287	170.033	324.672	253.361	268.111	212.017	405.886	84.7146
pyrC	1121561	1122607	207.489	236.043	81.5806	147.977	164.263	135.081	418.268	418.525	423.581	322.595	302.482	208.899	383.421	354.21	323.801	315.487	368.409	328.476	242.423	218.377	196.982	201.54	200.635	263.557	420.54	349.198	454.638	354.596	259.118	287.632	254.414	266.081	270.217	245.107	265.841	381.7
yceB	1122713	1123273	59.9404	39.9493	135.003	81.0261	101.936	66.1791	189.215	147.013	131.43	139.94	87.3825	194.454	153.553	131.887	226.058	160.54	99.4012	142.689	61.8744	41.8511	44.2595	92.8349	45.8711	35.5554	187.22	143.022	169.28	71.3679	22.4373	85.077	267.982	287.63	251.532	234.008	153.595	149.602
grxB	1123407	1124054	219.26	242.273	248.543	231.653	229.615	137.604	636.797	611.357	635.751	409.179	496.286	463.285	521.343	599.871	475.63	356.195	335.857	335.54	170.276	119.134	131.467	53.6189	45.4181	49.286	452.194	495.635	396.838	204.813	136.071	208.115	215.971	221.503	256.373	344.65	340.064	194.414
mdtH	1124118	1125326	6.19845	46.4757	54.9704	13.1968	28.4614	12.3185	54.1848	54.7296	35.677	21.7068	40.6632	37.7036	40.5558	66.4874	65.121	40.0866	64.7584	34.7809	13.5497	11.1287	8.82687	5.40005	15.2471	6.61824	66.0017	60.5046	88.0414	35.2865	31.3233	27.9461	145.005	178.464	130.82	41.7431	67.5041	69.6169
rimJ	1125562	1126146	89.4348	95.7968	129.493	190.411	136.886	165.042	188.472	141.012	199.604	234.899	251.448	202.06	246.803	200.297	175.53	169.011	143.016	110.796	104.733	68.8163	90.9708	40.8126	43.9988	61.3875	223.113	336.726	210.127	166.859	172.172	129.607	298.888	275.89	241.265	235.68	147.326	71.7481
yceH	1126157	1126804	190.41	190.357	219.303	133.376	211.952	137.604	277.416	254.732	256.198	202.064	227.114	196.545	179.773	219.001	242.478	166.224	172.234	200.147	85.138	124.313	76.6893	43.5654	51.0954	49.286	353.891	405.52	250.18	173.897	165.229	169.093	296.96	276.879	320.466	270.314	221.781	162.012
yceM	1126806	1127729	125.614	97.2229	123.207	98.5949	99.2312	116.766	243.525	169.945	206.574	124.165	206.752	207.04	171.698	160.483	216.13	126.263	127.002	140.556	70.8616	83.6634	88.4781	32.9479	31.8956	17.3059	172.587	181.944	218.102	89.5563	170.639	146.152	265.421	262.498	198.046	121.018	124.599	159.285
murJ	1127839	1129374	34.17	65.8813	18.5531	38.6019	59.7708	41.2297	50.6728	43.1009	32.1103	53.4208	46.2558	53.4465	54.752	64.4436	27.6146	60.2684	47.3561	49.8015	37.3474	54.7758	60.2452	42.5267	57.6359	57.3323	31.1868	57.1786	36.492	58.8472	74.0036	62.3566	29.6907	40.9922	43.3785	52.8837	53.1611	95.9438
flgN	1129414	1129830	277.248	724.224	566.532	603.876	410.658	417.684	29.3179	59.2252	29.4154	46.9798	0	43.5207	55.7297	14.7587	43.3663	36.8068	26.6963	9.12435	698.92	730.6	619.814	373.992	387.19	305.574	45.7109	17.4599	53.4868	11.9796	45.1951	6.72037	25.1066	21.4581	0	146.645	68.7521	0
flgM	1129835	1130128	784.136	796.565	865.249	753.952	677.516	716.338	41.4596	83.7528	103.994	66.4361	73.7505	30.7722	63.0478	20.8709	20.442	7.43572	94.381	12.9031	850.138	862.868	732.422	609.678	460.432	270.078	129.283	148.144	0	16.9409	21.3041	28.5107	47.3391	30.3448	84.2924	199.971	48.6126	0
flgA	1130204	1130863	203.96	135.936	200.978	992.551	745.749	883.865	37.1448	0	18.6342	9.92032	24.7782	13.7848	45.8951	9.34942	27.4718	13.3237	16.9117	11.5603	328.196	279.728	274.312	299.438	267.577	296.413	14.4786	44.2422	16.9415	3.79444	19.0869	21.2862	21.2062	13.5934	25.1733	63.0375	0	31.8159
flgB	1131018	1131434	330.909	295.054	203.951	1332.88	971.89	906.464	0	0	0	0	0	0	11.1459	0	14.4554	5.25811	0	0	640.27	730.6	619.814	410.352	475.187	324.672	15.237	0	0	11.9796	30.1301	0	0	0	19.8689	78.5599	22.9174	0
flgC	1131438	1131842	230.163	110.448	233.278	1192.87	1141.39	823.345	10.0601	0	15.1403	0	26.843	0	0	30.3856	0	5.41276	13.7408	9.39271	563.506	776.882	515.679	379.645	326.109	609.462	7.84256	17.9734	0	6.16597	0	0	8.61502	0	0	86.2619	35.3871	0
flgD	1131854	1132549	311.679	273.987	204.243	1389.27	1077.46	1265.53	17.6159	11.862	17.6745	0	7.83401	0	6.69713	0	0	3.15938	8.02036	5.48244	625.523	723.605	673.418	374.527	370.119	378.688	9.15526	10.4909	8.0345	7.19805	9.05195	20.1899	10.057	25.7866	11.9384	75.5254	6.88504	0
flgE	1132574	1133782	359.51	492.642	431.91	1894.69	1484.74	1570.61	0	6.8412	10.1934	16.2801	9.03626	22.6221	11.5874	5.11441	10.0186	3.64424	32.3792	6.3238	699.501	812.396	638.477	414.004	426.919	466.586	15.8404	30.2523	18.535	4.15135	26.1028	18.6307	17.4006	7.43599	6.88527	72.5966	31.7666	0
flgF	1133802	1134557	277.142	385.913	388.735	1423.95	1113.48	1524.47	10.8155	32.7728	16.2773	4.33279	14.4294	12.0413	12.3354	8.16689	0	0	14.7727	15.1471	638.28	848.553	671.865	428.276	394.424	491.424	16.8631	48.308	7.39936	6.62903	8.33638	18.5939	27.786	11.8741	0	66.6569	25.3631	0
flgG	1134729	1135511	195.937	128.997	205.854	1072.7	950.887	973.489	26.1101	21.098	15.7181	16.7358	6.96688	0	32.7572	7.88635	30.8971	8.42904	0	0	519.722	643.511	517.214	310.867	277.428	275.541	12.2128	18.6594	7.14519	9.60197	0	10.7731	13.4157	0	10.617	58.77	18.3689	0
flgH	1135564	1136262	149.822	64.192	67.7901	325.489	311.211	292.432	11.6937	47.2452	8.79947	4.6846	0	13.019	13.337	17.66	8.64854	12.5835	7.98608	10.918	225.162	297.812	248.913	167.817	189.533	177.109	13.6742	31.3383	8.00017	0	9.01326	0	0	12.8382	23.7748	59.5354	34.2781	0
flgI	1136274	1137371	47.7636	133.019	43.2231	269.793	297.643	206.796	18.6399	7.53091	5.61056	5.97382	4.97363	0	12.7556	33.7802	49.629	8.02328	10.1839	3.48068	167.802	211.324	239.68	79.2596	110.776	138.424	11.6249	26.6418	25.5046	4.56988	5.74688	7.69088	3.19249	0	7.57942	21.9768	4.37116	19.1589
flgJ	1137371	1138312	43.7237	95.371	60.4301	169.255	146.012	90.8439	13.0302	17.5482	6.53675	10.44	5.79468	19.3425	7.43063	19.6783	12.8493	2.33694	23.7301	12.1658	112.957	167.708	132.076	90.0351	93.8642	67.9052	16.93	46.5597	0	5.32427	13.3911	8.96049	3.7195	0	17.6613	13.9662	10.1855	0
flgK	1138378	1140021	205.26	171.003	306.278	334.347	345.581	292.345	27.4132	30.2059	33.7553	13.977	19.9489	11.0982	17.0539	18.8181	22.1176	13.4087	23.8273	11.634	598.258	698.149	688.528	341.747	359.043	372.574	17.4851	13.3573	27.2793	12.2196	7.68344	15.4238	19.2072	0	0	73.4562	20.4545	0
flgL	1140033	1140986	255.128	247.21	298.362	427.381	396.497	405.622	77.2006	60.6486	64.5478	20.6181	17.1661	28.65	17.1207	19.4316	38.0644	16.1535	46.865	32.0353	656.372	732.89	711.72	382.98	355.301	301.742	53.4966	76.6265	41.0792	26.2875	19.8348	5.89876	36.7286	37.6695	61.0393	101.135	30.1733	0
rne	1141182	1144367	221.442	226.091	274.579	230.715	274.029	237.597	248.407	299.005	288.619	278.432	248.986	292.322	267.167	213.814	192.286	269.386	242.603	278.795	289.023	311.928	292.978	253.804	220.201	216.316	221.746	204.657	221.897	231.14	236.109	251.366	219.338	223.262	183.175	262.803	242.971	231.511
yceQ	1144502	1144822	11.5934	0	0	7.05227	0	11.5201	0	0	19.0655	20.2999	0	0	0	0	0	0	0	0	6.33572	0	0	0	0	0	9.87582	0	0	0	19.5287	0	10.8485	0	25.756	0	0	0
rluC	1144940	1145899	62.4094	81.8898	59.3005	52.2	77.6113	58.1386	89.5062	77.4909	76.9748	92.2034	85.2955	123.376	153.127	160.921	119.786	171.994	192.114	187.035	159.873	112.05	151.826	224.279	180.381	124.942	79.7449	76.149	104.974	146.293	131.408	181.722	109.499	74.8695	77.9902	86.7993	104.949	109.522
yceF	1146011	1146595	121.376	134.115	161.866	93.2627	58.6654	38.0867	272.237	296.126	252.132	95.0782	176.945	77.7155	151.266	210.839	289.108	165.255	152.55	130.348	41.8933	51.6122	48.5177	18.5512	18.8566	13.6417	174.137	187.07	171.922	111.239	86.0859	91.205	191.288	291.218	156.113	130.933	73.6629	107.622
yceD	1146794	1147315	1345.1	1244.59	1395.93	2089.08	2014.96	1891.13	1321.26	1484.58	1647.26	2925.28	2941.38	2785.32	1645.14	1523.1	1468.67	2717.39	2755.06	2832.2	3421.29	3461.92	3511.71	4558.55	4322.44	4354.42	1615.12	1396.79	1786.46	4255.16	3989.22	4333.29	1452.84	1476.32	1700.78	2132.64	2383.4	2008.95
rpmF	1147367	1147540	2249.51	1527.55	2688.63	2994.94	3150.7	3163.13	2689.96	3138.6	3036.26	4254.73	4176.59	3201.35	3266.33	2486.47	2469.67	3580.86	3167.36	3420.86	4383.89	3962.58	4633.86	6335.33	6180.72	5936.67	3416.7	3024.41	3680.62	6651.73	5576.61	6410.55	3236.91	2851.39	3253.11	3740.7	3888.18	3694.42
plsX	1147621	1148691	374.227	419.579	292.444	436.138	460.365	399.662	485.355	609.898	500.39	554.222	581.248	680.771	684.324	698.36	655.743	672.392	704.694	742.181	590.602	781.776	670.71	924.243	956.667	896.235	488.605	553.059	470.624	784.698	736.419	780.539	484.366	495.096	442.888	532.51	591.498	687.419
fabH	1148759	1149712	372.879	353.157	397.816	362.916	444.557	393.921	561.849	476.525	587.385	601.361	560.758	534.8	420.681	634.764	545.59	588.447	661.969	636.702	574.862	627.185	566.395	1101.07	1193.35	1211.16	458.065	390.795	539.898	425.858	528.929	471.9	503.182	480.286	366.236	418.33	367.109	529.001
fabD	1149728	1150657	531.433	495.063	591.671	617.153	597.72	688.092	765.47	684.296	754.773	881.186	915.597	852.222	740.076	717.531	761.35	904.193	925.358	874.881	756.864	831.254	840.87	1323.47	1271.58	1293.9	644.754	707.378	559.806	571.631	583.225	589.923	576.403	637.534	652.927	811.028	691.205	633.044
fabG	1150670	1151404	1684.72	1343.34	1689.46	1582.12	1565.84	1603.26	1662.93	1629.09	1632.19	2040.88	2159.22	1808.06	1452.6	1385.88	1316.27	1744.58	1853.55	1661.67	1963.76	1640.31	1812.02	2716.68	2263.61	2364	1261.7	1192.38	1286.08	1649.87	1457.51	1636.93	1252.61	1270.04	1289.06	1385.98	1519.44	1257.63
acpP	1151615	1151851	8060.32	7228.83	8328.02	10025.2	10660	8693.61	7405.2	8706.11	7000.85	9509.5	8807.19	10357.9	6144.2	5862.91	7639.69	9256.91	8923.25	8271.22	9459.86	9104.4	10178.1	11544.4	12673.9	12065.4	6066.22	6110.96	6505.33	9077.55	8515.51	9420.28	7044.5	7998.52	7545.22	9559.43	8021.07	9052.81
fabF	1151939	1153180	609.45	515.779	619.226	886.445	965.128	887.405	547.267	852.463	545.779	974.69	791.707	873.56	755.776	836.447	692.467	1108.64	1049.2	1083.49	1088.22	1148.38	1214.46	1995.88	1965.21	1855.53	562.85	547.778	469.137	1180.06	1118.08	1206.1	1386.21	1353.67	1528.23	1166.09	1480.52	1321.55
pabC	1153300	1154109	87.7848	13.857	58.5347	25.2945	56.5728	27.5461	80.7774	101.987	106.373	84.945	53.8841	89.9321	69.0966	160.113	82.1452	73.3419	75.853	61.2779	35.3491	16.5904	17.5452	48.3015	27.276	14.7995	70.8435	99.2185	62.171	52.6042	62.2614	48.6049	181.583	99.7685	102.644	59.5239	94.7138	51.8916
yceG	1154112	1155134	40.2718	65.8813	55.6593	40.0866	16.8105	32.7412	88.0107	96.977	78.2689	35.2578	21.3488	53.4465	79.8467	54.3743	65.0917	75.3355	87.4266	78.4374	50.0188	65.731	48.6596	46.7794	39.6247	42.9992	81.0857	128.652	104.002	76.0109	43.1688	49.5185	78.7946	52.7042	105.735	68.6059	89.123	0
tmk	1155124	1155765	75.7076	87.331	73.7809	77.9358	133.703	98.3759	159.089	128.551	153.233	112.169	135.838	56.6781	188.703	144.155	150.605	109.564	182.528	142.594	101.843	88.8744	82.9315	111.618	114.602	111.925	148.826	193.277	130.607	109.209	88.2881	74.3929	245.227	111.782	323.448	122.773	126.845	261.63
holB	1155762	1156766	96.8878	78.234	66.0954	40.8024	74.1465	40.7316	77.3666	115.16	91.923	68.5122	54.3251	54.4009	62.6959	92.2421	120.462	98.5896	105.673	121.658	52.9485	63.5595	88.4438	69.2578	51.332	63.6611	133.324	87.2994	139.289	44.9235	62.771	70.0038	122.046	89.4089	165.574	109.111	124.136	104.633
ycfH	1156777	1157574	117.237	154.71	190.117	68.4625	78.9529	60.5774	210.093	258.787	215.933	82.112	88.8734	114.099	134.419	170.251	204.65	104.768	188.974	124.392	99.9477	92.6142	93.4921	111.668	78.4399	95.1341	227.699	210.565	175.285	91.0809	94.7912	59.9044	57.0462	90.0117	177.109	131.816	114.158	105.338
ptsG	1157869	1159302	465.285	486.064	755.06	1809.5	1940.41	2428.59	317.049	311.582	369.688	970.328	1078.43	877.683	504.942	418.421	422.497	1037.35	987.04	1104.06	1968.49	2083.74	2141.62	1257.05	1185.67	1286.65	322.871	357.217	523.702	1038.15	1100.78	1092.09	369.349	388.845	493.612	1145	1413.32	1585.35
fhuE	1159362	1161551	15.4156	0	4.34005	3.12577	2.62162	1.70201	9.35819	26.4664	11.2672	13.4963	4.99405	4.16751	11.7406	11.3063	8.30544	4.0281	5.11284	6.98992	12.1687	16.9138	17.8872	8.9533	5.05595	7.31537	10.2136	13.3756	2.56093	11.4716	2.88523	2.57415	8.01397	4.10963	7.61053	4.01218	10.9727	0
hinT	1161885	1162244	444.957	527.595	576.833	623.164	649.36	472.989	689.737	685.25	748.754	833.471	663.754	755.318	651.255	461.058	602.11	602.293	602.322	728.439	503.297	399.438	412.601	282.469	285.083	243.07	687.553	585.844	541.499	658.383	557.78	614.275	890.835	670.345	781.62	854.42	676.157	929.76
ycfL	1162247	1162624	463.371	473.1	374.714	407.81	513.053	480.033	754.108	522.301	583.675	776.831	531.787	527.731	454.614	406.737	557.729	591.227	573.866	563.267	447.192	336.315	496.065	257.672	300.716	221.06	478.705	423.437	604.359	548.043	498.214	511.171	710.366	733.294	722.791	687.039	505.264	609.011
lpoB	1162638	1163279	442.598	279.459	295.124	421.562	347.627	405.077	617.266	578.479	603.357	764.788	568.822	552.612	562.481	432.465	442.403	424.562	330.289	445.608	270.52	303.219	304.082	189.412	200.553	155.452	441.518	488.877	618.208	429.037	451.25	455.11	730.233	670.692	672.771	671.84	432.765	555.964
thiK	1163260	1164084	127.023	122.453	91.9588	102.105	83.3219	130.728	228.028	230.32	238.733	162.841	178.564	275.946	146.997	97.3221	205.309	149.361	142.187	106.451	101.647	101.812	99.0571	71.1398	49.1001	72.6567	112.069	150.56	203.482	118.494	84.0585	95.4487	165.558	141.499	131.02	130.174	116.247	25.4758
nagZ	1164095	1165120	189.821	251.809	120.244	115.468	89.3949	123.328	319.106	314.256	288.15	236.497	239.474	266.453	211.546	277.103	153.404	154.524	179.792	160.142	115.705	111.417	124.76	91.1658	96.977	109.133	239.438	277.933	256.518	151.579	166.023	142.636	225.447	218.961	283.842	179.566	126.279	122.997
ycfP	1165143	1165685	502.211	226.965	470.657	225.983	294.831	184.574	488.631	577.066	633.561	385.475	270.79	384.991	308.657	385.998	277.989	194.146	225.892	238.637	146.627	111.165	104.5	103.887	142.15	117.528	644.641	416.351	565.726	244.2	266.535	186.102	547.195	495.188	519.649	350.498	176.287	309.069
ndh	1166085	1167389	120.614	43.0646	65.489	69.8757	35.1634	57.0719	225.936	221.868	325.863	148.338	117.223	139.745	248.739	284.343	273.857	135.071	128.583	155.281	119.274	128.899	114.506	418.644	449.272	481.401	300.895	291.532	287.676	207.72	227.358	220.107	169.297	124.024	102.079	124.447	114.061	80.6343
ycfJ	1167599	1168138	69.1761	82.9886	70.1122	42.0799	52.9393	6.87385	143.62	137.429	68.2566	60.5633	20.1693	84.1561	159.492	148.403	134.172	126.079	61.9473	56.46	26.463	37.2597	0	32.1417	27.2258	14.7722	64.8203	135.049	20.6855	46.33	23.305	46.7827	110.044	99.5847	92.2094	125.58	132.946	194.235
ycfQ	1168200	1168832	147.652	141.707	44.895	114.965	99.436	52.8184	193.609	286.814	126.264	87.9025	111.93	86.2203	73.6053	58.478	66.8222	72.9191	44.0741	108.459	119.422	90.132	117.747	48.0231	69.734	12.6121	150.932	161.422	141.286	71.1995	19.8972	57.6937	176.852	155.875	223.057	131.427	68.1034	99.4997
bhsA	1169073	1169330	14.3918	0	0	8.75454	22.0276	28.6015	125.808	127.073	71.0026	100.8	83.9229	0	89.68	47.4994	23.2616	8.46133	0	14.6829	39.3251	0	13.663	66.8696	28.3211	76.8324	147.116	56.1927	64.5531	19.2775	72.7277	54.0719	53.8686	69.0607	127.892	126.418	36.8785	0
ycfS	1169412	1170374	23.3308	34.9867	39.4109	28.3843	41.6609	42.5026	4.24897	25.7501	6.39464	44.2563	22.6748	9.46102	62.9988	44.9179	43.9948	50.295	63.8391	15.8684	27.6253	27.9255	36.9157	38.3929	42.0858	33.2145	13.2495	30.365	5.81378	10.417	52.4001	14.6095	3.63864	55.9778	0	22.771	39.8563	43.6727
mfd	1170518	1173964	70.7702	91.4318	74.4866	54.9709	56.6589	78.9775	114.212	100.94	128.916	97.2278	79.3619	68.8762	136.368	132.957	139.023	118.422	120.25	132.184	85.0859	141.722	90.9602	57.5442	68.5616	47.6628	102.021	170.044	170.925	84.5864	89.8662	98.1758	62.148	78.3689	67.7271	98.8261	94.8579	158.969
ycfT	1174092	1175165	6.97542	0	8.83727	0	0	3.46564	3.81105	15.3975	5.73558	3.05347	5.08447	0	2.1733	23.022	16.9116	6.15155	0	3.55824	0	0	0	4.05129	3.43166	0	2.971	0	5.21459	2.33586	5.87494	2.62076	3.26363	0	0	2.04241	0	0
lolC	1175427	1176626	56.2034	112.376	31.6467	89.2702	105.139	46.5399	119.416	75.8162	87.2925	125.748	91.0386	83.5684	177.057	200.954	136.263	165.218	177.088	168.835	95.5572	92.4987	109.679	108.809	98.3116	93.3485	77.1348	85.3401	60.6895	100.378	110.452	82.1192	78.8886	59.933	117.925	148.108	144.019	105.207
lolD	1176619	1177320	63.9364	31.9594	67.5017	93.9903	106.014	63.5319	157.194	70.5662	166.478	144.605	194.183	142.6	185.924	167.056	172.235	153.492	206.755	152.202	81.5286	100.443	116.339	86.6459	73.3938	79.6442	118.005	301.647	119.492	78.5046	62.8244	132.12	114.671	127.836	82.8576	124.804	157.008	149.602
lolE	1177320	1178564	141.462	180.54	183.033	126.331	128.989	122.622	154.577	172.74	237.586	176.551	153.573	139.141	208.183	253.311	248.105	208.808	188.671	187.312	123.364	129.692	120.011	108.382	103.651	70.7006	166.654	158.65	126.003	116.916	126.749	137.961	90.1263	122.765	100.3	153.343	185.102	236.631
nagK	1178593	1179504	246.312	221.62	187.234	144.837	144.516	130.535	183.918	144.989	222.785	147.357	137.647	189.779	240.46	284.529	245.505	171.363	251.208	217.788	121.147	125.298	136.406	59.6071	52.5101	65.7484	216.815	344.618	184.135	142.97	145.217	120.306	169.024	216.692	246.244	177.897	163.051	92.2139
cobB	1179631	1180359	153.945	169.293	247.045	152.953	109.958	122.377	241.111	203.89	261.604	202.167	149.617	212.253	297.377	245.576	215.646	211.187	237.422	272.235	134.608	152.016	116.92	83.4499	55.5395	98.6226	209.821	150.27	168.79	151.218	86.4387	161.95	249.694	406.298	239.404	198.332	210.389	86.4505
ycfZ	1180479	1181267	0	14.2244	0	0	14.5182	4.71275	10.3649	10.4691	7.79953	4.15226	0	0	11.8215	0	7.66575	2.78839	0	0	2.59188	0	4.50259	11.0183	9.33308	5.06395	4.04011	0	0	6.35282	0	0	0	0	0	5.55474	0	26.6338
ymfA	1181264	1181725	16.156	24.2273	20.4683	4.91384	12.3639	0	0	0	13.2844	7.07223	0	0	10.0673	13.3305	39.1695	0	12.0564	8.24134	8.82913	7.25161	0	9.38331	39.7409	17.2501	6.88121	31.5404	0	10.8203	27.2142	12.14	22.6769	0	17.9461	18.922	10.3498	0
potD	1181783	1182829	300.501	289.689	407.903	548.385	520.166	607.864	265.815	347.455	258.855	479.194	521.521	470.024	378.962	330.596	318.019	538.431	576.641	605.857	475.07	462.446	529.814	322.049	306.232	362.869	335.213	321.262	326.27	606.168	596.575	540.318	318.017	334.747	309.955	429.461	440.013	341.521
potC	1182826	1183620	174.163	211.761	131.197	143.166	201.727	140.32	92.5827	124.685	77.4088	131.873	150.967	206.151	120.259	100.981	114.122	188.185	147.532	144.069	154.344	228.18	196.625	185.902	194.521	190.983	112.272	82.7047	35.1887	182.847	150.65	159.167	74.8794	79.0563	73.2013	146.094	138.71	185.034
potB	1183617	1184444	40.6816	54.2272	45.8134	74.2398	103.776	71.8652	49.3923	49.8889	44.6009	138.508	144.972	54.9901	30.9833	44.7557	43.8359	138.192	74.21	83.0085	143.274	142.022	128.738	207.398	222.377	154.441	42.3555	35.298	54.0661	78.7108	121.825	105.294	25.3785	173.524	80.3364	119.116	121.619	76.1514
potA	1184458	1185594	65.8994	69.1754	58.4422	76.1645	85.7338	91.6754	54.0066	72.7327	81.2793	135.582	115.284	160.339	51.33	76.124	117.165	123.981	137.697	84.04	199.875	177.474	147.022	262.177	207.489	246.268	44.909	45.0281	64.0434	147.854	177.609	148.555	77.0817	102.773	80.5214	156.293	185.751	166.531
pepT	1185844	1187070	207.663	100.75	216.664	85.4529	51.4157	57.6565	243.6	242.679	246.085	147.051	178.08	156.038	194.103	156.227	236.928	131.068	109.39	62.3126	55.0744	30.1561	55.0854	12.4157	12.0192	13.0428	288.759	262.324	219.166	137.035	41.1532	64.2533	105.734	102.58	108.552	160.952	74.3417	51.4486
roxA	1187119	1188240	263.773	260.363	186.125	140.143	183.975	149.3	390.384	405.364	367.888	245.548	238.509	227.468	320.409	440.794	291.421	253.231	239.199	303.172	162.397	176.843	187.02	153.198	111.698	153.296	418.103	475.84	404.36	225.855	253.092	240.858	343.682	344.475	304.127	217.035	218.173	206.252
phoQ	1188316	1189776	46.1836	61.5612	32.5059	54.6262	27.4894	66.2876	70.0905	96.2814	71.7301	71.8817	74.8084	87.3981	84.7366	71.9791	103.676	84.4746	61.2703	70.6763	84.13	73.7049	65.7674	56.6267	53.015	54.7903	65.5689	70.1258	84.3952	63.5803	73.4729	77.119	98.4371	55.4042	57.001	90.1507	134.78	100.859
phoP	1189776	1190447	172.51	166.899	112.803	206.491	178.864	176.948	334.441	282.526	283.695	345.911	259.602	338.494	249.669	275.496	179.89	229.02	174.416	210.063	200.716	139.876	190.19	113.121	98.5574	106.951	255.981	304.19	249.605	201.257	131.233	188.17	249.95	293.738	222.532	286.773	228.155	250.002
purB	1190616	1191986	202.302	188.582	173.176	256.099	263.61	306.967	310.675	331.903	269.748	394.918	526.076	432.356	306.635	342.867	410.938	483.792	489.627	457.413	428.781	454.017	436.024	430.29	400.793	432.006	286.442	325.562	282.032	362.527	400.638	425.232	250.701	196.778	206.498	406.636	399.302	568.032
hflD	1191990	1192631	93.1786	244.527	103.293	127.531	124.789	81.0155	133.635	282.812	181.965	178.45	212.247	269.221	275.797	182.596	150.605	184.89	199.912	219.833	197.321	277.079	165.863	189.412	171.902	217.632	119.061	159.169	156.729	171.615	206.006	275.691	261.576	237.537	310.51	184.159	283.536	294.334
mnmA	1192667	1193773	135.361	162.388	154.342	121.452	145.025	117.691	229.26	231.565	228.168	234.053	276.265	255.243	225.63	273.635	268.011	242.726	222.229	238.219	192.332	270.367	208.823	257.47	229.745	270.99	227.731	204.8	187.204	269.703	273.613	277.17	193.163	259.817	210.503	253.657	225.457	171.032
nudJ	1193827	1194288	32.3119	24.2273	40.9365	49.1384	49.4556	24.0806	79.4419	35.6625	66.4218	63.6501	47.1051	98.2726	95.6394	93.3133	39.1695	61.7404	48.2256	90.6548	39.7311	14.5032	30.6757	37.5332	23.8445	34.5002	27.5249	189.243	84.5437	54.1014	54.4285	42.4901	7.55898	19.3815	17.9461	52.0354	113.847	90.7266
rluE	1194298	1194951	22.8692	17.1472	43.46	31.3005	17.5014	11.3623	24.9893	50.4812	28.2065	20.0218	8.33481	41.7322	60.5647	37.7392	83.1682	40.3362	34.1323	40.8304	15.6223	10.2648	32.5667	26.5646	67.505	48.8359	53.5729	78.131	42.7406	42.1201	19.2612	17.1845	37.4497	54.8701	63.508	40.1768	36.6259	32.1064
icd	1195123	1196373	5140.15	5228.58	5578.58	6020.28	6019.71	6783.39	5482.49	5349.16	5433.4	5766.83	6192.13	5757.64	5069.54	5333.62	5098.13	5140.62	5060.81	4950.72	4786.53	4582.05	4845.74	1837.15	1656.38	1890.19	6118.85	5344.9	5763.91	5847.94	5257.62	5663.12	6121.69	6453.87	5915.99	7000.73	7733.24	7334.09
ymfD	1196867	1197532	44.918	16.8396	42.6804	78.5554	68.7499	50.213	18.4058	61.9696	27.7006	78.6508	16.3706	27.3224	38.486	55.5934	63.5261	102.333	58.6601	51.5546	36.821	20.1614	26.6521	75.0034	55.2452	71.94	9.56581	10.9614	16.7896	26.3229	18.9157	12.6572	10.508	0	0	49.3201	14.3876	63.0611
ymfE	1197533	1198237	26.5273	15.912	0	48.4097	32.4814	26.3595	17.392	35.1336	8.72489	27.8694	0	0	33.06	26.2655	34.301	24.9538	15.8368	10.8255	14.497	4.76271	5.0368	21.5697	36.5414	22.6591	13.5583	0	0	10.6598	8.93688	0	0	12.7294	23.5733	12.4276	13.595	0
lit	1198695	1199588	96.3145	138.152	116.717	63.6827	44.8656	33.2887	109.819	83.1926	34.4327	32.9959	36.6286	20.3776	49.579	82.9253	148.905	29.5439	37.4999	34.1782	18.3079	15.0368	7.95107	17.0249	4.12029	26.8271	74.9109	65.4016	75.132	30.8505	14.1077	37.7599	19.5927	10.0473	55.819	29.4271	32.1916	0
intE	1199679	1200806	19.9271	19.9217	8.41533	30.3042	10.1666	16.5009	25.4036	21.9934	5.46174	8.72304	33.892	0	28.9735	10.9614	26.8403	7.81046	9.91376	16.9418	7.26003	8.94429	9.45903	3.85786	9.80345	3.54611	36.7789	0	19.8625	6.67299	11.1889	2.49563	21.7546	15.9371	7.37838	19.449	8.51042	0
xisE	1200787	1201032	60.3416	45.2438	114.672	82.5881	23.0892	0	32.9679	33.2993	24.8081	26.4144	43.9837	36.7042	56.4012	24.8942	0	26.6073	22.515	30.7809	41.2203	13.5422	0	0	0	0	38.5514	353.405	45.1094	0	0	0	28.2323	0	0	17.6681	0	0
ymfI	1201497	1201838	119.765	32.6542	137.938	59.607	99.9862	32.4565	83.2797	96.1337	196.955	47.6607	174.596	105.963	128.905	179.672	140.783	166.431	194.999	177.726	83.3009	68.4174	113.7	25.2941	74.9893	23.2502	92.7468	148.789	113.95	94.7951	146.72	147.264	142.635	261.23	145.13	153.021	97.6478	305.709
ymfJ	1201776	1202084	132.432	0	122.022	73.2351	92.1347	95.7051	26.3109	26.5754	59.3964	21.0807	70.2048	29.2928	22.5062	19.8675	19.4592	63.7041	35.9374	49.1311	19.7382	54.0384	22.8593	6.99237	0	25.7093	30.767	0	54.0011	0	0	18.0933	33.7974	28.886	53.4932	56.402	30.8503	0
cohE	1202259	1202933	105.264	83.0804	84.2278	84.2528	110.236	49.5465	211.884	158.982	154.886	121.261	96.9198	188.718	138.091	118.854	116.411	123.775	115.763	146.958	121.108	89.5221	73.6353	109.403	147.182	88.7312	188.777	162.238	115.967	59.368	149.317	95.7504	145.159	159.512	135.39	197.906	127.769	62.224
croE	1203024	1203224	36.8261	55.224	0	22.4013	28.1824	0	0	0	30.2805	16.1205	0	0	11.4738	30.3856	29.7612	0	27.4815	18.7854	10.0626	0	34.9613	0	0	0	0	0	0	0	0	0	0	0	0	21.5655	23.5914	0
ymfL	1203268	1203825	13.3913	40.1629	16.9657	24.4378	30.7444	19.9599	7.3164	29.5598	22.0222	17.586	9.76109	16.2912	8.34456	0	0	7.87311	9.99328	0	14.6365	18.0321	19.0698	0	19.7642	0	0	13.0716	20.0218	8.96869	22.5573	0	0	32.1298	0	0	17.1574	0
ymfM	1203822	1204160	0	32.9406	27.8296	6.6811	16.8105	10.9137	0	24.2442	18.0621	9.61575	0	0	6.844	0	17.7523	19.372	0	0	12.0045	0	10.4271	0	0	11.7271	0	0	0	7.3559	0	0	0	0	0	0	14.0721	0
oweE	1204170	1204403	15.8492	0	0	19.2822	0	15.7489	17.3186	34.9854	0	13.8759	23.1054	0	9.87615	0	0	0	0	0	0	14.2278	15.0466	0	0	16.9226	0	0	0	0	0	0	0	0	0	9.28134	20.3065	0
aaaE	1204404	1205537	9.91099	9.90827	16.7418	4.01924	10.1129	6.56552	14.4398	14.5849	16.2987	8.67701	14.4485	0	6.17585	5.45177	21.3589	0	4.93072	6.74094	3.61086	11.8628	0	3.8375	3.25057	7.0548	0	19.3487	9.87883	0	5.56492	0	3.0914	0	0	7.73853	0	0
ymfR	1205549	1205731	20.195	0	0	0	30.9097	0	22.0672	0	0	0	0	0	25.1683	0	32.6413	0	0	0	11.0364	18.129	0	0	19.8704	0	0	39.4256	0	0	0	0	18.8975	0	0	0	0	0
beeE	1205731	1206142	0	0	0	16.5176	0	0	9.89036	0	14.8849	7.92431	0	0	0	0	0	10.6429	13.509	9.23428	9.89288	8.1253	0	0	0	9.66422	23.1308	0	0	6.06197	30.4931	6.80134	25.4091	0	20.1083	5.30043	0	0
jayE	1206143	1206922	9.59454	0	12.1555	8.75454	0	4.76692	15.7261	0	0	0	20.9807	0	11.9573	0	7.75387	2.82044	0	4.89429	5.24335	0	0	5.57246	0	0	4.08654	18.7309	7.17256	3.21292	0	3.60479	8.9781	11.5101	10.6577	5.61859	12.2928	0
ymfQ	1206913	1207497	6.3882	19.1594	48.5599	3.88595	0	6.34779	6.98044	28.2025	21.011	5.59283	9.31288	0	3.98069	10.542	0	3.75579	0	0	3.49111	5.73469	0	0	0	0	16.3253	24.9427	9.55122	0	0	0	5.97777	15.3272	14.1921	11.2228	8.18477	0
stfP	1207501	1208130	23.7363	17.7973	0	7.21939	0	11.793	12.9684	0	29.2759	10.3905	0	14.4381	11.0931	9.79252	19.1825	3.4888	17.7132	6.05407	6.48585	5.32701	0	6.89295	0	0	25.2746	0	0	7.94855	0	4.45901	5.55281	28.4753	13.1832	6.95001	7.60291	33.3237
tfaP	1208132	1208545	36.0313	54.0321	0	5.47946	13.7871	0	9.84293	19.8838	59.254	23.6589	0	0	44.9045	0	14.5594	15.8878	26.8884	18.38	9.84543	16.1727	17.1034	10.4634	0	9.61787	46.0398	70.342	0	18.0987	15.1734	6.76872	8.42908	0	20.0119	15.825	23.0822	50.585
tfaE	1208517	1209119	12.3969	37.1805	15.7058	0	0	0	20.3193	13.6824	20.3869	10.8534	9.03626	30.1629	7.72491	0	10.0186	18.2212	0	0	3.38741	5.56435	5.88458	0	6.09885	6.61824	5.28014	24.2018	0	8.3027	0	4.65768	23.2008	14.872	0	3.62983	15.8833	34.8085
stfE	1209119	1209619	0	0	0	0	0	0	0	0	0	6.52497	0	18.1336	4.64414	12.2989	0	0	11.1235	7.60362	4.07296	0	0	4.32861	0	0	0	43.6497	0	4.9915	0	5.60031	13.9481	0	16.5574	8.72888	0	0
pinE	1209685	1210239	0	0	0	8.18974	0	0	0	0	0	0	0	0	0	11.1087	0	7.91544	10.047	6.86779	7.35761	6.04301	6.39078	3.90971	0	0	5.73434	0	10.0647	13.5254	0	0	0	0	0	3.94208	8.62481	0
mcrA	1210346	1211179	4.48777	0	0	10.9196	20.6065	13.3781	58.8459	39.625	81.1822	39.2902	26.1695	21.8383	41.9471	96.2756	72.5362	60.685	46.886	50.3638	24.5254	32.2294	21.3026	31.2777	22.0783	28.7502	49.6977	87.6123	20.1294	33.062	22.6785	23.6056	37.7949	0	19.9401	34.1647	40.2491	75.6055
icdC	1211413	1211577	178.87	134.115	226.613	435.226	171.107	222.173	268.747	197.417	294.154	254.474	130.38	0	125.392	295.175	108.416	302.341	100.111	159.676	207.721	200.714	106.133	116.872	65.9982	71.6188	209.508	174.599	167.146	194.669	150.65	100.806	146.455	321.872	149.017	288.053	286.467	251.118
iraM	1211680	1212003	126.357	34.4517	29.1062	27.9503	17.5817	0	12.552	25.3564	0	30.1705	50.2383	0	7.15795	0	0	27.0142	17.1444	0	18.8328	10.3119	21.8107	13.3432	11.3025	24.53	39.1409	0	0	7.69332	0	17.2633	0	0	0	20.1805	0	0
ycgX	1212703	1213107	9.20653	0	23.3278	5.60033	0	9.14828	0	0	30.2805	8.06026	0	0	5.73688	0	0	16.2383	0	0	0	16.5294	17.4807	26.7355	0	0	0	35.9468	0	6.16597	15.5081	6.91803	8.61502	22.0893	0	16.1741	35.3871	0
bluR	1213328	1214059	127.764	45.9825	64.7465	83.9364	46.9323	35.5476	189.868	146.653	168.088	120.805	96.8539	87.0414	184.704	143.371	123.904	144.223	68.6477	114.706	72.6151	32.1143	72.7766	35.6183	35.1991	21.8267	143.663	99.7708	191.024	85.5686	77.4773	72.964	210.417	208.451	215.72	140.66	85.1216	286.992
bluF	1214264	1215475	9.27472	27.8165	7.83353	16.9255	18.9274	6.14403	54.051	61.4187	40.6731	29.7732	4.50697	7.5221	44.3086	76.5268	24.9847	38.17	73.8269	41.0032	16.8952	27.7531	23.4802	3.59114	6.08379	6.6019	26.3355	24.1421	32.3562	22.776	10.4153	9.29236	40.5012	22.2529	54.9462	32.5878	23.7661	34.7225
ycgZ	1215789	1216025	125.209	0	0	19.0411	119.775	0	136.817	34.548	154.431	109.62	0	152.322	117.032	77.4833	101.188	64.4119	23.3593	47.9028	42.7661	0	14.8586	9.09008	0	0	79.9941	122.219	23.4005	20.9643	26.3638	0	424.72	638.38	417.247	164.976	80.2107	175.783
ymgA	1216068	1216340	13.6097	0	137.938	16.5575	0	0	252.813	0	89.525	119.152	0	33.1136	84.8061	44.9179	0	64.0118	40.6249	0	7.43758	12.2174	25.841	0	13.3909	0	139.12	79.7082	20.3482	45.5746	0	20.4533	853.261	848.996	362.824	223.156	52.3113	0
ariR	1216369	1216635	27.8242	0	35.2509	16.9255	0	0	152.019	153.547	411.815	48.7198	0	33.8494	43.3453	22.958	22.4862	24.5379	41.5276	28.3869	0	12.4889	0	0	27.377	0	189.616	325.918	104.002	18.6349	0	20.9078	859.204	968.001	896.309	244.409	17.8246	0
ymgC	1216748	1216996	0	0	0	0	0	14.8115	65.1508	65.8058	0	0	0	0	18.5766	0	0	0	0	15.2072	16.2918	13.3809	0	8.65722	0	0	101.58	58.1996	22.2862	0	0	0	209.222	429.163	430.493	43.6444	38.1956	0
ycgG	1217328	1218851	4.9198	14.7553	6.23296	1.49636	3.76503	7.333	8.06385	27.1497	12.136	4.30725	0	5.98517	9.19705	4.05938	15.9038	8.67744	14.6856	2.50964	0	4.4165	2.33533	1.4287	2.42037	2.62649	8.38183	9.60465	11.0336	6.58996	4.14362	1.84843	11.5093	11.8041	0	4.32157	3.1517	13.814
ymgF	1218983	1219201	0	0	0	0	0	0	0	0	0	14.8135	24.6665	0	52.7173	0	0	0	0	0	9.24672	0	0	68.7898	49.9446	18.066	14.4134	66.0644	25.2978	0	0	0	0	0	37.5899	29.7254	0	0
ycgH	1219601	1222248	19.8369	4.2496	10.7707	4.30957	13.0122	14.0796	17.0311	18.7662	20.9713	16.1266	14.4594	17.2375	29.1367	28.0588	43.5135	16.6609	16.9181	10.119	8.51773	5.08789	4.03552	7.40648	8.36492	4.53865	19.312	19.3633	19.0664	20.8773	16.7073	17.0354	10.6071	10.1989	3.14785	11.6166	21.7849	0
ymgD	1222305	1222634	56.4004	67.6619	142.909	48.0317	86.3244	33.6261	73.955	99.598	74.2009	88.8807	82.2218	54.891	175.724	74.4585	127.624	159.164	101.013	241.672	86.3028	111.387	64.2532	157.234	110.988	108.396	57.6534	88.0859	67.4609	83.1018	57.0028	76.2853	42.2213	27.0643	25.0599	72.662	57.8095	63.3451
ymgG	1222644	1222988	32.3816	32.3727	0	72.225	99.1243	42.9023	35.3836	0	35.5013	75.5997	31.4711	26.2625	134.52	89.0613	209.354	177.688	177.208	143.158	53.0889	77.5172	51.2364	106.573	116.824	80.674	27.5842	42.1446	48.4148	108.436	54.5458	56.7755	50.5018	0	23.9797	88.4928	96.8061	60.6147
ymgI	1222990	1223163	21.2218	63.648	0	51.637	0	21.0876	23.1893	0	34.8996	0	30.9377	0	52.896	105.062	34.301	174.676	95.0208	86.604	34.7928	38.1017	20.1472	61.6277	62.6424	67.9772	0	0	0	42.6393	35.7475	31.8933	0	50.9176	94.2932	62.1378	27.1901	0
ymgJ	1223264	1223449	59.6232	0	0	36.2688	0	0	65.1508	0	65.3675	86.9996	28.9734	0	37.1532	65.5944	64.2463	11.6847	0	0	10.8612	0	0	0	0	0	50.7899	38.7997	0	53.2427	33.4778	0	37.195	0	0	11.6385	0	0
ycgI	1223671	1223907	0	0	54.8573	6.58483	0	0	11.8285	23.8949	0	0	15.7809	0	20.2362	35.7272	0	19.0929	16.1563	11.0439	23.6631	19.4352	0	6.28709	10.651	0	55.3273	84.532	32.3695	0	18.2343	8.13416	0	0	0	12.6783	0	0
minE	1224279	1224545	792.989	792.772	705.018	964.751	979.495	732.676	972.919	583.478	915.144	816.057	1156.04	846.236	580.828	849.447	652.1	948.797	955.135	794.832	638.64	412.133	541.512	492.884	328.525	460.482	912.525	516.037	956.82	717.445	656.166	742.227	1379.93	1702.35	927.216	1083.55	819.932	937.508
minD	1224549	1225361	699.696	510.822	699.834	806.448	838.426	795.901	759.534	721.444	787.293	705.273	791.868	772.812	717.11	698.869	766.35	792.97	556.501	727.935	513.193	462.823	528.79	422.421	380.46	447.266	839.154	817.79	867.194	647.427	573.8	639.917	1313.79	1259.09	1196.52	951.576	802.107	956.465
minC	1225385	1226080	333.174	338.455	190.627	225.552	263.197	250.969	516.733	498.204	362.326	371.671	336.862	379.172	435.314	425.66	451.654	454.951	433.099	378.288	270.179	303.914	275.489	255.927	174.485	229.508	517.272	409.146	530.277	320.313	343.974	319.001	618.506	502.839	596.92	424.831	461.298	452.659
ycgJ	1226600	1226968	181.755	151.421	204.683	110.561	154.549	30.1008	176.538	267.469	215.871	132.604	176.644	49.1363	56.6286	116.642	130.565	154.351	90.4231	72.1118	82.7731	63.4516	28.7585	41.052	89.417	32.344	146.226	256.266	166.068	121.728	119.062	60.7001	141.731	193.815	224.327	206.959	181.121	56.7041
pliG	1227071	1227472	500.835	667.597	587.515	868.84	652.996	801.796	91.2111	61.4187	45.7572	487.198	405.628	676.989	104.029	137.748	164.899	632.532	373.749	369.029	430.829	33.3037	361.008	5.38672	36.5027	19.8057	7.90065	36.2131	41.6009	37.2699	46.869	48.7849	17.3577	44.5058	61.8144	59.7443	35.6492	0
ycgL	1227714	1228007	303.536	113.795	160.231	276.962	212.934	138.241	345.497	558.352	603.163	498.271	276.564	369.267	401.93	480.031	306.63	364.35	509.657	348.384	283.379	124.889	324.187	176.293	124.441	54.0155	603.323	320.98	491.647	406.581	383.473	370.638	414.217	455.173	674.339	451.786	194.45	497.163
ycgM	1228079	1228738	254.95	305.856	301.467	217.121	216.788	236.448	575.744	650.316	642.879	327.371	396.45	413.545	476.603	448.772	430.392	313.108	202.94	213.865	173.387	167.837	123.709	105.297	78.0432	96.788	550.186	497.725	516.717	239.05	276.76	238.406	572.567	802.01	704.852	245.515	159.696	222.711
ycgN	1228815	1229276	129.248	193.819	102.341	98.2768	61.8194	88.2957	167.711	249.637	278.971	120.228	94.2103	98.2726	186.245	213.287	195.848	189.971	192.903	123.62	123.608	50.7613	115.034	60.9915	63.5854	43.1253	172.03	110.392	144.932	86.5623	95.2499	91.0501	136.062	329.486	161.515	132.454	134.547	0
hlyE	1229483	1230394	36.9469	295.494	31.2057	14.9832	113.099	12.2377	35.8863	81.556	27.0043	17.9704	23.9387	0	28.1389	20.3235	19.9058	19.3085	67.3973	12.5647	4.48693	44.2229	0	0	40.3924	0	80.4312	144.259	12.2757	10.9977	82.9811	0	42.2559	167.444	18.2403	7.21206	136.753	0
umuD	1230767	1231186	35.5202	26.6329	22.5006	27.0087	40.7745	17.6478	77.6265	0	116.827	31.0977	12.9456	43.212	38.7341	29.3081	14.3529	36.5457	26.507	18.1193	14.5587	0	8.43039	20.63	8.73736	18.9629	52.9512	86.6803	79.6612	23.7893	14.9582	6.67271	24.9286	63.9179	19.728	26.0009	0	49.8674
umuC	1231186	1232454	29.5304	26.5701	22.4475	14.3707	4.51982	2.93435	48.4021	32.5925	29.1379	18.0976	25.8301	7.18502	31.2823	24.3658	19.0921	17.3617	17.6297	6.02551	19.3658	15.9057	5.607	15.436	2.90558	3.15303	32.702	57.6506	26.4911	5.93329	4.9743	8.87596	44.2129	49.5966	6.56049	17.2931	11.3506	16.5833
dsbB	1232500	1233030	168.821	295.355	285.176	158.32	139.962	286.578	199.845	93.1633	289.196	209.386	194.838	188.264	162.18	232.16	204.65	206.78	199.473	294.235	196.051	246.27	233.73	257.382	235.32	210.296	125.833	205.987	178.79	179.021	130.338	264.284	276.455	236.281	250.036	280.109	207.286	276.512
nhaB	1233176	1234717	77.7996	58.3337	92.4052	124.23	122.799	152.199	100.952	107.334	99.9551	117.069	173.672	124.224	71.2042	88.2658	58.9444	125.786	97.9729	124.02	128.88	185.515	122.331	83.311	93.2946	116.815	124.263	137.645	156.306	153.06	151.528	147.979	186.553	180.832	145.834	185.086	218.049	204.795
fadR	1234938	1235657	161.057	124.655	197.463	287.592	214.701	227.151	170.311	194.96	136.702	122.81	159.053	126.409	174.82	162.897	218.331	128.289	85.2953	174.915	164.676	130.589	103.578	144.838	143.133	144.228	190.304	202.853	186.427	170.498	245.041	171.774	281.972	299.167	277.011	161.249	153.099	145.878
ycgB	1235709	1237241	227.43	256.705	266.447	49.0904	37.4297	36.4502	526.424	550.609	538.898	92.0633	114.083	113.052	245.341	262.313	260.875	67.575	54.7483	79.838	10.6915	15.3672	9.2866	2.84065	7.21856	7.83331	499.963	448.774	420.477	31.1189	32.9547	18.376	135.013	93.8794	103.225	107.406	37.5988	54.9321
dadA	1237571	1238869	276.96	285.536	285.093	310.625	269.356	269.474	185.995	229.259	199.265	80.8255	138.792	98.2726	255.278	233.283	195.848	115.339	73.1996	58.8667	74.1016	93.235	68.4726	155.83	102.191	129.376	371.094	377.359	457.226	226.067	199.247	197.275	1398.41	1294.41	1563.88	866.693	672.735	712.852
dadX	1238879	1239949	188.862	230.769	150.653	242.535	230.182	170.291	95.5424	108.083	120.784	64.302	76.48	59.5674	213.579	167.376	163.936	65.7998	73.0793	67.7954	55.4287	50.2346	59.7663	130.003	99.7962	93.3578	244.302	273.116	209.166	128.831	123.718	136.66	1034.19	1074.11	1142.19	593.954	492.915	314.249
cvrA	1240335	1242071	30.2228	45.3218	49.2297	38.0823	39.6497	27.8865	61.3316	76.244	71.0026	51.0298	44.0595	36.7675	88.7832	21.3747	87.231	48.2296	51.5515	44.0486	93.2006	87.2069	69.6815	38.8679	50.9779	59.9293	71.7189	80.0747	64.5531	49.1577	40.0002	56.7755	80.8029	56.9751	62.3473	60.6808	71.9131	36.3688
ldcA	1242166	1243080	171.855	134.992	93.3111	136.897	118.992	60.9885	138.605	162.579	74.019	139.711	137.198	69.69	66.2929	162.057	72.7495	67.3588	109.926	58.4435	69.3202	132.235	58.2689	30.8944	56.3645	30.5823	191.707	159.764	110.12	117.839	130.957	95.315	88.0646	157.079	181.807	112.62	125.821	91.9126
emtA	1243180	1243791	103.832	91.5911	92.856	92.8836	158.921	115.313	133.48	94.3751	150.664	144.377	160.272	208.05	114.178	141.108	138.208	150.818	200.548	143.319	96.7974	120.624	69.5815	53.2102	60.096	58.6925	109.26	119.238	210.034	151.352	102.883	142.275	194.321	205.161	162.828	157.375	101.731	34.2991
ycgR	1243793	1244527	132.334	76.3259	77.38	120.749	101.273	35.4031	5.56165	11.2351	0	13.3682	22.26	0	3.17161	16.7986	24.68	17.9545	15.193	5.19272	570.215	562	550.854	242.402	190.304	163.035	34.6858	59.6191	7.60991	13.6353	25.7208	11.4738	0	0	0	113.263	32.606	0
ymgE	1244728	1244982	363.979	130.997	258.233	106.276	111.419	14.4671	334.087	514.203	311.256	50.9858	106.123	35.4238	163.301	216.233	141.192	59.918	43.4591	44.5608	7.95648	26.1395	13.8219	0	14.3252	15.5452	372.066	426.346	370.054	48.7542	24.5245	0	108.99	69.8637	129.379	85.2588	37.3073	0
ycgY	1245160	1245600	16.9201	0	0	10.2925	0	8.40653	18.4887	37.3492	41.738	7.40673	0	0	42.1738	13.961	13.674	4.97389	0	8.63114	0	0	0	9.82712	0	0	28.8267	16.5161	25.2978	16.9981	0	6.3571	0	0	0	9.90846	21.6786	0
treA	1245679	1247376	128.08	105.968	100.717	29.5524	23.6593	26.3316	77.2158	82.8666	79.8936	25.1332	41.8505	32.2376	53.6657	36.4413	39.2616	45.4405	36.2543	51.8173	2.41361	13.8765	10.4822	5.13021	2.17278	2.35782	47.0277	51.733	72.6364	17.7476	14.879	31.5277	10.3319	26.4915	9.81181	36.2087	42.4395	49.6036
dhaM	1247696	1249114	113.586	118.837	100.398	83.556	36.3874	73.4951	112.571	122.449	160.729	143.384	123.229	122.115	123.452	113.337	166.512	145.985	118.275	118.578	77.9534	92.481	95.2954	29.1496	15.5945	33.8452	94.5078	108.296	94.7868	99.0718	84.5421	99.2459	116.175	69.7163	111.501	179.439	101.533	103.838
dhaL	1249125	1249757	129.934	141.707	134.685	97.002	135.595	140.849	141.98	78.222	194.252	170.634	189.42	114.96	125.129	175.434	152.737	111.115	114.593	96.4082	93.6013	111.34	95.3191	24.0115	11.6223	37.8363	90.5594	92.2409	88.3037	118.666	99.486	115.387	210.011	269.239	196.815	221.351	189.176	265.332
dhaK	1249768	1250838	234.329	188.811	194.963	174.455	117.768	198.094	118.473	108.083	115.032	263.332	137.664	76.5867	137.301	167.376	141.324	129.543	104.399	146.295	91.744	100.469	66.407	46.72	20.6475	26.1402	74.4824	40.9673	73.2082	121.804	129.61	149.8	166.91	201.395	178.709	227.341	94.102	58.9216
dhaR	1251066	1252985	19.5334	11.7168	19.7977	14.2586	5.97942	15.5278	12.8066	38.8059	51.3966	22.2317	39.8667	23.7633	26.7781	38.6812	34.7291	25.2652	32.0689	37.8639	22.4172	14.0281	14.8354	12.4794	5.76584	12.5137	16.6394	45.7607	14.6025	27.4727	23.0323	32.2913	32.901	79.673	47.735	22.8776	15.016	43.8771
ycgV	1253085	1255952	19.6252	0	6.63026	11.1421	2.00251	6.50035	37.1707	28.8803	32.2739	11.4545	9.5367	9.55	75.0051	77.7262	97.2758	23.0764	37.1015	44.0486	7.86503	9.39603	2.48419	2.27964	2.57464	1.39695	32.3209	45.9759	29.3423	2.62875	17.631	6.88188	20.8129	18.8347	11.6265	12.2587	15.0867	0
ychF	1256721	1257812	171.519	113.171	165.148	233.71	262.521	211.338	146.188	151.443	191.804	198.216	250.044	183.622	173.144	203.792	171.881	302.522	296.951	258.981	388.058	326.422	312.64	585.75	550.166	516.44	151.952	127.242	123.093	296.372	277.362	311.899	189.389	197.532	221.008	249.096	184.595	250.43
pth	1257929	1258513	44.7174	95.7968	97.1198	58.2892	58.6654	88.869	125.648	141.012	42.0219	50.3355	27.9386	46.6293	159.228	115.961	103.253	150.232	133.482	149.9	118.698	172.041	139.489	129.858	201.137	245.55	92.5102	87.2994	124.166	132.631	53.8037	124.807	83.6887	183.927	56.7683	89.7828	98.2172	35.874
ychH	1258791	1259069	2184.49	1677.87	1721.29	1045.24	815.491	1032.39	334.764	382.234	284.766	198.248	349.53	162.045	166.003	263.773	172.235	39.1562	119.281	13.5895	87.352	47.8298	25.2912	15.4725	13.106	0	317.707	286.045	298.73	89.2098	67.3118	180.163	236.821	191.754	177.552	335.412	170.661	224.404
dauA	1259124	1260803	17.8551	40.1629	45.2418	29.8684	37.5765	37.702	36.582	64.0463	36.7037	31.264	22.7759	32.5823	48.6766	58.9297	46.8964	34.1168	53.2975	40.9864	30.4928	38.0677	38.1396	71.2948	57.0965	78.6402	47.5307	39.2147	53.3915	28.4008	41.355	36.8961	85.628	69.6146	114.043	35.289	51.4721	25.0671
prs	1260928	1261875	572.722	805.539	700.569	665.539	761.725	647.595	1104.89	1116	1039.28	957.874	973.122	816.871	1132.17	1336.2	1378.97	1133.23	1391.24	1410.39	917.38	1049.54	903.7	1729.7	1698.33	1712.22	1059.86	956.163	1051.18	1238.02	1077.84	1181.26	1504.28	1667.91	1737.43	946.023	1153.82	776.328
ispE	1262026	1262877	369.036	316.23	278.296	293.968	329.487	257.564	475.258	446.094	411.815	342.321	397.088	491.708	695.351	710.491	568.073	542.416	577.015	636.463	468.176	418.049	433.766	569.007	574.918	553.517	523.938	445.993	472.936	509.028	532.826	481.98	616.654	569.205	585.61	499.108	545.996	419.411
lolB	1262877	1263500	95.8536	89.8381	106.259	72.8847	64.1857	59.5295	117.833	92.5689	88.6683	146.859	69.8689	87.4579	123.192	108.749	145.246	165.543	98.3549	152.8	111.315	102.182	113.75	59.1508	117.892	83.1555	188.822	128.652	143.314	124.382	100.914	193.572	112.119	43.1216	66.5466	157.872	122.811	67.2853
hemA	1263714	1264970	119.246	62.5872	113.306	105.18	82.1315	62.2083	224.77	250.062	264.738	151.379	156.456	181.336	196.912	265.657	250.561	161.249	177.976	164.238	107.526	128.457	127.359	107.35	114.397	76.3934	233.634	250.258	231.776	187.68	135.585	152.328	412.864	400.552	463.608	190.29	198.617	167.412
prfA	1265012	1266094	38.0469	41.4943	78.8763	63.1198	63.5272	75.6123	124.722	53.4445	91.0088	102.958	121.016	134.65	90.5223	97.0325	100.629	107.777	108.408	102.334	105.852	68.3094	95.2261	140.62	102.097	125.564	85.4449	108.039	155.141	101.926	69.915	111.759	317.185	323.65	338.101	151.911	137.377	58.2705
prmC	1266094	1266927	26.9266	53.8385	56.8563	60.0581	20.6065	53.5125	83.365	69.3437	36.901	62.8643	52.339	43.6767	53.133	44.4349	43.5217	65.962	46.886	41.2067	39.2406	60.4301	80.9499	54.736	70.6504	105.417	45.8748	26.2837	60.3883	30.0564	52.9166	37.0945	222.57	204.583	149.551	81.4696	80.4982	50.4037
ychQ	1266924	1267316	85.3696	56.8975	48.0694	63.4704	87.1092	65.9785	114.014	167.506	77.9953	66.4361	96.7975	92.3166	118.215	313.064	137.984	128.266	169.886	77.4187	36.2864	119.212	45.0259	60.6006	111.997	91.1512	137.364	129.626	198.55	69.881	63.9122	78.4043	204.15	318.621	168.585	111.095	109.378	53.2675
ychA	1267320	1268129	152.468	69.2848	93.6555	143.335	70.716	105.593	388.741	387.55	387.501	186.07	175.123	179.864	215.927	289.729	283.774	241.757	137.915	188.547	113.622	157.609	144.748	198.573	154.564	147.995	279.438	369.815	352.302	176.379	194.567	177.061	332.902	365.818	359.254	265.152	136.151	103.783
kdsA	1268165	1269019	310.833	367.645	332.788	335.55	321.634	365.42	712.786	782.767	683.958	555.763	568.02	575.204	632.903	953.641	750.064	527.65	548.862	576.174	313.419	330.126	374.062	333.091	348.914	378.628	783.159	572.635	726.56	428.082	361.35	407.922	819.33	840.319	661.371	571.711	454.34	319.605
ldrA	1269168	1269275	406.083	507.464	0	82.34	310.768	100.878	36.9775	149.397	55.6507	88.8807	49.3331	82.3365	147.608	111.688	0	0	0	34.5246	18.4934	0	96.3798	19.6542	66.5928	0	115.307	0	202.383	0	57.0028	25.4284	0	0	0	118.902	43.3572	0
ldrB	1269703	1269810	372.242	0	171.491	123.51	51.7947	134.504	147.91	149.397	55.6507	177.761	98.6662	82.3365	84.3477	167.532	109.392	59.6867	0	34.5246	55.4803	0	0	39.3085	33.2964	0	115.307	132.129	50.5956	0	0	50.8568	94.998	0	0	0	0	0
ldrC	1270238	1270345	609.124	101.493	514.472	123.51	155.384	134.504	184.887	74.6985	55.6507	88.8807	0	82.3365	42.1738	111.688	54.6962	19.8956	50.5066	34.5246	55.4803	91.1351	64.2532	0	33.2964	36.132	115.307	66.0644	151.787	0	0	50.8568	126.664	0	0	79.2677	86.7143	0
chaA	1270749	1271849	47.6338	81.6355	86.2114	82.7875	114.568	67.6177	74.3569	22.5313	89.525	175.749	203.365	190.403	76.3255	84.221	60.4928	122.023	106.64	97.1941	109.704	125.228	129.205	45.4504	50.216	43.594	89.8485	99.6352	55.9577	107.1	166.207	130.39	76.4114	57.144	60.4706	153.42	135.138	152.855
chaB	1272119	1272349	112.367	96.288	0	48.8234	24.5693	31.9017	52.6218	177.169	52.7968	112.43	140.41	117.171	100.028	26.49	155.674	47.1882	23.9582	32.7541	26.3176	43.2308	15.2395	9.32316	0	0	205.113	188.03	264.005	32.2528	0	24.1244	90.1263	77.0292	71.3243	65.8023	82.2674	90.145
chaC	1272507	1273202	91.354	112.818	68.0811	35.9575	24.6747	42.7182	769.227	794.753	733.49	446.947	430.87	627.595	207.611	168.49	199.77	107.419	96.2443	65.7893	38.1775	24.1202	30.6099	15.6053	10.5748	28.6885	759.887	828.783	923.968	197.946	171.987	173.634	191.083	180.506	191.015	84.9661	103.276	90.5319
ychN	1273246	1273599	883.827	725.802	933.111	435.226	483.127	470.483	137.966	255.481	190.335	303.987	168.727	307.205	262.258	225.722	119.045	222.697	157.037	225.425	172.502	207.798	179.801	97.7757	113.879	78.6402	152.37	184.869	188.777	169.124	177.236	173.939	315.063	454.408	163.626	468.279	242.654	295.433
ychO	1273784	1275178	206.89	370.688	285.941	341.596	378.346	149.514	220.199	243.171	163.489	171.722	156.68	150.361	55.2514	115.283	191.085	116.897	164.417	63.0481	95.4437	86.8326	94.3805	26.529	55.5178	25.8196	350.189	403.9	180.776	145.76	76.9416	104.988	67.8848	193.4	71.6304	190.387	110.161	105.621
narL	1275179	1275829	86.1528	17.2258	101.872	94.3322	70.3267	79.9006	156.9	164.816	160.57	135.767	100.477	125.771	125.264	104.259	213.516	84.4192	111.439	158.211	100.441	72.1835	81.7902	56.7088	73.4659	49.06	210.382	201.83	188.921	146.173	125.772	155.37	128.988	68.9023	191.398	208.532	228.122	258.03
narX	1275822	1277618	12.5209	12.5174	26.4382	30.4658	38.3281	49.7667	70.6886	87.5217	54.9087	56.6368	66.9285	50.7742	63.7177	65.4304	60.7128	45.395	59.1769	57.4834	53.6002	54.3266	49.5285	32.7243	26.6926	26.7377	95.9929	93.7014	90.4819	55.9048	45.6973	50.1787	87.8732	135.186	111.266	80.6549	77.537	140.626
narK	1277957	1279348	24.234	8.07577	47.7593	11.4656	12.3639	18.7294	8.82688	29.7187	30.9968	14.1445	11.7763	6.5515	28.524	22.2174	8.70434	7.91544	4.0188	2.74711	5.88609	4.83441	12.7816	4.69166	2.64939	5.75004	11.4687	21.027	28.1812	12.6237	9.07141	16.1867	12.5983	38.7631	17.9461	14.1915	3.44992	0
narG	1279864	1283607	13.0321	21.0461	5.08019	8.53726	12.2748	1.99226	21.9082	13.2771	16.4858	13.1649	8.76857	4.87822	12.4935	18.1973	16.203	5.8938	11.9695	7.15921	8.76551	10.799	4.75855	5.24008	2.95909	7.49254	24.7647	27.399	7.49415	17.4563	1.68863	4.5197	23.4516	19.2419	11.1355	11.741	11.5596	16.8887
narH	1283604	1285142	14.6158	14.6118	12.3447	11.8544	14.9136	4.84111	29.2798	37.6399	44.0658	19.1941	17.7561	5.92694	10.6255	28.1392	11.8118	11.4574	21.8141	9.94092	13.3124	8.74708	9.25046	4.2444	2.39682	2.60094	35.2763	42.8005	32.7789	21.209	12.3099	10.9827	13.6768	29.2231	21.6471	15.6916	15.6052	0
narJ	1285139	1285849	15.7826	0	26.6603	12.8008	16.1042	20.9104	5.7486	34.8384	34.6063	9.21173	23.0083	12.8002	6.55644	17.3632	8.50319	9.27902	15.7037	26.8363	5.75006	4.72269	9.98895	3.05549	5.17633	0	35.8517	20.541	23.5971	7.04683	26.5853	23.7189	39.3829	37.8673	35.0628	18.4847	33.702	0
narI	1285849	1286526	22.0632	16.5429	27.9522	6.71053	16.8846	5.48091	42.1902	85.2287	54.4249	28.9743	16.0821	0	17.1854	18.2046	17.8305	6.48578	0	11.2547	3.01435	9.90308	10.473	3.20355	5.42717	5.88936	84.5753	53.8411	32.9875	25.8591	27.8736	4.14472	67.0984	66.1705	98.0317	32.3007	28.2681	30.9749
tpr	1287087	1287176	201.95	121.137	0	245.692	247.278	280.941	220.672	178.312	66.4218	106.083	117.763	98.2726	75.5048	0	391.695	142.478	301.41	164.827	66.2185	145.032	115.034	164.208	79.4817	129.376	137.624	157.702	0	54.1014	136.071	212.45	37.7949	193.815	89.7306	94.6098	0	0
purU	1287782	1288624	57.7204	93.215	56.2514	140.445	129.119	105.887	145.55	107.809	160.637	143.827	110.037	108.03	179.837	227.138	172.235	240.158	198.802	280.849	279.041	227.191	257.127	293.977	371.338	327.11	158.854	225.369	199.153	321.155	388.913	303.608	336.535	287.63	315.648	299.011	255.992	274.271
ychJ	1288674	1289132	73.174	24.3846	185.41	54.4032	49.7767	24.237	204.337	179.47	53.4825	149.481	71.1165	118.693	227.985	348.843	236.543	229.445	182.02	149.307	191.059	160.571	192.968	146.386	119.997	173.621	173.147	253.962	170.185	125.241	246.519	213.83	251.066	234.089	198.689	147.597	229.174	91.3157
rssA	1289245	1290150	74.3815	123.935	125.647	57.8147	82.2219	82.1232	139.977	164.189	135.913	86.8274	66.2659	90.4886	133.898	156.842	106.865	99.6091	123.349	88.5333	47.4238	70.4818	62.7688	45.6004	32.5272	30.8851	172.485	169.413	148.28	60.8864	69.6074	86.9434	65.7357	118.976	119.345	94.3756	105.889	46.4113
rssB	1290242	1291255	258.543	221.548	140.38	98.8566	118.715	88.0826	391.481	244.588	346.216	161.681	145.38	197.705	216.343	213.327	131.335	147.661	93.7128	94.2042	52.4799	43.1032	24.5451	30.0321	32.7071	39.4361	276.872	346.107	298.201	113.789	105.766	108.24	210.826	177.235	196.931	140.589	89.9117	82.9653
galU	1291457	1292365	436.583	382.935	302.647	478.534	365.629	356.061	688.584	563.679	677.327	497.615	480.348	541.146	408.074	496.165	532.568	469.771	331.948	437.008	353.383	343.855	336.273	444.936	478.198	496.934	663.109	643.259	591.17	590.311	409.333	498.28	450.928	612.686	521.559	595.746	459.101	578.233
hns	1292509	1292922	4891.25	5052.01	5774.55	7928.78	7196.85	5549.52	3435.18	3519.43	3555.24	5141.87	4858.78	4690.22	2531.49	1754.06	1994.64	3924.29	3266.94	3483.01	3952.94	3436.69	3514.74	4279.53	5459.65	4231.86	3974.77	3059.88	3447.78	5140.03	4931.36	5394.67	4012.24	4300.89	4662.76	6045.16	4258.67	5260.84
tdk	1293527	1294144	54.4386	0	15.3265	40.4739	83.3219	36.0628	79.314	66.7595	79.5778	116.504	44.0899	29.4343	67.8449	99.8175	39.1065	145.805	117.361	98.7369	122.307	103.169	126.334	126.471	124.982	103.334	61.8312	70.8517	81.393	93.1747	112.078	95.4487	56.6011	87.0765	26.8758	123.975	54.2488	101.903
insZ	1295140	1295322	12.5209	12.5174	0	10.1553	0	8.29444	9.12111	9.21281	13.7272	3.65399	12.1688	0	7.80216	6.88741	6.74586	0	6.22914	4.25803	2.28086	3.74667	3.96228	4.84804	8.21311	4.45628	3.55529	40.7397	0	5.59048	7.03035	6.27234	0	10.0138	9.27216	4.88817	5.34738	0
adhE	1295446	1298121	572.063	571.906	564.882	356.515	366.971	374.782	873.298	872.793	991.492	837.184	774.69	849.458	787.206	816.771	1065.14	486.361	485.497	452.028	431.396	466.97	452.579	128.666	146.236	130.245	757.242	722.64	853.214	489.245	436.936	516.257	275.526	302.769	339.529	587.073	592.823	598.409
ychE	1298598	1299245	5.76999	17.3052	29.2404	24.5692	8.83135	17.2005	31.5246	38.2098	56.9329	25.258	8.41163	0	32.3592	66.6523	83.9347	30.531	34.4469	29.4334	22.0728	0	27.389	77.0772	56.7727	36.9645	19.6606	11.2644	69.0153	19.3219	29.1581	4.33572	113.385	179.972	89.7306	50.6838	66.5342	64.8047
oppA	1301182	1302813	585.839	723.485	716.013	884.627	780.626	739.651	351.456	365.132	275.803	508.876	505.732	357.748	521.099	496.652	523.578	522.724	504.046	466.43	297.558	241.299	270.453	93.4027	49.7308	120.197	426.635	381.234	319.449	363.125	290.244	360.804	152.636	214.975	163.326	453.389	335.56	477.355
oppB	1302899	1303819	121.957	158.5	144.208	210.194	279.994	242.37	119.937	80.7617	60.1678	85.4178	94.822	89.0196	103.86	161.004	177.407	188.814	151.684	153.455	97.7511	120.429	104.203	61.3876	27.9993	21.7027	76.1849	111.108	97.2488	92.5697	75.3251	64.149	30.4323	29.2611	18.0627	66.6569	119.795	114.145
oppC	1303834	1304742	197.698	185.291	177.414	258.057	271.07	302.856	135.016	136.374	121.919	162.266	162.118	110.233	161.69	183.513	133.142	135.604	196.71	180.686	130.549	133.105	105.574	38.274	72.9454	52.7717	70.1703	168.855	73.8963	85.5123	62.4406	58.8032	57.8113	49.4102	64.0511	96.4771	94.9864	69.3879
oppD	1304754	1305767	151.432	188.316	112.304	343.751	271.349	300.949	113.005	97.8352	103.257	151.98	199.224	206.691	149.599	170.661	125.366	175.891	148.838	158.263	98.9045	152.519	143.764	62.2094	79.9507	47.3233	94.3883	100.948	99.4003	98.9466	55.9939	91.5873	48.3864	79.7559	82.0545	105.983	127.769	165.931
oppF	1305764	1306768	178.87	111.763	94.422	306.018	262.365	311.042	126.23	164.514	147.077	150.074	222.733	117.869	164.867	122.989	174.67	199.37	211.346	205.298	142.554	107.048	141.51	67.0935	40.3323	51.7247	120.626	160.049	105.859	57.4023	62.771	64.4035	90.6628	80.468	91.0659	76.3777	100.263	41.853
yciU	1306821	1307150	146.641	67.6619	85.7454	102.925	172.649	145.713	443.73	348.593	296.804	237.015	230.221	301.9	274.13	335.063	401.105	291.802	218.862	230.164	258.908	60.7567	149.924	144.131	177.581	72.264	288.267	286.279	252.978	287.079	361.018	262.76	274.439	216.515	325.779	264.226	245.691	316.726
clsA	1307185	1308645	153.945	215.464	110.52	113.935	141.374	79.0352	171.021	181.236	160.338	190.936	145.876	224.738	134.3	194.767	161.735	113.136	141.687	172.764	79.9235	103.648	99.869	41.725	55.5395	38.3532	174.851	170.305	164.954	147.781	181.521	134.958	208.879	283.177	222.304	208.849	213.676	187.309
yciY	1308788	1308961	233.44	190.944	161.318	348.55	162.407	168.701	602.921	608.982	697.991	222.955	309.377	361.443	938.904	665.394	857.525	611.367	475.104	368.067	371.123	266.712	221.619	258.836	354.974	226.591	578.488	372.872	634.589	483.245	500.465	669.759	1588.67	916.517	1414.4	820.219	543.802	357.524
kch	1309016	1310269	29.8828	44.8119	7.57179	21.8132	32.0163	14.8469	65.3063	39.5777	73.7139	73.2541	39.2074	36.3538	72.6216	59.1758	53.1297	57.9773	40.1401	57.9254	44.093	26.8258	39.7174	38.1827	29.4026	22.3346	63.6389	46.6708	84.8896	36.0246	20.1346	44.9094	22.3703	28.6791	39.8327	62.9979	45.9441	67.1247
yciI	1310569	1310865	626.044	450.628	380.709	655.015	383.281	373.25	670.402	608.046	679.495	778.299	565.85	578.825	725.601	723.178	667.84	684.606	691.435	664.252	403.712	472.08	416.04	181.802	135.516	160.426	725.28	708.871	767.536	561.843	442.912	338.707	714.702	1261.74	806.678	835.878	641.686	421.879
tonB	1311089	1311808	51.9539	77.9094	26.3285	50.5657	23.8556	30.9751	113.541	91.7458	102.527	218.329	166.627	151.69	139.209	154.324	125.96	140.507	108.558	90.1076	207.265	167.9	221.954	108.628	153.357	105.398	115.068	121.712	85.4457	86.9888	78.7632	66.3671	179.879	149.584	219.3	200.8	73.2214	87.5267
yciA	1311848	1312246	93.4394	140.121	118.38	56.8392	71.5076	37.1393	377.777	123.754	338.057	229.056	68.1091	181.878	262.013	200.454	211.438	269.184	251.025	295.52	158.298	276.806	133.062	233.357	275.814	179.581	222.869	109.45	181.616	250.32	314.792	259.787	236.077	89.6758	145.31	142.268	143.661	157.417
yciB	1312351	1312890	166.023	103.736	157.753	138.864	158.818	164.972	249.445	152.699	284.403	175.634	191.609	168.312	168.113	136.987	111.81	162.682	175.517	197.61	124.754	180.088	111.644	104.461	176.968	147.722	200.354	216.078	175.827	189.953	233.05	135.15	388.39	448.131	338.101	287.619	221.577	155.388
yciC	1312920	1313663	95.5408	60.325	50.9651	94.8233	115.446	114.923	126.377	188.696	140.579	140.877	175.935	85.6432	181.737	165.962	219.444	118.255	135.09	133.384	85.1887	94.7952	85.929	78.8537	94.0055	112.749	137.072	147.252	142.846	154.917	160.936	166.255	268.207	337.815	245.768	179.626	128.853	56.4764
ompW	1314020	1314658	596.79	473.791	696.781	288.286	268.655	284.879	70.3263	90.4061	67.3529	81.9585	59.7069	99.6502	65.6257	125.518	312.075	58.4781	69.8596	59.692	41.567	26.2617	33.3276	10.1945	17.2706	24.9885	49.8406	68.5341	61.2349	66.6156	98.5563	57.1545	43.7997	0	38.9951	41.1155	22.489	0
yciE	1314718	1315224	88.3827	44.1792	55.9867	40.3224	33.8189	51.2304	120.721	130.063	72.6732	25.7928	21.4744	35.8406	45.8951	36.4627	35.7134	47.6323	65.9556	15.0283	12.0751	13.2235	6.99226	0	0	0	18.8221	57.5149	66.072	9.86556	62.0325	16.6033	13.784	0	32.7253	43.1309	9.43656	41.3606
yciF	1315270	1315770	59.6232	89.4103	37.7688	36.2688	11.4072	0	89.5824	49.3543	36.7692	45.6748	32.5951	18.1336	83.5946	86.0926	60.2309	17.527	0	22.8109	8.14592	20.0714	14.151	8.65722	0	7.95764	19.0462	58.1996	44.5723	0	25.1084	5.60031	13.9481	0	16.5574	21.8222	9.5489	0
yciG	1315856	1316035	246.312	430.928	104.019	87.4019	157.082	20.3962	695.298	498.398	776.372	233.615	149.617	99.8836	370.922	304.852	364.94	96.5424	183.811	62.8234	44.8693	36.8524	38.9733	0	20.1962	0	646.947	761.366	398.959	109.977	34.5755	15.4238	134.451	196.993	0	168.281	78.8958	0
trpA	1316416	1317222	343.165	166.899	340.758	471.092	596.214	626.691	704.353	777.971	861.761	576.518	615.202	699.555	228.285	229.58	194.88	376.247	366.827	350.105	544.872	636.933	589.94	35.0137	36.5027	59.4171	1137.69	1050.18	991.487	729.868	632.731	682.988	290.741	300.414	288.467	540.415	499.089	260.419
trpB	1317222	1318415	338.911	310.583	310.102	517.308	485.104	495.796	853.818	817.377	887.621	576.945	645.039	442.842	291.359	243.39	233.316	396.665	337.217	416.198	637.954	546.506	637.54	30.9837	52.4898	83.7647	1125.4	1096.6	1205.8	754.505	703.035	695.617	325.946	368.929	237.033	457.577	510.615	405.314
trpC	1318427	1319785	250.969	173.7	139.761	352.303	223.721	391.885	656.961	572.25	671.24	386.324	333.705	335.512	144.357	195.699	164.932	248.081	209.925	298.25	425.023	487.727	390.119	30.4338	29.8494	38.2808	784.671	726.854	816.44	471.004	436.687	466.281	203.876	264.682	214.444	331.082	282.681	449.137
trpD	1319789	1321384	140.948	119.773	130.951	252.929	298.427	322.129	508.25	461.505	482.897	289.988	297.942	251.489	108.323	93.0382	113.908	169.877	164.786	184.541	349.19	343.737	327.836	21.8298	23.1138	27.5905	616.34	587.019	611.135	371.3	340.306	356.57	74.7389	61.9991	99.1582	228.359	198.646	263.839
trpE	1321384	1322946	122.33	158.267	54.6996	161.959	205.591	162.075	364.32	481.819	295.844	518.698	318.208	560.267	70.2494	79.1656	46.5232	146.663	164.679	102.78	234.64	260.544	243.658	15.3243	23.6009	15.3665	492.429	585.341	534.356	292.376	347.477	380.306	42.646	126.611	69.2748	143.274	184.392	121.229
trpL	1323038	1323082	1252.09	938.808	198.286	380.823	119.775	155.521	10517.8	11400.9	8236.3	6851.22	6730.88	7044.91	877.743	387.417	379.455	506.093	700.779	718.542	1111.92	1264.5	594.342	45.4504	76.9979	83.5553	6932.82	10541.4	6669.14	3249.47	7250.04	3645.8	585.821	1314.31	0	549.919	802.107	439.457
yciV	1323220	1324101	84.8873	114.566	75.2815	59.3825	38.9777	71.6977	106.671	121.796	174.498	100.33	185.626	144.577	153.398	91.0539	178.365	79.852	126.694	73.6134	74.2245	68.583	88.6477	76.4183	91.8755	81.5726	130.16	91.1465	171.339	102.334	107.243	76.5438	83.405	132.386	103.723	91.9639	87.0082	95.3398
yciO	1324098	1324718	144.472	252.756	137.275	139.147	175.056	125.613	236.798	172.74	178.189	131.754	193.063	117.171	168.797	109.271	252.97	176.956	116.796	147.393	108.56	91.8654	91.4373	108.382	82.9209	122.119	184.602	152.774	288.006	92.7267	162.239	167.363	174.62	216.645	160.48	141.005	84.8383	135.218
yciQ	1324746	1326641	31.6484	17.7973	30.0718	16.8452	9.08248	15.7241	71.3262	48.0289	35.7817	31.1714	28.8361	48.1272	55.4656	65.2835	31.9709	40.7026	35.4264	20.1802	14.0527	21.3081	22.5343	14.9347	15.5699	21.1198	65.714	81.0933	53.2333	31.7942	39.983	32.6994	38.8696	33.2211	17.5776	35.9084	38.0146	11.1079
rluB	1326852	1327727	115.38	89.7155	43.3117	103.979	117.731	97.6649	163.433	122.628	182.717	209.512	186.893	218.346	106.514	162.195	103.605	135.67	159.449	170.03	179.822	149.611	219.075	312.724	231.257	269.202	134.689	125.139	140.563	380.649	280.734	250.466	83.9743	102.53	94.9368	95.0942	98.5524	119.988
btuR	1327767	1328357	113.826	113.795	128.185	146.174	125.824	163.375	145.109	181.464	145.591	132.872	82.9693	76.9305	126.096	219.145	194.199	100.382	141.571	122.58	72.5728	90.8283	78.045	51.4186	37.3323	54.0155	91.5758	111.108	122.912	67.7634	63.9122	90.2837	82.8434	45.5173	70.2437	129.611	81.0209	35.5117
yciK	1328354	1329112	197.179	177.413	137.395	215.899	60.3591	161.644	183.14	152.338	145.919	163.998	129.354	179.908	162.801	146.425	183.254	142.01	139.788	140.817	88.8996	106.205	84.2375	28.6302	43.6524	57.8966	138.572	153.977	132.664	141.963	74.732	96.3076	92.2553	82.7913	109.514	115.469	82.1055	110.729
sohB	1329332	1330381	146.255	106.987	144.619	195.294	158.335	120.518	405.383	267.723	246.385	309.183	223.615	234.342	313.42	259.014	265.222	289.421	250.231	196.524	191.046	160.114	142.236	107.734	101.786	87.6021	224.865	243.742	186.671	224.575	240.354	203.717	347.153	273.882	459.646	279.921	196.528	160.258
yciN	1330417	1330668	265.148	220.896	522.542	268.816	225.459	175.647	482.882	325.158	363.366	283.721	236.218	250.884	293.728	510.478	428.561	199.19	197.867	270.51	96.6011	92.5647	125.861	299.438	188.418	298.833	351.347	546.392	352.384	157.849	198.504	177.101	330.817	212.057	261.802	207.029	169.858	165.443
topA	1331048	1333645	229.622	220.896	226.874	241.583	291.771	228.169	269.846	309.219	282.618	265.514	296.852	288.13	209.677	235.935	158.726	291.228	282.359	268.153	293.591	276.138	274.206	228.143	227.353	231.295	271.875	231.187	272.061	295.967	250.563	260.443	266.221	211.364	234.21	266.397	277.546	308.177
cysB	1333855	1334829	57.6114	138.229	68.1229	91.1171	111.692	83.9622	113.314	59.3463	56.8456	84.0641	95.1856	130.829	98.1254	120.424	93.1177	121.937	154.773	117.553	123.838	148.258	134.912	44.6139	56.6856	57.4122	75.2501	164.958	97.6216	110.609	187.62	150.074	140.166	156.658	170.653	141.697	93.4972	150.979
ymiA	1335160	1335288	256.109	426.731	288.416	242.342	130.664	226.212	621.894	125.629	280.783	298.962	331.877	346.187	354.644	281.758	643.923	501.911	594.6	493.544	186.616	306.545	243.14	115.692	195.995	121.535	266.647	555.542	255.278	247.76	383.473	299.362	239.654	341.38	316.096	266.628	364.594	479.408
yciX	1335291	1335458	175.732	197.644	222.637	106.898	168.105	130.965	336.041	339.419	144.496	211.547	224.163	53.4465	561.208	289.996	426.055	529.501	393.42	291.339	264.099	98.5965	125.125	140.338	129.681	70.3623	318.105	128.652	197.057	323.659	148.007	297.111	226.106	316.225	244.004	295.863	140.721	246.713
acnA	1335831	1338506	457.089	454.16	490.275	241.372	210.311	257.75	203.77	287.836	239.803	165.718	194.183	231.98	282.206	263.773	292.346	175.584	205.08	211.709	106.508	110.764	102.496	30.945	44.1466	38.9238	281.875	290.151	322.838	209.408	155.88	172.788	157.443	168.205	130.828	276.705	213.776	267.709
ribA	1338570	1339160	139.121	132.761	128.185	196.181	203.255	138.241	221.118	97.7116	114.393	99.6541	129.063	92.3166	169.441	177.403	112.431	241.661	141.571	135.483	176.248	147.596	180.104	168.947	199.106	155.295	107.736	296.289	141.821	190.585	95.8684	190.071	201.191	273.104	154.536	133.314	81.0209	142.047
pgpB	1339330	1340094	97.8194	102.682	61.9644	71.4043	82.3454	29.1602	101.544	43.1851	136.735	102.768	57.0414	107.102	76.193	129.139	79.0531	83.3904	36.4989	64.8684	58.8034	65.8594	46.433	31.2472	28.8742	36.5554	99.9926	114.581	87.7518	32.7567	41.1934	58.8032	109.841	164.289	54.3291	80.1966	43.8652	0
yciS	1340243	1340551	252.825	541.62	183.033	175.764	184.269	203.373	328.886	451.782	435.574	252.968	298.37	146.464	247.569	258.278	272.429	219.425	233.593	147.393	184.223	172.923	228.593	118.87	153.996	128.547	369.204	258.541	360.007	241.896	243.358	253.306	371.771	375.517	454.693	296.11	339.353	202.826
yciM	1340558	1341727	147.304	220.896	210.964	103.241	127.433	89.0963	248.44	169.648	184.316	154.196	163.392	124.663	133.694	163.818	227.738	161.912	143.382	153.55	113.751	117.862	121.605	74.3945	75.6195	71.802	188.221	200.052	239.391	98.6556	129.459	129.939	209.757	268.913	199.197	170.649	147.703	125.88
pyrF	1341921	1342658	65.8994	15.2034	102.756	114.093	77.5872	105.779	144.018	55.9482	175.063	142.017	96.0697	111.004	151.621	100.383	90.1269	157.956	136.184	149.979	199.46	163.822	163.625	256.142	194.521	189.437	129.545	59.3778	144.003	230.862	153.7	278.065	180.253	121.625	135.141	106.867	181.854	227.735
yciH	1342658	1342984	68.2957	136.554	86.5249	90.0126	139.375	113.106	87.0652	100.503	74.8754	109.62	132.751	138.475	184.415	206.622	110.387	173.996	203.863	116.128	192.836	102.182	151.287	178.496	212.794	218.763	116.355	111.108	119.13	152.468	191.737	213.83	127.815	109.241	278.165	146.645	160.421	63.921
osmB	1343110	1343328	135.361	50.7464	257.236	82.34	103.589	50.4392	443.73	560.239	222.603	118.508	246.665	205.841	600.977	474.673	546.962	218.851	126.266	276.196	27.7402	15.1892	32.1266	78.6169	116.537	36.132	562.121	594.58	430.063	215.309	342.017	228.856	269.161	446.561	300.719	455.789	585.322	380.071
yciT	1343597	1344346	164.617	179.533	202.236	166.894	236.687	133.835	87.2138	121.125	123.052	96.0809	79.9943	109.235	205.156	139.943	177.381	181.834	171.239	193.393	158.115	134.343	142.074	89.8144	98.1647	63.9148	199.72	185.033	201.375	150.342	210.07	116.201	378.1	323.154	354.633	297.964	255.652	336.158
yciZ	1344436	1344609	148.553	190.944	215.09	206.548	194.888	231.963	208.703	562.138	244.297	297.273	309.377	206.539	317.376	490.29	308.709	374.306	221.715	303.114	173.964	171.458	120.883	73.9532	20.8808	113.295	253.089	372.872	253.836	142.131	250.233	334.879	635.467	407.341	424.319	658.661	435.041	715.049
gmr	1344757	1346742	60.4326	16.992	66.9926	19.5294	37.5765	31.9017	59.8444	45.8556	65.2196	54.5618	41.2969	64.3292	49.4255	34.2812	51.8913	37.7506	42.2793	36.6075	13.4168	18.6486	17.9289	8.77474	9.29085	22.1806	43.4357	62.6765	33.8831	35.4148	12.7246	25.5435	33.5765	27.1868	20.9777	42.025	41.1337	42.4212
ymiB	1346796	1346900	0	0	0	0	0	0	0	0	0	0	0	0	0	0	0	0	0	0	0	0	0	0	0	0	0	0	0	23.2937	0	0	0	0	0	0	0	0
rnb	1346978	1348912	114.355	191.831	157.156	182.748	225.459	213.781	203.319	239.59	229.494	310.532	285.383	273.52	336.966	450.987	347.736	501.393	590.129	531.924	470.295	450.644	463.697	267.918	251.733	318.7	295.541	317.846	376.726	525.73	460.346	501.011	119.703	116.259	133.485	196.359	218.531	261.225
yciW	1348980	1350107	69.7449	39.8433	33.6613	58.5881	45.7497	23.1012	127.018	168.616	109.235	78.5074	72.6256	113.131	138.659	126.056	128.833	128.873	94.1807	186.359	127.05	89.4429	75.6722	21.2182	22.8747	24.8228	90.5327	90.7729	124.14	57.8326	100.7	89.8426	40.4014	71.7169	29.5135	71.9612	68.0834	55.9521
fabI	1350251	1351039	573.874	583.199	636.919	741.45	871.092	838.87	1020.94	837.528	1052.94	925.953	891.92	1050.1	1016.65	1205.3	1180.53	1120.93	1387.4	1316.12	1176.72	1221.92	1328.27	1498.49	1451.29	1316.63	925.184	916.644	943.11	1124.45	1086.51	1104.79	971.93	955.863	853.46	1069.29	1215.31	1438.22
ycjD	1351407	1351760	10.5217	126.226	79.981	6.40038	16.1042	10.4552	22.9944	23.2256	17.3032	18.4235	0	0	26.2258	0	34.0128	18.558	62.8149	10.7345	34.5004	0	0	0	20.7053	0	35.8517	0	31.4628	35.2341	70.8943	7.90632	9.84573	0	23.3752	24.6463	26.9616	0
sapF	1351828	1352634	18.5494	13.9083	58.7515	33.8509	21.2934	36.8642	116.548	112.601	76.262	40.5998	20.2814	45.1326	46.235	61.2214	52.4678	70.8872	69.2127	52.0426	43.0829	49.9555	57.233	56.5605	36.5027	54.4656	63.2052	27.1598	62.4013	40.3757	31.246	48.7849	47.7336	55.6322	41.2096	73.3226	41.5907	78.1257
sapD	1352636	1353628	86.741	33.9328	95.5596	50.4705	40.4061	33.7274	111.267	166.497	136.445	105.657	109.959	73.4084	82.2517	118.248	91.4349	93.1256	56.2874	111.581	63.8915	64.3253	100.251	52.5692	55.6612	56.3746	118.867	95.7138	84.5801	68.1971	50.8218	70.8473	42.3485	63.3403	75.4061	94.966	57.9837	105.893
sapC	1353628	1354518	33.6131	100.812	63.8774	35.782	64.3088	58.4508	73.4586	64.9225	62.1868	44.1421	42.8767	40.8919	54.9817	41.6018	47.538	69.1671	56.4386	51.4393	45.9233	67.8926	43.8776	53.6864	70.28	58.3204	60.8456	65.6211	113.076	81.606	92.0079	63.1444	39.3168	80.648	28.0032	61.5122	129.198	212.355
sapB	1354505	1355470	27.135	46.5044	108.044	37.7286	77.1308	46.2229	67.773	42.784	50.9988	37.3317	56.5116	84.8856	53.1417	38.3818	68.9206	34.1859	109.926	55.3675	48.7242	62.6378	51.5219	60.7882	76.2828	62.0844	66.0426	90.813	92.7326	64.905	78.3568	55.3442	54.4106	74.4059	77.5072	83.9918	69.5325	108.844
sapA	1355467	1357110	50.1747	47.8809	40.4518	45.782	38.3979	61.1885	52.3343	60.4119	86.2636	89.8521	56.5219	49.9418	71.0579	67.745	70.039	87.1563	51.0586	72.1305	76.0286	65.5155	73.6162	58.2825	67.3206	77.924	69.9402	71.2389	51.1486	62.6256	76.8344	70.264	57.6217	65.6643	40.534	90.8185	55.5193	102.46
ymjA	1357423	1357668	15.0854	0	0	9.17645	0	0	131.872	33.2993	74.4244	92.4502	65.9756	0	103.402	74.6827	73.1479	88.6911	90.0599	61.5619	41.2203	40.6265	71.6075	61.3307	14.843	32.2141	51.4018	88.3512	90.2187	30.3098	50.8218	45.3422	42.3485	72.3889	33.5138	79.5064	115.967	0
puuP	1357802	1359187	97.3546	89.2172	102.783	69.0909	49.6692	51.0565	91.6051	107.45	133.417	49.7195	39.4238	46.0586	38.758	53.5522	30.5968	41.3381	48.4339	22.0719	33.9912	21.8488	15.4041	9.42384	18.6259	14.4372	76.0203	84.4712	129.385	83.3139	31.8871	73.1548	103.752	77.8611	120.158	58.5947	187.101	212.61
puuA	1359490	1360908	147.926	87.1468	113.784	175.146	173.851	181.113	291.529	209.912	217.202	92.506	115.527	154.251	103.7	87.1824	72.5821	93.1817	137.987	105.103	77.9534	80.6244	75.2332	27.6154	31.189	19.743	546.795	453.81	564.771	787.267	725.283	750.299	793.454	887.299	903.742	423.848	1566.99	1483.4
puuD	1361120	1361884	73.3645	161.358	111.536	166.61	149.719	121.501	74.8216	161.944	201.082	107.05	99.8224	202.303	195.054	185.637	134.39	109.27	116.796	109.777	66.822	74.6406	74.2928	28.4065	28.8742	46.9998	345.808	381.935	387.571	828.745	832.107	951.877	640.742	445.927	695.412	340.836	1641.81	1867.69
puuR	1361911	1362468	113.826	40.1629	67.8626	65.1675	81.9851	79.8396	160.961	162.579	165.166	87.9301	68.3276	97.747	413.056	364.627	303.023	236.193	159.892	191.27	73.1826	90.1604	120.775	31.1104	26.3522	42.8947	256.666	261.431	270.294	798.213	654.161	704.381	457.379	273.104	461.129	274.47	977.97	1128.02
puuC	1362743	1364230	27.7122	90.6696	12.7669	33.7147	61.6951	30.0402	16.5171	50.0495	29.0011	30.8787	18.3634	30.6484	47.0955	54.0461	48.8634	35.5478	78.961	28.2726	15.1445	15.831	11.9586	8.77915	14.8728	10.7596	152.37	177.058	150.667	820.012	547.433	687.181	308.823	187.381	307.828	73.7652	561.636	452.72
puuB	1364232	1365512	26.329	17.5478	51.888	44.4886	17.9103	66.8594	35.1632	32.2879	24.0546	28.1732	17.0591	21.3536	131.251	48.2762	33.0989	15.4795	17.4649	23.8768	12.7899	15.757	16.6638	6.79632	5.75686	3.12356	122.109	114.224	122.47	611.296	428.72	545.166	325.76	203.552	246.969	59.9601	446.032	410.707
puuE	1365550	1366815	14.8001	62.1433	37.5009	27.0087	22.6525	23.5303	29.1099	19.6017	14.6034	7.77444	0	28.808	46.1121	48.8469	38.2744	10.4416	26.507	30.1988	16.1763	7.97163	14.0506	5.15749	8.73736	0	47.9082	80.9016	75.2356	396.488	279.219	358.102	182.809	113.632	151.248	46.8017	318.567	315.827
pspF	1366935	1367912	19.1451	68.9034	0	16.3043	35.1634	30.4383	12.552	16.9042	0	40.2274	27.9102	65.2145	7.15795	50.5498	18.5666	31.5165	28.5741	23.4387	18.8328	6.87462	14.5405	13.3432	7.53497	12.265	29.3556	37.3759	17.1747	17.9511	83.8482	23.0178	17.915	27.5609	8.50657	29.1497	58.8703	21.5025
pspA	1368079	1368747	156.511	217.938	240.776	136.008	94.1091	127.749	140.481	160.402	128.692	151.706	81.4877	163.203	208.986	175.26	117.45	124.88	116.796	96.9462	137.462	100.357	84.906	84.4079	87.9976	101.46	214.27	316.46	158.789	209.643	320.132	155.409	439.366	241.404	310.452	114.567	107.425	94.1693
pspB	1368801	1369025	247.123	790.576	166.978	70.1515	226.942	65.4824	288.035	327.297	325.117	129.813	144.105	240.509	225.852	353.433	399.426	116.232	172.121	168.08	27.0102	103.526	93.8435	28.7055	64.8404	17.5906	350.851	353.792	295.585	187.575	138.757	74.2777	539.572	553.394	512.409	106.125	126.649	0
pspC	1369025	1369384	93.1305	93.105	183.538	69.2405	47.5141	61.6942	158.3	114.208	136.137	54.3568	90.5119	0	348.196	136.61	167.253	85.1727	77.2208	116.128	50.8952	92.8925	49.1192	18.0299	20.3631	44.1945	176.296	242.418	247.542	83.1642	104.584	85.532	474.467	297.931	390.81	78.7763	53.0319	0
pspD	1369393	1369614	66.778	150.209	0	101.553	76.6561	16.5889	127.696	110.554	54.9087	29.2319	48.6753	40.6193	156.043	165.298	134.917	88.3363	74.7497	136.257	27.3703	59.9466	47.5474	58.1765	16.4262	35.6502	113.769	195.551	174.724	89.4477	140.607	75.2681	249.95	160.221	296.709	117.316	21.3895	0
pspE	1369689	1370003	661.48	779.388	778.18	574.827	614.695	586.871	116.165	156.444	77.7009	113.756	172.2	287.401	213.455	136.449	171.829	145.838	193.926	96.4082	116.195	116.641	134.568	34.3022	92.9786	113.509	100.622	345.903	105.964	126.577	119.383	133.139	331.597	113.364	367.388	103.758	151.341	132.666
ycjM	1370216	1371895	13.3913	0	11.3104	8.14594	13.6642	8.87106	4.8776	14.7799	0	3.90801	0	0	1.39076	7.36621	3.60741	1.31219	3.33109	0	1.21971	6.01069	2.11887	0	0	0	5.70368	4.35719	0	2.98956	0	1.6771	2.08849	5.35497	19.8335	5.22799	8.57869	12.5335
ycjN	1371909	1373201	2.89835	0	7.34393	3.52614	0	8.64004	9.50116	0	0	5.07498	4.22529	0	5.41817	4.78292	14.0539	0	8.65159	0	0	2.60185	2.75158	3.3667	0	3.09464	7.40686	5.6583	0	3.88228	9.76437	0	5.42427	20.8621	0	1.69728	0	0
ycjO	1373222	1374103	12.7331	25.4592	0	5.1637	12.9926	4.21751	0	0	0	0	0	0	0	0	6.8602	4.99075	0	0	4.63903	11.4305	4.02944	4.93021	8.35232	4.53181	3.61555	0	0	5.68524	14.299	0	3.97167	0	0	0	0	0
ycjP	1374090	1374932	8.88006	13.3164	22.5006	5.40174	0	0	4.85166	9.80086	0	0	6.47278	0	5.53345	14.6541	0	2.61041	6.62675	9.05963	2.42645	7.97163	4.21519	0	0	0	3.78223	0	0	5.94732	0	10.0091	4.15476	0	0	5.20018	11.3774	0
ycjQ	1374963	1376015	17.7853	0	9.01301	2.16377	10.8887	7.06913	3.88684	0	17.5489	3.11419	0	8.65469	2.21652	0	0	10.4565	5.30893	14.516	1.94391	3.19318	3.37695	2.06593	6.99981	7.59593	24.2406	6.94427	31.9098	7.14692	0	2.67287	0	25.6035	7.90241	2.08303	9.11486	0
ycjR	1376034	1376822	9.48551	0	12.0173	0	29.0364	4.71275	5.18245	0	31.1981	8.30451	6.91411	23.0792	56.1519	0	0	5.57679	14.1571	0	7.77565	8.51515	13.5078	0	4.66654	10.1279	12.1203	9.25903	7.09106	6.35282	0	0	57.6945	0	10.5365	16.6642	0	53.2675
ycjS	1376832	1377887	3.54699	0	17.975	2.15764	5.4289	7.0491	19.3791	15.6592	17.4992	6.21074	0	0	13.2615	5.85332	0	2.08537	5.29389	3.61872	1.93841	9.5524	3.36738	2.06008	3.48999	0	3.0215	13.8492	10.6065	7.12668	5.9748	2.6653	9.9573	25.5309	15.7601	6.23138	4.54452	0
ycjT	1377884	1380151	9.92408	0	4.19099	7.04296	2.53158	0	18.0735	0	13.6002	5.79231	4.82252	4.02437	12.368	8.18846	8.02018	7.77951	9.87447	5.06238	4.51953	2.96962	4.71077	1.92129	6.50973	1.76603	28.1793	51.6647	34.6216	18.8319	25.0752	19.8859	13.9297	55.5587	22.0474	16.4661	29.6684	0
ycjU	1380148	1380807	5.66556	0	0	0	0	0	6.1908	25.0122	9.31708	4.96016	0	0	7.06078	0	0	0	16.9117	0	0	0	0	0	0	0	14.4786	11.0606	0	3.79444	0	4.25725	10.6031	0	0	3.31776	0	31.8159
ycjV	1381777	1381902	3.46199	0	8.77211	2.10593	0	3.44009	7.5659	0	0	6.06191	5.04698	0	10.7864	0	11.1913	6.1062	10.3341	3.532	3.78391	9.3235	6.57337	2.01071	0	0	2.94909	20.276	5.17614	6.9559	0	0	6.47913	8.30638	23.0736	4.05471	0	0
ompG	1381947	1382852	12.3969	12.3935	20.9411	2.51368	0	4.10616	4.5154	27.3648	6.79563	0	6.02417	0	5.14994	20.4576	6.67907	7.28847	0	0	2.25828	14.8383	0	2.40002	12.1977	0	10.5603	16.1345	6.17835	8.3027	0	0	3.86681	9.91465	0	9.67955	0	0
ycjW	1382963	1383961	22.4926	11.2432	37.995	6.84113	17.2132	3.72505	32.7705	33.0999	24.6596	29.5382	10.9301	18.2422	77.0872	43.3041	54.5324	46.284	67.1405	45.8949	30.7301	13.4611	35.5894	8.70906	11.0656	16.0106	57.4808	36.5926	50.4442	22.5963	31.5734	28.1692	31.5712	17.9889	16.6566	41.7105	19.2122	63.1555
ycjX	1384117	1385514	69.7094	88.453	54.3482	42.4042	86.1766	90.5817	137.696	88.7744	92.5922	84.5033	50.812	91.3282	51.7917	61.9424	73.67	74.0865	60.0239	68.3837	68.8653	77.0192	68.7248	28.0294	42.2087	65.8423	111.912	130.856	104.225	53.8697	49.6791	34.2494	125.443	173.687	119.128	84.7842	54.9624	30.1127
ycjF	1385511	1386572	45.8511	31.7344	62.5579	57.928	48.5849	59.5798	146.452	93.4257	145.005	77.1969	71.9846	77.2339	105.494	46.5628	34.2044	78.7976	73.6969	93.5567	53.9696	44.3267	83.7102	28.6786	38.1736	41.4246	114.17	75.7415	121.287	35.4326	17.8234	63.6069	112.214	194.634	86.1919	53.7011	67.7837	79.226
tyrR	1386720	1388261	82.6621	123.959	117.047	70.9883	93.0293	77.3074	151.428	112.7	127.943	148.997	187.849	159.717	112.109	92.2779	82.5222	84.334	97.9729	99.2162	62.4468	50.198	83.0925	83.311	76.5494	59.7055	157.399	166.123	159.941	87.928	102.384	105.96	163.802	174.998	194.445	130.984	127.714	177.489
tpx	1388305	1388811	3483.75	2805.38	4199	3888.87	4092.08	4354.58	2414.41	2324.88	2204.42	3417.55	3736.55	3476.54	4892.41	5092.63	5976.04	4035.76	3858.41	4455.9	3360.91	3061.25	2936.75	1963.46	1934.91	1966.01	2459.43	2013.02	2169.36	3956.09	3994.89	4278.11	2880.86	2721.4	3583.42	3972.36	4152.08	4549.67
ycjG	1388930	1389895	170.563	139.513	176.8	99.0375	83.0639	107.853	93.1878	119.795	146.621	67.8759	67.8139	75.4539	106.283	89.5576	81.4516	52.4183	69.427	39.5482	33.8951	41.7585	22.0808	18.0113	0	20.6948	128.783	113.516	156.486	51.924	45.7081	55.3442	119.703	130.21	189.462	77.1817	69.5325	43.5375
mpaA	1389870	1390598	97.4986	107.732	91.0166	46.8225	54.9788	81.5847	100.93	67.9634	168.777	71.8817	127.174	62.4272	92.7306	84.6812	149.294	57.3221	61.2703	78.5292	39.2607	41.459	43.8449	17.8821	20.1962	38.3532	104.91	140.252	30.6892	44.678	43.2193	53.9833	100.838	110.808	91.2016	75.1256	78.8958	0
ymjC	1390725	1390862	53.2803	0	0	16.2052	40.7745	0	29.1099	0	0	0	0	64.8181	33.2007	0	0	0	0	0	14.5587	0	0	0	0	0	0	0	0	17.842	0	0	49.8571	0	0	15.6006	34.1322	0
ymjD	1390868	1390933	0	0	0	0	0	0	0	0	0	47.6607	0	0	0	89.8358	87.9895	0	0	0	0	0	0	0	0	0	0	0	0	0	0	0	0	130.615	120.941	31.8794	0	0
ycjY	1390933	1391853	8.13044	0	30.9017	4.94575	12.4442	12.1185	17.7684	26.9206	20.0559	21.3545	5.92638	19.7821	22.7985	6.70851	13.1413	9.56021	12.1347	20.7371	2.22162	10.948	0	2.36106	0	0	17.3147	7.93631	24.3122	0	0	3.05471	26.6282	29.2611	9.03133	14.2836	0	22.8289
pgrR	1391991	1392890	24.9586	12.4759	21.0803	10.1215	6.36679	16.5338	77.2719	36.7288	34.2039	47.344	18.1926	0	46.6574	75.5098	20.1704	31.7932	37.2507	33.9511	22.7328	29.8737	23.6947	4.83194	16.3717	22.2074	42.5218	48.7253	18.6582	13.9298	7.00699	12.503	19.4625	69.8637	36.9654	31.6676	15.9888	23.3598
mppA	1393227	1394840	116.149	167.209	153.037	125.763	85.3315	120.031	111.687	138.449	110.785	83.3841	91.4355	96.0847	66.5862	69.0019	56.3198	66.9214	83.2093	80.5786	76.1697	66.731	55.1338	68.808	52.57	62.0076	104.878	108.841	76.4097	60.6759	58.6949	68.0765	58.6908	78.0296	82.5721	96.5845	71.4307	91.3157
ynaI	1394891	1395922	25.4047	54.4237	45.9794	52.984	22.2192	32.4565	115.005	48.0668	47.7467	98.4987	52.9079	61.812	42.9684	47.9124	52.7937	53.3432	64.9998	33.3237	33.717	35.8377	37.9001	33.7255	39.2801	38.7503	40.1903	28.3407	43.4096	60.7661	55.0201	46.3608	30.5646	26.123	80.6275	74.3852	60.4487	40.7612
insH1	1396076	1397092	51.5566	11.0448	46.6556	20.1612	28.1824	14.6373	32.1922	16.2579	42.3927	29.0169	32.2116	71.6812	34.4213	48.617	47.6179	32.4766	49.4667	30.0567	18.1127	42.9765	45.4497	27.805	25.364	39.3201	72.1516	50.3256	49.554	29.5967	31.0162	24.9049	48.2441	44.1785	16.3626	28.0351	47.1828	20.6803
ynaJ	1397365	1397622	719.591	1079.09	875.194	1041.79	969.215	614.933	1729.87	1397.81	1798.73	1096.2	1300.81	1680.8	493.24	546.243	558.278	575.371	558.475	675.411	912.343	710.574	970.076	576.75	608.903	491.727	1213.7	1404.82	1226.51	800.017	1042.43	1222.03	1521.79	1588.4	1758.51	1264.18	921.962	1858.85
uspE	1397672	1398622	744.165	578.637	708.343	392.798	307.348	387.335	666.874	643.159	738.159	296.455	355.881	306.561	522.598	714.731	795.503	368.068	317.334	237.003	109.739	127.245	149.52	43.4495	42.6152	67.2646	781.494	784.048	765.299	271.613	172.442	269.237	770.041	755.758	953.458	521.098	267.369	243.221
fnr	1398774	1399526	665.793	640.774	742.786	613.548	768.082	730.701	705.8	734.831	678.187	891.746	869.202	834.147	764.736	828.129	714.74	592.998	741.565	704.602	551.207	619.984	580.191	542.519	552.43	572.95	694.129	523.797	728.015	698.81	644.448	739.24	906.628	1072.91	960.331	730.316	681.155	697.551
ogt	1399721	1400236	57.9	65.1197	36.6772	52.8309	22.1549	28.7669	15.817	63.9039	71.413	69.7003	52.755	52.8286	144.317	131.378	116.98	59.5717	129.624	51.687	23.7315	25.9884	34.355	33.6281	0	15.4553	98.644	127.164	21.6421	58.1669	36.5741	59.8229	94.815	69.4599	96.4734	46.6213	46.3646	40.6434
abgT	1400247	1401773	27.0058	0	31.1037	20.9079	11.273	12.1977	18.7788	21.6772	16.1496	15.0458	3.57907	11.9469	3.05967	28.3599	11.9045	7.21702	7.3284	15.0283	9.39177	11.0196	4.66151	5.70358	7.24687	7.86402	18.8221	28.7575	11.012	11.5098	20.6775	16.6033	16.0814	17.6714	21.8169	11.5016	12.5821	27.5738
abgB	1401810	1403255	23.3308	38.8741	6.56849	6.30762	15.8708	15.4555	11.3306	11.4445	12.7893	9.07822	18.8957	6.30735	32.3071	21.3895	0	7.62045	0	7.93421	7.08341	4.65424	2.46104	3.01121	5.10131	0	11.0413	15.1825	23.2551	8.68087	4.36667	7.79173	9.70304	12.4395	0	15.1807	6.64271	0
abgA	1403255	1404565	11.4346	17.1472	50.7033	20.867	8.7507	11.3623	31.2367	31.5507	32.9076	5.00546	12.5022	6.95536	14.2505	14.1522	18.4818	8.40338	21.3327	2.91646	6.24893	7.69863	18.9972	6.64116	2.81271	3.05225	29.2216	50.2271	29.9184	0	14.4459	8.59225	8.02495	0	0	10.0442	14.6504	0
abgR	1404741	1405649	57.6619	86.4692	41.7445	37.5812	25.2158	36.8339	193.524	218.198	264.158	108.177	150.109	100.212	30.798	6.79678	46.5997	4.843	18.4415	4.202	6.75254	3.69737	11.7304	4.78425	4.05252	0	192.968	241.222	190.899	82.7538	41.6271	49.5185	19.2704	9.88204	9.15016	12.0596	5.27702	0
smrA	1405979	1406542	105.997	39.7379	134.289	56.4182	81.1176	52.6631	202.691	233.976	228.786	121.8	164.183	161.188	127.972	76.5268	53.5386	77.898	79.1002	101.382	76.0286	17.8413	18.868	42.3242	52.1468	42.4408	141.083	193.999	158.479	119.796	78.115	119.473	167.377	254.319	176.613	139.662	84.8791	74.4054
ydaM	1406563	1407795	48.6248	36.4586	107.806	42.519	32.5602	12.0793	43.1703	60.3752	44.9798	55.874	26.5824	22.1829	75.7491	60.1812	54.0324	35.7347	45.3578	37.2061	14.9474	8.18446	8.65547	3.53013	0	6.48973	33.6545	47.4638	13.6313	20.3537	20.4767	11.4181	11.3752	21.8748	13.5032	40.9325	50.6184	51.1989
ydaN	1408050	1409033	186.481	262.524	115.717	166.682	186.398	90.7599	207.928	176.416	206.533	189.918	188.635	111.117	83.0017	169.568	116.874	127.537	215.843	89.3021	72.7934	215.234	57.8084	48.6278	146.039	44.6983	243.143	215.462	68.281	155.48	237.194	85.7919	92.5918	319.589	143.733	171.606	282.81	128.231
dbpA	1409511	1410884	30.0065	16.3627	13.8239	16.5936	37.5765	16.2636	68.5574	30.1072	53.832	33.4352	43.7441	26.5486	95.1898	63.022	66.1359	44.9059	81.4267	58.4435	35.7782	22.0392	31.0767	44.3612	53.6805	29.126	44.1507	42.6036	24.4711	40.193	22.975	34.8464	20.4208	26.1799	24.2409	39.9361	41.9403	45.9563
ttcA	1411013	1411948	100.007	143.971	131.768	58.4009	128.577	83.4744	109.279	97.1319	105.256	105.067	122.466	126.53	89.7373	132.027	58.1912	122.297	137.32	122.435	115.865	132.869	151.909	188.191	184.992	170.848	85.1907	101.524	77.7524	136.636	121.29	87.1715	119.784	105.577	106.645	105.416	117.882	89.857
intR	1412000	1413235	18.1901	0	15.3636	1.84418	13.9206	3.01251	16.5638	13.3842	24.9283	15.9254	4.41967	0	11.3349	10.0059	9.80029	23.1713	13.5744	21.651	19.8816	13.6077	11.5127	15.8471	20.8808	25.8961	12.9127	35.5116	18.1311	20.3044	0	11.3905	8.51072	7.27395	13.4705	17.7537	7.76859	0
ydaQ	1413237	1413452	0	0	0	0	26.2521	0	0	0	0	0	25.0044	0	10.6879	0	0	0	0	0	0	0	0	9.96173	0	0	0	0	0	0	0	0	0	0	0	10.0442	0	0
rcbA	1413531	1413740	0	0	0	10.7274	53.9832	17.5235	0	38.9274	0	15.4394	0	0	0	29.1017	0	0	0	0	0	15.831	0	0	0	0	0	34.4279	0	11.8109	0	0	16.502	0	39.1782	30.9814	22.5946	0
ralR	1413733	1413927	56.9131	170.692	0	34.6202	0	37.702	0	41.8764	0	16.609	27.6564	0	0	0	0	44.6143	0	0	20.7351	0	0	22.0366	0	0	16.1604	37.0361	56.7284	25.4113	31.9561	0	0	0	0	33.3285	48.6126	0
recT	1413984	1414793	55.443	55.4278	11.7069	39.347	28.2864	22.9551	20.1943	50.9934	15.1961	28.315	26.942	0	20.1532	30.4977	29.871	21.7309	13.7915	9.42737	22.7244	12.4428	8.77258	2.68342	22.73	4.93315	19.6787	36.0795	6.90789	12.3775	23.348	10.4153	17.2936	33.2562	30.7932	18.9394	17.7588	0
recE	1414786	1417386	20.195	0	10.9651	9.65219	0	10.0336	11.0336	9.55245	9.48882	8.84029	12.6174	0	13.483	2.38044	6.99456	8.48083	8.61172	10.3017	3.94158	2.58986	4.10836	5.02677	1.41932	3.08038	11.0591	28.1611	4.31345	4.83049	2.42984	2.16786	5.39927	3.46099	16.0233	5.91311	5.54452	0
racC	1417488	1417763	0	0	0	0	0	0	0	59.4375	22.1406	11.787	0	0	0	22.2174	0	23.7463	0	0	7.35761	0	0	0	0	0	0	0	20.1294	0	0	0	0	32.3026	0	15.7683	0	0
ydaE	1417838	1418008	21.5877	64.7454	0	0	0	21.4511	0	0	0	0	0	0	0	0	0	0	0	0	0	38.7586	0	0	21.2408	0	0	126.434	0	0	0	0	0	0	0	0	0	0
kilR	1418008	1418229	16.6945	0	42.3011	0	0	33.1778	0	0	0	0	0	0	20.8058	0	26.9835	0	0	17.0321	0	0	0	0	0	0	0	0	0	0	0	0	0	0	0	0	0	0
sieB	1418671	1419159	30.5387	22.8978	19.345	0	35.0561	15.1728	0	0	25.1107	6.68412	11.13	0	99.9057	0	24.68	4.48863	11.3948	0	0	6.85366	7.24808	4.43419	0	0	6.50359	29.8096	0	0	25.7208	22.9476	300.055	36.6359	16.9613	13.4127	29.3454	0
ydaF	1419156	1419311	23.6243	0	0	14.3707	0	0	0	52.148	0	62.0488	0	57.4802	14.7211	0	0	0	0	0	12.9105	0	0	0	23.2447	0	0	0	0	0	0	0	66.3194	0	0	0	30.2682	0
ydaG	1419322	1419456	81.6579	0	0	16.5575	0	27.0471	0	0	44.7625	0	0	0	0	44.9179	87.9895	0	0	0	0	0	0	0	0	0	0	53.1388	0	0	0	0	0	65.3074	0	0	0	0
racR	1419765	1420241	86.081	70.4106	138.8	138.048	95.8201	69.9844	324.94	414.577	386.077	219.239	159.716	228.484	219.436	413.244	265.618	266.849	268.632	255.482	141.128	189.675	111.439	81.8107	130.897	133.688	233.316	305.548	269.106	104.822	65.9095	188.17	146.455	112.655	173.853	256.629	180.474	307.62
ydaS	1420365	1420661	25.0418	0	31.7258	15.2329	38.3281	0	27.3633	82.9153	0	10.962	0	0	0	41.3244	0	14.7227	0	0	0	0	0	7.27207	0	0	0	0	18.7204	0	0	0	11.7164	0	0	21.9968	16.0421	0
ydaT	1420684	1421106	26.4526	0	44.6842	21.4548	0	0	9.63498	0	14.5005	15.4394	12.8544	0	10.989	43.6526	42.7555	25.9203	26.3203	0	14.4561	0	0	15.3635	8.67582	0	7.51118	34.4279	65.9169	11.8109	0	13.2514	8.251	0	19.5891	15.4907	33.8919	0
ydaU	1421119	1421976	17.4507	0	11.0543	5.30763	6.67736	4.33507	4.76713	28.8903	14.349	3.8195	6.36001	0	19.0297	7.19938	7.05142	15.3896	19.5339	8.9018	2.38417	7.83275	0	2.53382	8.58514	4.65813	40.8797	51.1021	19.5683	8.76556	0	9.83468	12.2471	20.9348	9.69216	15.3288	16.7688	0
ydaV	1421983	1422729	5.00835	15.0209	38.0709	12.1863	7.66561	0	5.47267	11.0554	8.2363	8.76956	21.9039	36.5574	18.7252	24.7947	48.5702	11.7782	0	5.10963	2.73703	8.992	9.50948	5.81765	9.85574	5.34754	4.26635	19.5551	0	0	0	11.2902	23.4328	36.0497	22.2532	14.6645	0	0
ydaW	1422701	1423200	0	22.397	56.7658	4.54262	0	0	8.16004	0	24.5615	32.6897	0	36.3394	27.9203	12.3234	36.2104	4.39047	11.1456	7.61874	8.16212	0	28.3583	4.33722	0	0	19.0841	0	33.4957	15.0043	0	11.2229	27.9517	0	0	13.1194	9.56788	0
rzpR	1423201	1423644	67.2262	0	42.5849	40.8937	0	16.7002	27.547	74.1971	27.6386	29.4281	12.2505	40.8919	47.1272	41.6018	13.5823	39.5241	25.0838	25.7196	4.59233	7.54362	15.9555	4.88058	8.26824	0	28.6332	32.8105	12.564	0	0	0	31.4535	60.486	0	19.6839	0	0
rzoR	1423400	1423585	79.4976	0	50.3584	48.3584	0	19.7487	43.4339	87.7411	65.3675	34.7999	28.9734	0	37.1532	65.5944	0	11.6847	0	20.2763	0	17.8413	18.868	0	0	0	0	38.7997	0	0	0	0	18.5975	47.6848	0	34.9155	0	0
trkG	1423782	1425239	56.5625	38.5548	58.6308	31.2791	31.4809	20.4381	92.7095	68.1029	59.1931	29.2619	26.2367	25.0222	86.5127	63.6413	62.3334	64.9976	46.0471	28.8532	32.3161	41.5441	39.0533	38.8242	30.3565	21.9611	56.9431	55.212	49.9723	30.9945	8.66162	25.1151	31.2759	37.012	34.2708	42.1567	36.2348	0
ynaK	1425377	1425640	0	0	0	25.6734	21.5326	13.9794	15.3727	62.1088	23.1357	12.3168	41.0185	0	35.0659	46.432	68.2166	24.8136	0	0	7.68829	12.6292	13.356	0	0	0	23.9683	0	21.0341	0	0	0	0	0	0	16.477	18.0249	0
ydaY	1425630	1426082	57.6619	0	62.6167	20.0433	0	16.3706	18.0022	18.1832	27.0931	14.4236	0	20.0424	71.862	13.5936	39.9426	38.744	12.2944	25.212	13.5051	14.7895	15.6406	4.78425	0	35.1812	14.0341	16.0815	24.6321	16.5508	0	12.3796	77.0817	39.5282	18.3003	9.64771	31.6621	0
ynaA	1426454	1427386	8.0262	24.072	0	4.88234	24.5693	0	26.3109	44.2924	19.7988	17.5672	5.8504	39.057	27.5076	19.8675	12.9728	11.797	29.9478	4.09426	10.9657	21.6154	0	2.33079	3.94861	0	10.2557	7.83456	6.00012	16.1264	6.75995	18.0933	26.2868	28.886	8.91554	18.8007	15.4251	45.0725
lomR	1428795	1428984	18.6415	83.8638	23.6172	0	28.532	9.26178	30.5546	20.5745	91.9686	16.3205	13.588	0	34.8484	30.7626	15.0652	10.9598	13.9112	28.5277	10.1875	0	8.84877	16.2403	0	0	31.7594	54.5892	41.8073	6.24247	0	28.0154	17.4438	22.3633	0	10.9165	0	52.3423
insH1	1427746	1428726	30.5387	11.4489	19.345	13.9325	0	15.1728	33.3699	25.2791	31.3883	26.7365	22.26	18.5759	30.9232	31.4973	74.04	15.7102	22.7896	3.89454	18.7754	17.1341	10.8721	13.3026	11.268	12.2276	26.0143	52.1667	34.2446	17.8964	19.2906	22.9476	17.8604	36.6359	25.4419	24.5899	9.7818	0
stfR	1429049	1432411	41.2899	46.8568	28.2761	29.8684	25.6204	24.3954	46.3372	29.5598	27.5277	31.264	19.5222	16.2912	17.3845	23.9402	37.8778	21.6511	24.9832	13.6621	15.2464	22.0392	10.5943	13.6108	14.2741	14.2982	29.469	47.9291	23.3588	23.1691	20.6775	12.5782	14.6194	18.7424	22.3127	24.1795	14.2978	12.5335
tfaR	1432411	1432986	480.075	350.229	295.888	193.371	198.591	77.3575	219.757	286.409	149.363	96.5561	141.865	47.3541	76.8089	203.41	94.3722	186.895	213.017	86.0431	56.726	209.658	36.9539	82.894	153.198	83.1223	187.896	189.978	116.396	117.313	458.976	19.4995	24.2827	202.351	28.8254	75.982	324.168	0
pinR	1433084	1433674	6.32368	18.9658	32.0463	7.69339	19.3576	0	0	13.9588	31.1981	22.1454	9.21881	0	7.88097	10.4355	10.221	18.5893	18.8762	12.9031	10.3675	11.3535	0	7.34552	6.22206	0	10.7736	24.6907	9.45474	21.1761	10.652	4.75178	23.6695	45.5173	28.0975	22.219	8.10209	0
ynaE	1433991	1434224	31.6984	0	0	0	24.2583	0	17.3186	34.9854	26.0642	0	0	38.5626	69.1331	26.1547	0	9.31817	0	0	17.323	0	0	0	0	0	27.0022	30.9416	0	0	26.6975	11.9095	44.4927	38.0271	105.632	0	40.613	0
ttcC	1434958	1435008	0	0	0	0	0	0	76.0093	0	0	0	0	0	0	0	0	0	0	0	0	0	0	0	0	0	0	0	0	0	0	0	0	0	0	0	0	0
uspF	1435185	1435619	2667.12	2597.8	2368.57	1074.65	958.201	758.43	215.533	227.165	141.033	112.623	175.031	166.929	507.675	99.0655	194.059	115.967	38.3988	157.489	98.4206	123.178	113.983	9.96173	33.7525	36.627	255.689	184.166	205.155	149.335	144.459	148.216	393.222	205.763	304.838	215.95	109.878	0
ompN	1435760	1436893	49.5549	79.2662	33.4837	30.1443	25.2824	16.4138	75.8087	80.2171	152.122	52.0621	4.81616	0	39.1137	49.066	74.7563	40.7885	29.5843	37.0752	12.638	23.7256	6.27274	30.7	6.50115	24.6918	92.8692	83.8443	74.0912	44.2518	22.2597	22.3421	43.2797	39.6324	132.11	36.758	21.1638	18.5523
ydbK	1437260	1440784	141.605	182.014	126.795	68.6517	94.5165	82.5212	237.335	260.873	225.868	73.639	72.9509	95.8492	92.2194	108.933	89.4859	97.0247	88.9878	104.278	72.1496	78.3741	53.5717	56.8903	54.4747	51.1563	276.624	263.977	269.026	55.6196	39.456	44.8025	135.496	132.836	151.382	111.605	84.5759	101.643
ydbJ	1441058	1441324	528.659	458.973	528.763	321.584	127.76	276.481	258.432	368.512	434.694	219.239	182.532	270.795	277.41	459.161	314.807	269.916	269.93	241.288	76.0286	62.4444	79.2456	40.4004	27.377	74.2713	450.337	543.196	436.809	167.714	140.607	73.1773	286.401	200.276	309.072	211.821	160.421	78.1257
hslJ	1441321	1441743	70.5402	26.4453	89.3684	48.2733	40.4874	26.2852	192.7	136.246	188.507	30.8787	77.1264	42.9077	170.329	116.407	142.518	134.785	171.082	188.913	43.3684	15.831	16.742	194.605	182.192	103.561	135.201	120.498	145.017	53.1489	44.5585	39.7543	82.51	21.1559	78.3563	113.598	67.7837	148.549
ldhA	1441854	1442843	185.354	113.451	182.112	112.751	104.215	142.835	272.807	208.75	242.61	105.977	259.185	184.075	207.429	118.605	220.107	182.366	141.144	119.636	84.757	81.4985	75.415	162.578	215.873	169.635	360.9	177.236	248.851	139.34	121.066	99.4858	176.985	235.975	226.902	137.341	135.704	169.941
ydbH	1443051	1445690	34.1091	4.26247	18.0056	24.2067	26.1031	21.1833	34.1653	56.469	37.3952	37.3279	47.6532	24.2056	38.9665	35.1797	39.051	44.2851	36.0597	44.9485	32.6207	36.9989	31.0326	29.7156	23.7724	37.9366	27.8451	49.942	29.7486	30.4589	43.0918	14.9511	21.2784	30.6893	28.4164	39.1165	36.418	31.9242
ynbE	1445687	1445872	19.8744	59.6069	0	48.3584	60.8382	19.7487	21.7169	87.7411	65.3675	34.7999	144.867	48.3563	86.6907	65.5944	160.616	58.4235	88.9878	20.2763	76.0286	107.048	18.868	0	39.1101	42.4408	16.93	38.7997	118.86	53.2427	0	44.8025	92.9875	0	44.1532	81.4696	50.9274	0
ydbL	1445880	1446206	22.7652	68.277	0	20.7721	0	45.2424	74.6273	0	56.1566	79.7233	16.5939	83.085	63.8359	150.271	91.989	107.074	50.9657	92.9024	55.9847	51.0909	54.0311	66.1097	33.5991	36.4605	58.1775	0	17.0185	83.8572	57.521	34.2128	53.2565	54.6207	25.2877	113.317	72.9188	127.842
feaR	1446378	1447283	152.895	223.083	219.882	105.575	88.5467	110.866	72.2464	63.8512	40.7738	47.0315	48.1934	20.1086	23.1747	13.6384	26.7163	21.8654	12.3349	25.2952	11.2914	11.1287	7.8461	2.40002	0	0	49.2813	64.5382	55.6051	38.7459	20.8822	27.9461	3.86681	29.744	0	14.5193	15.8833	0
feaB	1447519	1449018	84.972	67.4593	88.6549	22.8038	19.1258	19.8669	46.4248	60.6832	28.7695	35.0082	18.2168	24.3229	38.9329	45.3662	20.1972	17.632	18.6501	22.9475	15.0236	17.9481	7.11787	4.35453	4.91803	5.33686	51.094	29.2741	59.7857	10.0428	16.8392	13.1456	49.1107	71.9554	77.7307	33.6611	16.0101	0
tynA	1449076	1451349	6.59862	14.8428	4.17995	9.03137	5.04981	13.1137	14.4207	10.9243	16.2773	7.22131	4.80981	32.1101	11.3075	5.44459	2.66635	7.75901	14.7727	3.36603	6.31068	4.44269	1.56612	3.83245	1.62315	1.76138	5.62102	28.9848	22.1981	2.20968	8.33638	4.95837	10.8057	19.7901	10.9947	8.69438	14.7951	9.26391
paaZ	1451597	1453642	75.1619	104.465	37.1605	45.721	56.1172	12.7513	38.0603	52.6061	33.1623	49.7541	66.8127	17.8416	18.2774	51.4287	20.7413	25.8671	41.0412	24.3138	8.01473	108.615	10.4423	19.165	73.9541	13.7016	46.8487	89.4723	30.15	36.8333	89.552	4.13258	1.71543	79.1721	24.4362	20.3972	96.2999	10.2947
paaA	1453927	1454856	8.05201	12.0747	20.4024	12.2451	6.16207	8.00107	8.7985	0	6.62082	0	0	9.79566	2.50873	0	6.50726	7.10099	0	0	13.2011	3.61415	3.82214	4.67657	0	12.896	3.42954	23.5793	12.0388	5.39275	6.78168	3.02525	0	9.65961	8.94421	9.43056	5.15825	0
paaB	1454868	1455155	12.9081	0	32.707	23.556	19.7567	12.8265	0	0	0	0	18.8178	0	0	21.3013	0	0	0	0	7.0542	11.5876	0	0	0	0	0	0	0	8.64508	43.4867	9.6995	0	0	0	7.55903	0	0
paaC	1455164	1455910	5.00835	15.0209	25.3806	30.4658	0	4.97667	5.47267	0	0	8.76956	7.3013	0	12.4835	24.7947	40.4752	5.88909	0	10.2193	5.47406	4.496	9.50948	0	0	0	8.53271	9.77754	0	0	8.43642	3.76341	14.0597	0	0	5.86581	6.41686	0
paaD	1455925	1456422	29.9901	0	18.9975	13.6823	0	14.9002	0	33.0999	12.3298	6.56405	21.8602	0	28.0317	12.3726	0	4.408	11.1901	0	0	26.9221	0	13.0636	7.37705	8.00529	25.547	29.2741	0	0	12.6294	5.63384	0	0	0	4.39057	28.8182	0
paaE	1456430	1457500	24.4822	10.4895	17.7239	8.51	26.7654	20.852	3.8217	7.72023	17.2548	6.124	10.1973	17.0193	19.6144	5.77157	11.3059	2.05625	5.21995	7.13636	3.82267	12.5587	0	4.06261	0	3.73431	11.9172	34.1394	10.4583	0	11.7827	5.25615	13.091	0	7.76997	12.2887	26.8863	39.2811
paaF	1457497	1458264	24.3597	0	37.034	2.9636	29.8273	4.84111	26.618	53.7713	0	8.5307	14.2049	11.8539	18.2152	8.03978	7.87455	2.86434	21.8141	9.94092	5.32496	4.37354	4.62523	0	4.79365	5.20188	20.7507	28.5337	43.7052	0	16.4133	3.6609	13.6768	11.6893	0	8.55906	12.4842	27.3592
paaG	1458264	1459052	9.48551	0	0	11.5401	0	9.4255	15.5474	31.4073	0	8.30451	13.8282	0	38.4197	15.6532	30.663	8.36518	7.07857	14.516	5.18377	4.25757	0	5.50914	4.66654	0	16.1604	9.25903	21.2732	0	15.9781	7.12766	17.7522	11.3793	42.1462	8.33211	24.3063	0
paaH	1459054	1460481	5.24984	7.87261	0	7.9837	0	2.60832	8.60482	5.79422	12.9502	2.2981	0	6.38669	16.3567	8.66341	12.728	6.17305	7.8354	10.712	5.73801	4.71279	4.984	3.04908	5.16548	5.60538	15.6522	10.249	11.7738	0	4.4216	5.9173	4.91255	6.29799	5.83155	7.68581	6.72627	0
paaI	1460471	1460893	35.2701	26.4453	0	10.7274	40.4874	8.76174	19.27	77.8547	0	30.8787	12.8544	21.4539	16.4834	29.1017	14.2518	10.3681	26.3203	17.9917	4.81872	7.91549	16.742	0	0	0	22.5336	34.4279	26.3667	35.4326	14.8528	6.62571	16.502	42.3118	19.5891	10.3271	22.5946	0
paaJ	1460893	1462098	136.704	167.728	118.086	90.7171	104.618	67.9198	37.3445	41.149	35.7656	32.6411	22.6467	22.6783	42.5924	51.271	20.0869	23.7463	23.1854	22.1882	20.3749	25.1017	11.7984	5.41345	15.285	3.31733	44.9926	54.5892	9.29051	27.0507	15.7005	14.0077	61.0533	22.3633	41.4141	32.7495	23.8841	34.8948
paaK	1462125	1463438	225.319	239.514	216.805	145.736	161.519	93.525	28.049	44.0704	37.523	9.98811	12.4737	13.879	58.6495	51.7732	50.7092	31.8601	55.3386	37.8276	14.0281	25.6036	8.12313	4.96952	5.61261	3.04529	36.4438	61.2488	38.3789	21.0121	9.60867	10.7158	18.6822	20.5294	25.3453	35.0746	18.2712	16.0167
paaX	1463539	1464489	157.495	153.516	149.65	102.99	132.581	117.374	60.2338	69.5307	64.7508	82.7317	45.9201	76.6402	117.768	71.4731	76.3683	60.1872	64.6421	72.3061	32.2763	45.9497	52.332	20.5813	7.74822	29.4283	67.081	215.229	94.1906	36.9183	39.7944	38.4625	95.7946	37.7879	96.2206	59.9493	75.6705	44.2221
paaY	1464471	1465061	113.826	113.795	128.185	84.6273	106.467	125.673	82.9192	27.9176	124.792	60.8998	82.9693	30.7722	74.8692	52.1773	81.768	59.4857	75.5048	116.128	20.7351	62.4444	48.0277	47.7459	31.1103	60.7675	59.2549	98.763	47.2737	46.5874	53.2602	28.5107	47.3391	121.379	56.1949	37.0316	64.8168	0
ynbG	1465165	1465230	0	0	0	0	0	0	0	0	0	0	0	0	0	0	0	0	0	0	0	0	0	0	0	0	0	0	0	0	0	0	0	0	0	0	0	0
ydbA	1470517	1474013	39.6309	57.5728	56.4851	28.2509	41.7021	20.9207	71.0472	95.682	101.834	49.8764	51.4557	42.1862	50.5481	57.2248	77.067	51.697	50.8313	36.01	29.4413	38.3561	16.4605	13.3069	14.6228	12.5622	68.0464	85.8315	63.8826	51.4258	52.1539	42.343	50.9913	69.8292	66.0332	55.1189	46.8094	41.7288
insD1	1467921	1468826	24.7938	37.1805	10.4706	15.0821	18.9743	28.7431	63.2156	100.338	40.7738	28.9425	30.1209	50.2714	28.3247	61.3729	46.7535	17.0064	74.0096	29.5111	24.841	33.3861	27.4614	21.6002	8.1318	0	38.721	48.4036	55.6051	27.6757	6.96074	18.6307	46.4017	49.5733	18.3607	41.1381	58.2388	23.2056
insC1	1468784	1469149	20.3592	61.0607	51.5866	37.1534	46.7415	20.2303	88.9865	89.8811	66.9618	35.6486	89.0402	74.3036	44.4025	50.3957	82.2666	47.8788	30.3861	0	16.6892	36.5528	0	35.4735	10.016	0	43.3572	119.238	76.0991	47.7236	68.5887	53.5444	66.6788	48.8478	113.075	65.5731	78.2544	114.33
insI1	1469358	1470509	16.2609	9.75385	16.4809	3.9566	14.933	9.6948	35.5368	35.8941	26.7412	28.4726	18.9644	31.6514	28.3715	10.7336	42.0521	21.0325	43.6849	23.2256	8.88646	17.5169	21.6124	20.7773	9.59974	13.8897	22.1629	44.4433	9.72488	15.2468	5.47819	14.6626	15.2161	23.4089	28.9002	32.3762	8.33358	36.5263
ydbC	1474221	1475081	230.419	273.819	209.302	74.0489	79.8501	86.4004	61.7575	57.5801	57.1965	41.8686	57.0414	31.7338	97.527	50.2207	91.3502	61.3447	25.9548	39.919	11.8795	27.3194	8.25475	7.57507	8.55533	4.64196	37.0343	33.9498	78.0016	29.1171	43.9397	45.7358	56.9548	41.7242	96.585	35.6429	38.9913	73.2428
ydbD	1475144	1477450	17.887	24.3846	12.3607	13.8481	9.95534	6.4632	12.4379	14.3576	10.6965	12.8127	9.4822	11.8693	16.2123	0	7.88478	12.4283	24.2694	4.97692	5.33188	1.45974	1.54375	5.66655	3.19991	5.20864	15.237	12.6981	14.5873	8.71244	8.21729	6.10943	13.6945	15.6059	10.8376	11.4269	12.5004	9.13157
ynbA	1477621	1478226	6.16792	18.4987	0	7.5039	0	0	0	13.615	0	10.8	0	0	0	0	0	3.62628	0	0	0	5.53694	0	0	0	0	5.25413	0	0	8.2618	0	0	11.5433	0	0	7.2239	7.90253	34.637
ynbB	1478226	1479122	8.34725	0	0	7.61645	6.38801	4.14722	9.12111	0	6.86358	0	12.1688	10.1548	0	6.88741	0	2.45379	12.4583	4.25803	0	3.74667	0	0	0	0	0	8.14795	6.24013	8.38572	7.03035	0	0	0	9.27216	9.77635	5.34738	0
ynbC	1479138	1480895	14.9312	12.7947	0	7.78513	3.26474	12.7172	16.3154	9.41684	10.5234	13.0722	6.21916	0	18.6082	24.6398	24.1334	6.27032	6.3671	13.057	4.66274	5.74446	4.05003	0	4.1975	0	16.3531	29.1494	12.7567	10	14.3721	9.61688	11.9759	25.5889	14.2163	13.7402	13.6645	0
ynbD	1480909	1482201	14.4918	17.3853	22.0318	5.2892	8.87223	8.64004	34.8376	19.1934	33.3646	12.6874	4.22529	14.1039	30.703	23.9146	32.7924	20.4482	17.3032	8.87089	14.2554	10.4074	8.25475	3.3667	2.85178	0	27.1585	33.9498	21.6671	3.88228	14.6466	13.0674	16.2728	6.95403	19.317	11.881	18.5673	16.2762
azoR	1482255	1482860	49.3434	129.491	62.5139	71.287	84.9637	49.0312	141.535	245.07	152.148	108	98.9092	75.0357	242.136	162.855	338.955	181.314	147.29	157.316	57.3024	83.0542	93.6894	42.9876	30.344	26.3425	220.673	325.115	184.437	86.7489	62.338	92.6947	173.149	118.39	178.135	148.09	158.051	173.185
hrpA	1483061	1486963	71.1632	135.558	87.7211	44.4586	72.1227	60.2016	87.218	101.893	113.866	85.0351	81.3124	79.554	92.8829	101.565	110.359	72.3697	87.5525	88.3001	64.1163	73.3794	60.2559	63.6725	70.9658	88.3042	100.761	127.664	140.906	75.9996	74.5152	103.335	84.5886	85.3711	96.1399	73.21	92.4087	86.4063
ydcF	1487235	1488035	177.535	196.169	142.056	99.4686	92.9598	129.988	193.994	165.006	207.444	98.1668	115.785	102.306	195.054	208.164	241.643	123.605	90.648	119.161	30.6384	54.5224	84.2724	32.5615	55.1627	39.907	234.809	319.229	258.453	143.934	118.047	105.319	166.128	168.142	238.724	158.683	185.562	0
aldA	1488232	1489671	9337.3	8806.45	8666.88	5006.91	4741.2	4813.71	88.1771	120.667	68.4931	444.404	432.613	354.68	298.461	274.924	168.296	407.094	369.086	393.049	560.494	567.842	464.6	58.9627	51.2252	69.4846	64.3057	106.719	81.7314	392.264	337.632	291.449	87.6905	62.4561	98.3119	353.656	336.852	219.272
gapC	1489964	1490713	145.911	134.65	123.238	56.8958	74.4419	37.1763	617.31	561.578	479.904	229.284	125.446	118.338	517.554	524.788	544.238	345.339	307.114	206.116	104.274	124.267	95.8999	34.7669	33.1306	35.9521	650.151	598.923	609.718	245.558	119.74	132.132	248.565	323.154	307.533	308.919	210.913	252.119
cybB	1490902	1491432	105.513	168.775	160.411	166.877	129.196	111.835	146.04	93.1633	80.9749	153.96	153.819	188.264	236.695	208.944	204.65	264.678	251.965	243.999	192.207	214.697	166.95	61.2815	89.9751	90.127	113.849	123.592	147.239	249.687	165.885	237.856	243.544	185.649	156.272	267.751	288.398	316.014
[truncated: 2,916 more rows]
