# Supplementary material for: Global and gene-specific translational regulation in Escherichia coli across different conditions
Source: PLoS Comput Biol. 2022 Oct 20;18(10):e1010641. doi: 10.1371/journal.pcbi.1010641 (PMC9624429; doi:10.1371/journal.pcbi.1010641)
Supplement: S2 Data — (XLSX) [file pcbi.1010641.s003.xlsx]

## Sheet: Sheet1
genes_name	CDS_ini	CDS_end	C1	C2	C3	C4	C5	C6	N1	N2	N3	N4	N5	N6	P1	P2	P3	P4	P5	P6	M1	M2	M3	R1	R2	R3	RA1	RA2	RA3	RA4	RA5	RA6	LB1	LB2	LB3	LB4	LB5	LB6
thrL	190	255	1443.53	1253.54	1068.95	1226.87	1474.4	958.429	3424.03	3619.1	2947.55	1849.25	1913.26	1827.87	3026.88	3527.49	2713.14	2283.62	1975.39	1792.81	1298.37	1370.82	1490.99	261.876	284.889	213.013	2873.08	3178	3416.65	1611.15	1877.99	1687.76	1218.04	1260	1169.16	1501.83	1535.62	1265.49
thrA	337	2799	334.375	370.666	348.458	863.21	976.354	942.613	882.828	929.933	809.391	703.804	894.683	669.956	4393.38	4271.66	3676.63	2185.78	2114.7	2251.93	1335.74	1383.98	1327.89	215.374	198.38	224.615	1724.58	1700.83	1634.18	1901.86	1973.74	2051.5	628.871	646.473	605.263	708.447	933.598	960.161
thrB	2801	3733	80.3719	133.479	125.694	271.328	275.307	284.768	452.918	459.76	428.156	515.969	544.791	464.931	2003.12	2248.52	2022.2	1497.88	1401.61	1531.38	761.003	879.927	812.963	161.679	151.99	170.039	690.351	722.611	774.903	1157.46	1087.4	1177.09	156.242	165.473	161.802	191.564	234.518	222.268
thrC	3734	5020	308.197	351.805	350.775	645.451	704.423	677.539	608.148	660.536	562.173	549.977	690.306	509.294	3479.47	3268.33	3151.21	2097.64	2023.9	2103.15	1213.57	1314.72	1275.14	226.118	205.009	225.432	1165.16	1199.57	1169.84	1889.83	1893.47	1927.22	386.024	393.978	414.274	457.151	626.2	585.928
yaaX	5234	5530	49.0314	88.9859	63.3499	27.8206	36.0228	39.6521	50.8082	63.5415	51.0706	29.3564	20.9547	50.7197	71.9172	88.9272	79.0921	58.2957	50.3019	66.5842	28.8848	21.3266	14.4833	27.9646	10.8082	6.99899	52.9786	50.0288	52.761	90.9193	59.1625	67.582	35.4288	37.9944	28.9899	69.5142	43.1424	50.7422
yaaA	5683	6459	46.3373	36.9634	52.2115	63.6919	86.9515	66.9484	113.28	102.033	107.071	136.804	128.022	119.863	99.3055	100.497	95.3848	105.073	118.37	117.62	110.07	104.86	119.855	97.6279	104.704	88.0257	109.77	110.703	111.252	101.993	106.525	95.0967	94.8805	109.743	98.0427	107.221	94.6921	101.647
yaaJ	6529	7959	2.93075	4.46791	3.47106	3.60299	2.46874	3.79621	3.65384	6.97893	2.72343	3.42782	3.70939	6.3665	7.39939	9.41685	6.73076	5.26091	5.43144	6.16889	2.2312	1.68819	2.83449	1.35008	2.26112	3.36771	3.57529	3.80592	4.80472	2.88194	3.06689	4.65536	4.66674	4.36395	5.64656	6.44678	5.05434	3.09619
talB	8238	9191	489.655	476.451	483.706	918.218	845.178	999.887	1378.21	1392.34	1509.61	1084.41	1078.05	1251.83	2416.7	2069.43	2310.02	1640.23	1671.98	1697.85	1364.63	1294.81	1314.76	1294.38	1207.02	1240.73	1662.91	1661.38	1597.33	1368.5	1313.66	1399.54	1760.95	1679.14	1664.31	1380.04	1435.38	1480.2
mog	9306	9893	93.8672	110.216	94.175	102.217	94.5811	95.8636	85.0297	75.7983	85.3972	96.3415	83.8679	82.6735	88.2731	107	116.362	91.0961	86.4861	89.809	91.3576	102.405	97.4722	225.486	203.682	200.022	59.2796	60.685	58.921	88.1082	76.2753	79.0702	47.6247	51.8089	46.6842	54.9304	57.5232	55.4501
yaaH	9928	10494	8.11045	5.62016	7.93859	10.4589	17.9787	14.1488	4.17831	10.0329	6.32453	13.6542	7.21113	9.78802	8.37689	6.35607	4.23329	27.3731	17.3651	22.0279	35.7844	40.9544	42.54	129.067	199.098	157.293	9.29449	6.15529	7.84065	43.1395	37.2004	37.3046	33.8403	30.1917	33.6724	16.5959	17.8625	15.5787
yaaW	10643	11356	1.75845	0	3.78661	2.77153	2.59867	0.2812	3.32167	1.99398	2.51394	2.28521	1.68609	1.65057	1.72652	3.21551	0.841345	1.91306	3.84727	4.17892	1.48747	2.4117	1.17289	6.30036	3.67432	3.22129	4.29035	2.99037	1.818	5.18748	1.97157	2.41389	4.11771	2.18198	9.62007	5.09745	3.36956	3.24363
yaaI	11382	11786	0	0	1.10907	1.94822	1.82671	1.4825	0	0	0.736312	0.501991	0.59261	0.828754	0.433445	0.807255	0.985694	1.26072	0	1.04912	0.326751	0.42382	0.343531	1.58171	2.48349	1.54389	0.41887	2.86643	2.73846	1.51937	0	1.21202	1.44725	3.8345	1.47007	0.526942	1.26889	1.0364
dnaK	12163	14079	2070.92	2027.21	2113.79	2367.03	2271.9	2655.41	3553.72	3438.94	3600.76	2039.91	2173.8	2191.96	1642.45	1482.12	1553.98	1623.76	1588.08	1549.94	2517.63	2006.67	2351.71	3211.39	3038.95	3487.68	2369.35	2274.75	2190.36	1390.26	1350.22	1295.37	2067.7	2084.57	2086.77	1475.95	1654.33	1588.23
dnaJ	14168	15298	216.435	217.521	228.245	369.75	347.675	400.397	340.024	347.966	364.26	245.811	232.19	260.159	232.051	277.081	241.156	355.163	329.108	348.145	377.724	331.504	347.312	569.65	483.222	627.317	351.744	328.988	311.18	277.517	233.525	242.891	596.901	559.333	658.236	334.622	334.182	385.936
insL1	15445	16557	14.3102	11.4821	21.0842	12.4644	17.1966	11.2011	12.5911	15.8	13.9978	15.5995	16.249	15.7552	14.8956	18.0027	12.2523	15.5173	18.0294	19.6889	17.4408	16.7341	15.699	15.3239	17.2509	15.616	17.3043	15.7192	14.1831	18.3305	12.9483	13.7362	28.748	29.8396	23.6477	17.3381	15.7725	17.4294
mokC	16751	16960	7.89237	45.1196	23.3685	7.46362	30.6167	9.46576	8.94511	13.4243	15.5144	2.88468	3.40542	7.14363	12.4539	13.9166	10.3845	4.8298	3.80902	6.02875	0.625889	2.43548	1.9741	0	0.951423	5.91464	10.4304	8.23595	5.24551	3.88047	10.3238	5.80402	8.31661	12.5914	7.03979	2.01871	2.43056	1.98522
hokC	16751	16903	10.7761	41.0704	20.3045	7.64303	34.6373	7.75464	10.6868	18.3293	15.4059	2.6258	3.09981	8.67004	17.0044	8.44513	9.02289	5.49545	5.20078	5.48771	0.85458	3.32536	1.79693	0	0	6.7298	7.66853	8.7463	4.77475	3.97375	12.0822	0	10.0937	14.3267	5.76722	2.75631	1.10622	2.71059
nhaA	17489	18655	38.7941	44.7211	42.1559	52.3123	57.4899	61.6925	124.781	123.825	119.139	51.1156	44.6372	43.9282	66.3548	80.5103	63.7617	66.6781	69.2051	72.5597	48.1983	56.3094	39.7721	115.278	127.654	118.803	113.348	123.448	123.348	72.0573	60.5452	65.2997	54.1693	63.8016	68.1813	49.4299	39.5288	39.5746
nhaR	18715	19620	9.70918	12.922	7.46699	9.18173	8.40409	12.6429	19.6505	24.1164	22.1428	12.843	13.8315	14.5073	13.6185	16.6673	14.6	19.0509	16.0658	16.0103	8.79963	14.8379	12.027	31.9474	20.5105	23.7919	28.0131	29.1626	26.6315	19.095	18.316	16.5922	16.6729	22.3743	15.5061	16.5561	14.6181	17.677
insB1	19811	20314	0	0	1.78501	2.3517	1.47002	0.795348	3.28826	1.87993	2.37014	0.403969	1.90757	2.00078	3.48808	6.49626	2.77627	2.36727	3.20048	2.53279	1.31474	0	3.04096	2.54571	1.19913	1.65656	3.03371	4.22898	2.57102	2.85295	4.3372	0.487675	5.82327	8.37561	7.09811	2.12024	4.76524	0.834027
insA	20233	20508	6.02536	0	8.10931	7.12254	8.01397	2.89062	20.4872	13.6648	21.5351	13.2137	12.1326	15.7552	15.2125	24.7905	15.1352	15.9782	19.1926	11.2508	7.16744	8.05715	12.0568	10.4087	6.5372	6.02063	18.3762	18.1644	22.6929	19.2563	23.6447	15.0655	23.2806	24.833	21.4979	11.5587	16.0818	10.6092
rpsT	20815	21078	938.128	563.911	659.26	647.511	1192.62	626.006	2221.97	1797.37	2116.41	3365.98	2805.43	3606.1	1865.82	1481.5	1772.08	2349.68	2917.11	2655.35	4775.35	4510.78	4860.48	7534.98	7899.67	6455.58	1680.18	1554.23	1755.45	4997.16	5145.02	4754.26	3589.32	3660.49	3297.72	2653.99	2900.72	2773.88
yaaY	21181	21399	0	0	0	1.79026	0.839301	0	4.29124	0	2.70644	0	0	2.28467	0.796601	1.4836	0	0	0.730921	3.21352	0	0.778913	1.26271	0	0.912852	1.89162	0	1.75601	2.51642	3.72315	0.707516	0	0	1.00674	0	1.93687	2.33202	1.90474
ribF	21407	22348	49.8096	63.2789	47.4047	73.179	80.445	50.7785	66.5346	67.0716	64.5337	52.4493	48.1011	52.0615	85.7092	102.816	83.6244	111.039	105.429	101.613	79.0012	82.8912	84.0965	95.2641	114.944	99.9855	65.6468	71.3666	78.2302	73.6888	65.653	64.1022	135.592	130.787	144.077	96.0072	105.185	103.364
ileS	22391	25207	301.938	352.157	347.398	397.438	401.787	420.186	474.3	490.25	484.073	549.58	549.075	509.835	423.802	462.272	402.662	494.31	504.055	493.917	498.7	544.755	505.573	663.645	673.426	730.575	658.688	639.426	641.849	620.71	652.28	605.415	671.444	683.171	721.982	513.466	481.298	476.233
lspA	25207	25701	48.1031	38.5963	53.6094	29.5285	65.4756	48.1784	119.082	118.662	117.029	81.4314	83.0226	83.8539	107.954	111.771	113.462	143.57	153.141	154.714	111.095	171.877	119.052	204.746	231.138	252.554	123.541	130.728	128.631	111.201	128.998	103.27	60.0756	79.8843	62.6287	101.021	100.839	88.7309
fkpB	25826	26275	72.3642	103.719	99.8895	121.074	103.24	77.4437	95.1603	102.045	77.5907	57.8719	59.7791	53.3696	109.699	147.594	109.64	156.318	162.623	150.87	144.498	179.408	170.483	183.059	175.364	173.816	127.137	131.666	146.341	151.441	115.114	121.17	288.071	293.062	297.909	209.297	167.617	187.156
ispH	26277	27227	76.6528	78.3524	73.045	113.732	101.365	89.6092	175.502	190.325	167.527	149.423	155.107	144.433	117.897	127.394	121.197	145.038	144.235	155.991	149.385	154.974	147.948	188.731	196.28	198.965	234.851	231.49	231.305	194.289	181.6	175.72	279.147	286.048	280.091	146.483	155.385	138.734
rihC	27293	28207	253.626	300.109	315.468	287.904	228.339	285.519	7.52369	6.74869	6.87225	27.8884	28.9721	25.9676	9.63211	14.3512	12.0474	17.7435	19.4434	17.8739	42.9859	43.3239	43.0559	62.5654	64.2397	77.9952	7.63273	8.28081	10.3453	22.9594	17.1099	22.6243	15.8662	17.5291	16.0075	47.3077	51.5077	47.2138
dapB	28374	29195	175.749	225.215	213.909	652.279	725.424	598.752	220.265	239.725	216.663	290.213	303.916	249.193	208.785	265.883	209.368	392.795	391.008	361.111	949.522	957.027	879.53	212.375	213.461	199.535	462.98	425.983	481.903	552.779	534.604	580.217	238.339	240.293	253.73	433.373	385.301	386.973
carA	29651	30799	46.6965	49.1276	82.8797	319.468	345.315	301.731	184.411	223.802	235.482	757.379	467.409	482.982	237.636	241.874	245.766	534.169	527.218	499.877	991.411	1036.01	1030.04	437.227	454.386	432.698	196.712	180.536	203.996	613.088	576.054	584.861	54.3323	41.7116	38.7885	215.179	310.236	267.035
carB	30817	34038	513.445	603.614	562.082	852.303	778.924	918.828	390.588	366.768	444.335	674.769	746.122	685.909	275.166	318.739	317.927	483.963	494.038	488.785	872.889	943.681	841.53	389.704	382.559	385.628	266.708	245.808	266.129	465.425	520.883	588.267	66.4022	81.429	81.6459	276.19	448.253	469.267
caiF	34300	34695	20.0128	24.0864	7.93859	38.8473	23.349	27.7923	7.75972	8.36073	8.28213	45.685	33.3288	51.6943	12.4102	10.731	18.1427	25.3534	29.2808	29.3228	25.7274	26.8696	30.2101	16.1739	16.7608	13.156	9.42299	15.144	17.7348	39.359	35.429	36.561	9.37269	12.8833	3.75809	15.626	25.5178	16.9565
caiE	34781	35371	0.707523	0	0.761784	0.669087	1.56839	3.73372	0.801898	0	1.0115	3.44802	1.62818	3.13085	0.893159	1.66344	3.38521	2.02055	1.36586	2.64223	1.57105	1.45554	1.1798	1.62964	1.36467	2.47439	0.575417	1.96886	0.940482	4.17444	2.1154	2.08124	0.331358	0.752514	3.02924	1.8097	1.45261	2.13561
caiD	35377	36162	16.5125	12.1806	18.3523	9.57074	9.44612	8.4328	2.41484	1.81202	1.90377	3.89377	3.98378	3.85701	5.37933	5.42672	3.82284	4.99814	2.67356	4.70176	4.90002	4.6024	3.90816	4.90751	4.36642	3.45958	4.33203	2.47044	3.77623	5.23789	5.37497	6.89421	3.24302	3.68245	3.80095	7.62965	4.15567	5.89527
caiC	36271	37824	2.4293	3.42913	2.32498	1.78681	3.23106	4.01428	5.20075	5.2033	3.28006	3.55166	3.88223	8.46958	4.31607	2.96149	3.22867	2.6429	2.70962	4.12371	4.10989	4.66447	4.95109	4.55922	5.72687	5.39421	8.89069	7.2609	8.13272	5.83939	4.3378	5.55799	4.5509	4.30629	4.62266	5.52325	4.43339	5.7032
caiB	37898	39115	3.78621	1.74911	5.18836	6.18453	4.1202	3.46768	6.82697	8.977	11.0718	8.38707	9.70308	9.41562	9.12471	10.2504	10.7046	4.35315	9.9671	6.19333	4.47657	3.68214	3.55855	4.49252	3.98335	2.23555	13.1568	12.771	11.7433	4.90779	5.27421	4.85998	4.19123	4.94219	1.7193	2.81726	3.2507	3.29
caiA	39244	40386	2.56709	5.59074	7.50217	4.16165	4.06468	3.51869	4.57208	4.99017	4.98071	4.46798	5.27454	4.57333	12.3452	10.6338	10.1769	8.3784	6.65482	10.0847	3.72257	5.28111	4.03604	3.94185	5.12822	4.21405	5.81593	5.78289	5.03724	6.85176	4.65997	6.6883	5.15253	6.43577	7.85066	6.94129	6.02337	6.82614
caiT	40417	41931	0.276857	1.40689	1.49045	0.261817	0.736461	2.6564	1.25514	0.31394	0.197902	0.53969	0.318557	1.67061	3.72797	3.03758	3.97394	1.3554	1.92408	1.50388	0.439112	0.341737	1.29266	0	0.534	0.27664	0.450326	0.128404	1.22672	1.63348	0.827766	1.30304	0.648309	0.147231	1.18536	1.13303	0.795776	1.11423
fixA	42403	43173	7.05878	4.13888	6.43087	7.18879	3.12949	5.99131	3.07705	1.84714	0.776267	3.96923	1.24953	2.83961	1.3709	1.27659	1.55877	3.32283	1.88679	2.2121	2.23913	1.34046	2.17304	1.25065	1.30913	2.44151	0.662398	0.503663	2.64647	2.13576	1.01465	4.1528	1.01719	1.15502	1.54985	1.94438	1.11479	1.09264
fixB	43188	44129	8.44985	14.6897	12.4497	7.99081	7.09809	5.97395	1.26013	3.02579	1.2716	2.81752	3.582	4.11483	2.24566	3.13676	2.34063	2.35868	2.40392	2.56674	2.53932	2.56176	1.92814	2.39014	1.07224	2.44409	3.07437	1.85636	1.18232	5.02921	2.16073	3.1397	1.45797	2.60155	2.5388	2.27505	1.46091	3.35597
fixC	44180	45466	2.93211	4.13888	6.31395	4.62137	2.59988	3.43849	4.06171	1.10828	3.02744	3.17538	2.06173	5.63553	0.959627	2.04254	2.49403	1.9937	1.63522	2.98633	3.20368	4.4235	3.04225	2.00105	1.72805	2.27874	1.05984	3.47527	3.46447	5.44619	1.58286	6.70837	2.74642	1.38603	6.0444	2.16659	2.54172	2.45844
fixX	45463	45750	2.88845	11.0086	7.77491	2.73153	3.20146	2.77142	8.18432	8.18834	15.4853	4.92676	0.830876	5.80982	2.43087	4.52729	2.76401	0.589203	2.23044	3.43217	4.12313	1.18844	5.77983	7.76179	0.696402	5.77236	5.87281	8.03784	6.39916	3.55043	1.61926	5.09797	6.7638	3.07212	6.18341	6.64925	0	7.26549
yaaU	45807	47138	1.25923	0	3.05056	3.27477	1.95397	2.11437	2.8544	2.49882	1.80024	0.767087	0.724449	2.53282	1.72209	1.23356	1.35561	0.642165	1.09392	1.92378	1.89736	2.07243	1.46985	2.41699	1.518	2.20193	2.43227	1.46006	2.51077	4.64348	1.17654	2.40769	1.76923	1.17189	2.24641	4.02608	1.42192	1.74209
kefF	47246	47776	48.0082	77.9876	62.7059	31.2591	30.0074	33.6034	55.3039	51.7614	45.006	55.2303	42.1086	53.8225	56.2991	49.3423	43.3041	58.1159	54.9997	50.2321	23.717	21.6958	20.2105	21.1487	15.5595	11.0096	65.6072	64.9725	62.0718	47.2087	45.8852	51.3949	73.7178	64.4541	75.2546	56.3651	45.243	43.1562
kefC	47769	49631	24.099	30.9019	25.9472	14.6962	18.1732	13.9384	21.9529	25.7946	23.3442	18.769	17.2333	19.7515	21.9872	25.5934	21.3366	20.858	21.6526	22.8625	7.78739	9.82282	8.56288	7.08972	5.32154	8.32677	31.9634	36.2467	37.9217	19.3789	16.6664	20.008	22.6783	22.9964	24.7502	20.1627	16.4616	19.6016
folA	49823	50302	122.687	121.596	89.0009	59.2454	62.8798	53.4316	71.9915	73.0136	71.5275	54.7014	44.0519	49.3546	127.417	160.93	122.814	151.224	156.553	133.523	125.034	148.932	123.91	260.54	273.141	243.878	74.6576	65.3761	75.5657	130.056	104.387	107.501	33.8232	33.3163	32.2869	62.3167	53.2358	51.215
apaH	50380	51222	24.8386	31.5553	39.0455	18.7914	28.6315	16.4442	49.547	55.2045	39.7713	37.2826	27.4366	28.977	95.53	106.672	93.1725	89.1743	90.9141	97.1441	61.9298	78.0791	56.6607	86.1975	80.0072	81.6548	73.7329	58.2909	80.1211	46.8958	39.1743	47.346	49.5556	52.8361	65.9344	46.7596	47.3241	49.4826
apaG	51229	51606	424.681	459.644	390.741	191.938	124.216	165.636	486.954	531.597	522.77	189.223	201.17	250.271	266.893	232.54	244.359	103.955	94.9736	117.964	43.3884	40.8469	43.7773	35.5698	36.169	27.004	544.544	581.683	603.123	83.5217	71.7321	94.7472	284.133	326.153	262.113	179.443	116.858	107.655
rsmA	51609	52430	28.5273	29.7698	29.6182	26.4958	45.3955	26.8828	57.448	53.7215	53.8927	47.9137	48.6501	37.7068	100.32	118.57	107.487	116.799	111.717	120.024	115.701	131.628	117.735	344.571	331.123	291.158	73.3311	84.8187	82.8377	79.8988	93.67	96.2033	72.289	65.559	71.2478	80.5245	78.8591	82.5201
pdxA	52427	53416	60.0989	78.5012	69.2648	29.6177	51.2252	29.6441	38.8545	39.3535	37.5141	22.0694	15.5833	18.3878	88.3337	89.5541	84.4421	63.196	66.3437	68.8257	44.0354	48.7586	43.0504	47.1168	46.7347	43.9815	30.9786	33.3696	38.4433	23.5143	25.6245	17.4296	34.4892	43.664	35.9391	52.6115	53.6999	54.5066
surA	53416	54702	440.142	427.132	412.862	255.1	281.365	267.89	442.172	437.772	446.431	510.761	476.635	480.33	290.904	280.084	272.317	382.258	385.409	386.454	274.173	310.315	314.981	348.682	315.919	311.211	375.977	378.201	361.893	321.806	307.197	300.918	451.175	449.939	539.579	282.157	274.239	264.692
lptD	54755	57109	155.418	152.159	173.285	154.053	173.445	160.664	211.499	223.931	208.431	224.529	210.203	219.542	220.644	236.614	208.33	238.645	250.691	244.638	203.873	219.265	207.15	240.428	246.226	239.444	211.558	209.631	217.804	188.933	184.779	188.742	234.89	252.974	257.798	191.834	186.621	179.416
djlA	57364	58179	9.23668	13.0382	12.7076	19.4109	24.3428	17.7249	43.0381	37.2405	38.8816	35.5108	35.4264	38.3959	38.4353	50.6708	36.3371	46.4758	50.3237	56.0966	34.0204	47.294	37.8212	76.0379	86.8513	81.783	40.6902	39.0311	42.9728	44.6573	46.2192	49.5107	50.949	63.3104	46.5039	35.4383	34.5561	41.3042
yabP	59228	59269	33.6636	40.0938	37.9443	25.3684	21.9206	25.9911	20.5673	31.0153	24.8153	20.7632	17.2487	16.293	29.216	27.2062	28.69	27.4676	17.4652	24.286	11.3459	15.1493	9.99895	26.2496	18.5152	11.0372	29.0892	25.6149	27.9673	22.7583	20.2479	18.2576	43.356	45.8742	44.6652	31.7511	25.0539	25.6675
rluA	59687	60346	17.7489	9.66363	11.6026	7.79289	12.3654	10.0354	36.9998	35.9398	35.7961	17.2994	16.0461	16.0651	16.0041	18.3806	14.8612	13.9649	15.174	16.1403	19.3035	17.7353	16.4895	91.9825	64.8001	69.6732	42.2736	47.6269	45.2197	17.765	22.0322	15.2901	33.5466	38.0922	30.7585	19.7806	16.9186	13.3935
rapA	60358	63264	17.4751	14.3111	24.5687	28.1348	35.152	26.467	76.8507	76.9704	76.291	56.7281	52.0959	52.3465	24.7341	27.7296	22.5958	37.1787	33.5681	34.8121	54.975	62.7499	58.2318	321.782	357.115	378.378	89.2667	89.086	84.7248	52.0492	45.1235	48.8555	80.2863	81.872	83.7852	49.5	42.1046	42.1399
polB	63429	65780	8.92291	11.7892	9.60721	4.55661	6.25038	6.50665	9.91084	11.9393	11.736	6.78359	5.13344	7.89692	9.31161	10.7689	9.13619	5.82447	5.30546	6.17979	3.17011	5.43354	3.57098	6.30266	6.71208	5.26039	11.103	12.1668	10.9911	5.96652	4.06844	3.67465	5.59973	8.44637	8.02267	6.66431	5.42257	4.93776
araD	65855	66550	15.6323	22.9148	22.01	8.5287	8.79645	4.61507	2.38504	3.40888	7.30624	3.22308	2.76721	4.35363	4.30096	4.24069	3.73971	2.20761	1.8571	2.44945	0.953608	2.22642	1.80465	1.38484	1.73951	1.50193	4.88981	2.23082	5.86086	5.02545	2.47175	1.76861	1.40791	1.27895	0.858069	3.38329	0.740642	3.9321
araA	66835	68337	63.6264	91.4676	86.5338	44.3357	47.2617	41.3684	6.32573	8.22749	5.98437	7.20787	5.61917	7.18474	4.81452	7.21706	4.94025	4.66785	4.63305	5.02129	5.22281	5.16689	2.97818	2.78532	1.4802	3.20671	7.71654	7.24793	6.18245	5.76272	3.02456	5.25368	4.44363	5.19415	5.77487	5.28202	6.41693	5.054
araB	68348	70048	78.1838	68.3061	70.1056	36.8516	31.1635	32.1836	3.63395	3.07639	3.8786	2.76449	3.8311	4.86163	2.49078	2.12615	2.71413	3.21987	2.66632	3.51677	2.58179	2.94287	2.30311	1.70424	0.475711	1.10899	2.60761	4.23236	2.29491	4.48679	1.84353	3.77261	1.73263	0.91812	1.40796	4.79443	1.41783	2.85375
araC	70387	71265	305.434	326.887	310.388	129.776	124.85	133.271	107.471	100.499	104.226	74.7727	89.9155	107.152	74.3874	81.0331	83.67	52.4871	51.8804	64.2224	35.8226	31.7606	31.7825	13.536	12.1776	12.8553	94.3625	93.0389	97.1192	89.9634	65	79.0532	35.036	33.7019	27.8814	36.0758	28.5659	30.4434
yabI	71351	72115	69.4976	130.698	93.0924	37.7773	38.3324	28.0904	21.7076	23.5799	22.6876	12.2674	9.75955	15.6298	34.7704	35.5949	32.2045	33.4879	34.4389	34.7412	16.4907	20.4891	17.3376	17.2258	15.3045	22.4186	19.8047	25.1261	24.2468	20.4482	19.4291	21.2482	18.1962	24.4449	23.0388	27.4339	22.2453	21.7482
thiQ	72229	72927	11.9735	16.7324	11.6026	32.2706	26.0111	23.2639	45.8007	46.1627	39.7986	53.9748	51.6635	55.3919	34.2607	35.1881	32.0814	47.6272	39.7571	45.1212	38.1712	42.3676	33.7424	23.4417	18.1868	23.0309	25.0749	28.0437	34.7496	24.7255	22.8219	27.1202	16.5424	15.6002	17.5152	27.5631	35.8906	32.8282
thiP	72911	74521	7.29091	13.2321	8.97149	12.8047	19.0481	14.3658	13.8707	17.716	15.0766	17.6387	16.0291	16.3409	19.3938	29.1812	22.1763	26.3455	27.7478	27.4045	16.4372	27.6413	21.6233	6.79723	8.16137	9.75695	14.6122	16.7866	16.3833	19.5881	16.0572	16.8511	7.43892	7.47758	5.94588	13.9865	14.8619	17.5533
thiB	74497	75480	158.399	137.401	136.162	238.785	232.764	217.963	185.319	196.032	180.493	232.204	186.422	198.871	345.27	416.789	326.579	405.975	387.659	400.575	301.882	300.637	320.652	44.4609	45.9922	48.0781	240.505	227.305	230.741	319.478	294.245	270.549	155.547	151.489	126.703	280.993	272.405	269.263
sgrR	75644	77299	17.7329	14.8042	19.9111	15.5717	17.7452	19.0804	11.7718	19.8208	13.5812	19.1356	22.4442	23.7446	13.1115	15.4853	13.3327	17.8796	18.877	21.673	13.0984	11.2569	13.6866	11.0863	14.0477	14.6814	17.7183	17.6236	21.2144	25.2844	20.7342	19.9709	26.813	28.0213	29.8268	21.901	22.2603	24.0865
sgrT	77388	77519	0	7.90986	3.35185	0	45.546	1.49349	8.82088	49.4212	17.8024	4.55138	8.955	3.75702	0	9.75882	0	0	0	2.11378	0	1.28088	0	0	1.50113	0	3.79775	4.3315	4.13812	0	9.30777	3.66298	8.74784	18.2108	2.22145	4.77761	6.39147	7.83059
setA	77621	78799	3.91113	8.13069	4.21108	7.39732	8.82757	6.65246	3.22387	6.04773	3.81238	5.37156	6.34123	7.43775	7.92962	9.47398	6.97491	8.26828	7.00125	7.60479	5.41379	6.87579	4.62459	8.46254	10.8013	7.81613	3.75919	7.09091	5.82908	6.46826	7.17572	7.32132	15.1533	13.8031	11.4173	7.45744	8.02989	5.72388
leuD	78848	79453	4106.08	4043.38	4160.17	5919.15	5226.27	5744.04	7600.12	7680.54	7513.34	2225.69	2213.78	2031.29	552.025	628.434	458.954	1196.26	1094.55	1111.45	1765.27	1833.68	1887.91	74.7065	50.2473	54.8197	5786.42	6030.92	5446.42	2118.26	2082.13	2101.03	3027.06	2867.29	3297.86	1424.81	1293.56	1271.33
leuC	79464	80864	3283.13	3595.18	3107.87	4691.12	3960.99	4561.6	6084.37	6201.75	6578.33	1938.71	2097.36	2163.18	467.683	502.485	390.562	1007.99	886.906	900.695	1580.5	1548.02	1544.86	70.7848	49.0755	43.0707	4605.14	4786.73	4100.98	1715.92	1594.4	1635.31	1374.56	1223.66	1446.5	454.945	400.081	378.88
leuB	80867	81958	1733.66	1893.81	1857.52	3609.6	3407.96	3590.69	2250.7	2675.71	2544.34	1109.91	1001.59	1134.05	304.11	336.278	245.338	859.325	827.474	793.407	1501.52	1565.9	1574.28	68.3645	47.5633	40.0764	2724.24	2811.8	2464.85	1827.44	1843.65	1754.24	8.08876	19.3901	11.229	10.0133	24.5853	9.84723
leuA	81958	83529	4878.32	5212.37	4952.79	3693.77	2994.21	3865.23	2090.85	2243.02	2305.28	485.958	464.227	469.413	265.1	260.351	205.039	537.561	482.878	506.583	838.231	818.702	796.202	41.7933	31.7811	28.1293	2474.18	2477.87	2293.82	1126.59	1143.46	1143.16	15656.9	15070.3	17344.4	16191.1	16939.1	17027.6
leuL	83622	83708	8713.58	7118.87	7043.91	2852.72	6169.42	3779.27	4117.58	4770.91	4613.04	2764.97	2442.03	2686.27	1575.89	1518.72	1210.96	1007.79	1227.8	1089.13	862.1	914.548	1074.57	53.7781	60.7959	60.6579	2958.45	3590.81	3312.57	1779.36	1858.64	1684.06	14678.9	14492.5	8093.84	4287.91	4348.75	4757.08
leuO	84368	85312	1.77329	0	6.68248	3.3539	2.162	1.70144	5.77823	9.04864	6.33788	6.4814	6.37619	7.49026	5.40983	5.90625	6.99967	4.52157	8.55825	6.7728	3.0938	3.28327	3.10483	2.72294	0.855076	0.442974	9.73474	9.66363	11.1965	7.62892	6.13031	7.04197	6.64393	7.54419	3.4798	8.16427	7.64549	4.01441
ilvI	85630	87354	261.452	298.474	308.999	415.378	382.246	432.411	318.792	343.632	340.575	415.788	471.117	482.249	297.915	312.587	300.691	365.638	344.154	370.325	296.794	318.018	286.892	13.4445	14.7768	10.3284	394.116	352.498	379.22	495.421	481.568	501.943	429.305	456.823	486.636	380.094	408.854	416.245
ilvH	87357	87848	239.426	243.767	279.727	338.826	231.118	276.567	349.788	382.212	392.664	407.142	430.328	388.681	292.599	268.146	305.481	408.728	413.364	426.024	301.91	317.542	289.099	20.8594	18.0136	11.0287	338.345	348.489	388.231	441.238	381.407	440.557	149.509	142.677	122.381	327.049	283.433	315.217
cra	88028	89032	233.066	300.857	271.141	204.633	260.633	228.623	122.39	121.031	140.075	131.665	134.325	126.967	98.072	102.925	102.137	125.702	148.42	138.292	120.882	138.781	125.422	126.122	140.731	136.647	132.921	118.73	135.413	130.582	134.319	135.4	169.685	164.518	149.65	163.377	170.515	153.745
mraZ	89634	90092	75.5029	106.321	88.1493	105.811	77.0304	98.6283	92.791	76.3324	78.03	87.3334	104.669	118.566	57.0346	48.4773	51.3585	47.1324	48.8198	51.8838	38.9555	30.6912	31.248	28.6351	33.7755	24.0874	122.44	116.444	112.052	85.4269	92.4733	77.0654	327.192	316.378	320.667	171.249	125.132	118.069
rsmH	90094	91035	127.192	116.388	126.413	134.161	131.512	129.72	126.769	111.45	114.444	119.42	121.276	128.812	116.026	107.347	104.477	132.268	136.165	131.659	114.693	115.462	110.497	152.627	167.484	151.978	161.676	151.603	140.696	146.503	141.112	146.781	533.827	522.438	504.903	212.49	188.274	199.792
ftsL	91032	91397	82.0037	98.3909	82.1612	39.8515	68.6725	51.3614	103.914	104.611	105.837	87.1424	74.0426	78.3476	94.8927	77.654	83.3753	76.6682	80.4726	82.7469	65.0314	67.0119	57.3558	97.0629	81.8301	72.266	169.972	156.357	170.571	103.597	120.887	104.529	161.088	214.411	117.845	96.1349	84.1803	74.4861
ftsI	91413	93179	39.6525	59.7261	47.8064	55.9107	55.3711	51.943	54.4951	67.3109	58.0464	54.1538	49.5864	61.2267	42.5628	51.3579	39.7619	42.7192	45.7457	50.7846	47.9781	55.0018	48.4624	52.6843	50.7205	48.7557	68.8423	68.7167	74.6966	59.4221	66.5545	63.2796	147.675	167.307	169.771	73.4861	67.3704	69.5197
murE	93166	94653	67.0852	63.0242	71.016	106.09	121.467	103.177	139.767	128.489	138.018	172.806	159.731	161.695	98.5638	122.599	91.7072	132.705	134.731	133.685	138.59	150.883	133.204	207.322	193.275	209.547	150.955	148.77	144.626	163.672	146.745	137.638	207.255	229.193	233.52	168.706	151.158	163.922
murF	94650	96008	81.7704	124.659	109.636	114.679	97.2664	109.1	133.945	128.763	127.489	193.233	187.996	178.872	80.2427	100.114	78.5428	132.937	126.404	122.776	122.743	123.278	129.15	167.494	168.431	179.445	162.366	179.748	179.379	178.568	126.739	155.576	136.42	135.05	142.241	175.056	165.728	156.784
mraY	96002	97084	46.0516	60.9627	46.25	76.8526	78.2358	89.2998	77.8528	72.4058	84.6474	84.1126	72.8027	76.282	65.7878	64.9015	59.2505	92.5178	95.7748	91.4416	83.475	93.3061	89.6977	128.949	141.073	157.574	110.313	130.663	123.629	111.499	94.5882	119.528	112.55	117.716	122.885	135.608	122.992	144.065
murD	97087	98403	124.489	142.377	144.32	136.092	153.859	138.538	108.076	101.089	120.166	98.5271	91.5852	85.5576	122.318	146.465	137.101	147.298	144.809	148.625	122.205	142.396	120.836	152.29	159.973	168.453	191.355	189.454	186.215	160.142	150.286	145.541	231.718	237.888	233.782	239.912	204.992	206.621
ftsW	98403	99647	39.4002	42.7817	40.6089	46.4951	46.1333	40.7119	41.7931	47.7325	47.662	35.6124	37.004	43.2147	43.0777	46.7121	40.9252	46.1618	40.4361	49.0464	43.2631	47.3864	34.0294	54.2952	54.0733	61.5776	57.1032	59.3499	63.8623	50.1685	48.5805	45.369	37.3781	46.5618	49.2616	64.7734	53.928	63.8682
murG	99644	100711	64.3549	73.781	79.0079	82.7531	84.7247	85.6558	77.1641	63.1856	78.2595	80.701	72.0163	87.6111	71.828	81.1868	73.4107	89.6512	89.5408	88.0595	82.528	93.1598	84.8032	100.024	119.397	121.943	103.082	95.5478	102.758	116.148	109.259	119.586	96.2998	91.1933	90.4446	119.44	115.369	129.303
murC	100765	102240	52.285	70.7555	69.1446	105.607	103.178	97.0615	110.95	103.754	99.7322	104.276	113.454	113.968	95.8959	101.993	90.14	123	125.072	134.094	130.43	147.665	124.714	246.092	234.442	248.585	126.527	121.906	128.173	140.97	128.82	138.253	134.678	139.931	149.238	131.554	145.15	135.947
ddlB	102233	103153	151.461	160.637	159.648	160.437	167.168	156.889	141.506	137.708	131.025	130.557	140.518	131.557	101.629	113.351	92.2712	136.201	125.737	109.018	104.026	106.109	103.149	185.08	189.274	173.611	157.397	149.352	140.871	133.508	130.89	125.499	159.549	157.222	142.807	225.696	219.261	222.18
ftsQ	103155	103985	41.8253	44.813	34.1816	46.2248	46.2461	38.4385	92.8096	100.569	77.085	66.5517	69.5784	84.3302	58.3124	73.8493	54.2486	71.1324	61.2869	60.5622	48.5942	56.1882	46.5522	50.683	60.5043	57.4018	87.0887	93.7194	89.0887	74.3291	61.5844	56.9212	48.8526	52.2564	40.2737	55.9393	46.3496	47.6595
ftsA	103982	105244	134.446	136.642	157.267	196.835	216.201	194.295	142.221	156.972	150.682	226.491	209.127	219.812	156.87	147.77	129.607	198.409	196.358	191.48	154.691	171.28	146.803	171.784	186.005	187.911	176.163	167.358	170.918	199.78	179.773	186.903	203.823	208.138	195.429	216.861	207.738	205.915
ftsZ	105305	106456	1707.27	1800.06	1610.98	1384.32	1140.86	1264.19	2484.12	2511.54	2440.78	2465.73	2481.28	2568.04	1619.94	1676.74	1571.92	1406.7	1304.02	1329.46	978.909	995.742	953.7	913.529	804.647	937.319	1979.17	1631.74	1647.08	1103.84	882.032	1018.55	2295.63	2203.43	2495.23	1271.53	1146.88	1196.8
lpxC	106557	107474	1842.61	1695.08	1595.29	900.168	1278.78	1094.79	1838.07	1695.13	1816.52	942.448	1155.63	1090.21	1412.65	1265.59	1318.93	818.381	940.111	853.139	550.194	576.396	545.273	503.097	622.922	533.701	1657.96	1664.74	1611.04	806.122	859.358	784.976	3186.2	3350.02	3206.37	989.059	971.711	917.786
secM	107705	108217	220.723	227.638	242.035	82.4144	111.939	111.751	209.086	218.886	209.592	117.092	123.235	148.752	146	174.254	185.494	140.223	194.34	179.18	174.394	162.865	201.277	135.696	153.561	200.61	149.04	153.743	147.962	119.736	117.193	121.709	177.754	214.834	193.537	151.661	152.169	163.077
secA	108279	110984	186.476	197.878	201.445	222.999	230.619	238.164	179.172	195.973	202.051	293.421	295.158	281.09	131.084	142.37	130.269	253.801	260.617	264.662	246.649	271.602	240.897	330.053	334.613	332.2	130.082	132.319	128.199	165.521	164.838	168.029	94.3082	94.7943	106.275	142.138	165.881	152.423
mutT	111044	111433	16.0408	32.6055	18.4224	32.3613	21.809	28.7297	9.09021	3.63787	12.9951	15.6345	14.7655	17.6379	22.9494	24.3039	18.9313	43.1917	39.2242	44.2926	30.53	26.3998	23.8951	61.578	56.2066	49.1532	16.5246	15.8712	19.9009	35.7536	30.7742	36.49	22.0366	15.3547	31.2868	25.7116	39.5198	30.6648
yacG	111649	111846	125.453	159.378	112.562	134.457	166.858	128.395	234.609	293.998	234.653	238.438	185.248	195.141	208.519	283.479	204.083	245.671	228.462	234.251	179.079	189.264	201.525	374.039	315.574	366.663	221.913	223.04	242.729	222.055	167.227	173.445	182.138	202.37	132.789	259.916	220.649	242.982
zapD	111856	112599	59.6366	78.6221	64.8159	63.3134	74.3303	60.7291	125.618	121.214	124.268	101.172	85.7738	96.6414	108.664	111.55	95.83	119.814	114.693	113.648	111.185	107.177	106.575	204.314	214.318	215.029	134.065	135.947	131.124	128.905	111.861	112.868	97.2275	93.9464	106.389	118.289	101.647	105.005
coaE	112599	113219	65.3303	77.007	71.0656	52.8643	50.4629	41.035	80.1512	91.6464	82.8068	49.2337	45.7222	56.3553	52.997	66.5054	44.7922	56.3283	55.3883	53.0478	35.4651	49.6033	39.7571	55.3294	53.5861	56.1938	78.0547	70.9075	74.6055	45.0358	44.3014	47.5483	161.814	176.219	165.807	92.6811	78.2648	79.6235
guaC	113444	114487	109.182	87.711	95.9455	217.129	244.874	229.543	657.395	623.581	635.549	473.396	477.104	467.959	958.715	792.415	897.089	613.449	618.371	639.813	430.757	451.703	432.397	602.5	648.799	673.026	399.58	411.244	382.391	190.254	159.319	173.808	203.97	189.129	197.352	362.633	270.969	260.294
hofC	114522	115724	0.696963	1.77086	1.87603	0.659101	1.23598	1.17027	1.18489	0.790318	1.4946	1.35862	0.40097	1.54206	1.31974	1.36551	1.16714	0.568683	0.53819	0.94647	1.87923	1.5772	1.04598	0.802658	1.68037	1.56694	0.850243	5.49519	1.54407	1.71339	0.651196	1.02509	1.46885	1.48256	1.24335	2.67404	1.71711	2.62967
hofB	115714	117099	0.302569	2.30633	1.95464	1.43066	1.74386	1.16124	0.85732	0.686194	1.08141	0.737265	0.870356	0.608588	0.89123	0.711361	1.01337	0.617199	0.350463	1.02722	0.479894	0.871441	1.00908	0.696908	1.89668	1.05816	1.23037	2.3856	2.54722	2.82654	1.47004	1.60206	1.70044	0.965428	1.07954	0.619129	1.49088	0.608858
ppdD	117109	117549	0	2.40502	5.09572	0	1.25895	1.3623	1.07281	3.22001	0.676611	0	0	0.380779	1.1949	0	0.452886	0.772333	0.730921	0.642705	0.900773	1.16837	0.631355	0	0	0.945809	0.384907	0	0	0.465394	0.353758	1.11374	1.32991	1.00674	1.35088	1.45265	0.38867	0
nadC	117752	118645	90.8943	94.0453	104.423	98.3625	117.777	110.588	108.329	108.913	93.7751	103.89	79.7864	87.8313	121.84	141.731	127.105	139.154	130.065	134.409	87.2415	101.014	94.3781	94.2466	93.7581	84.0347	109.36	110.823	107.743	100.208	89.1281	92.0646	229.96	215.773	222.999	179.041	164.297	154.15
ampD	118733	119284	86.3255	86.5809	88.054	74.4748	60.0939	63.2108	99.1276	78.9976	94.7256	79.7107	79.2881	80.7251	110.568	137.085	123.91	84.6477	85.0791	89.4645	45.8794	46.1117	50.2559	43.6039	40.1655	44.6422	121.015	113.79	117.433	79.6754	72.4496	86.4266	116.323	129.668	108.611	95.6813	93.9028	82.2846
ampE	119281	120135	81.3108	85.8745	73.307	41.6893	53.4218	50.7577	87.9929	100.533	87.1835	57.2902	75.8044	75.6658	86.1555	85.6029	81.7919	54.9545	56.3575	61.1963	29.2111	30.8352	21.0731	20.3078	18.8954	22.0248	84.4535	81.3292	93.9759	39.4966	40.8232	41.2086	83.9609	80.2296	79.3429	59.1355	39.0192	45.8336
aroP	120178	121551	190.754	271.417	236.601	348.371	345.587	325.785	163.965	168.89	154.244	185.774	194.903	139.108	146.28	183.695	152.892	433.19	426.695	433.326	418.338	491.004	420.788	86.2324	92.1284	86.4581	314.369	320.333	360.53	635.211	631.81	673.702	229.845	252.712	279.205	292.434	354.664	366.042
pdhR	122092	122856	50.3447	45.8834	49.4921	46.0572	47.309	37.0163	50.8579	46.5392	59.4572	62.1371	49.4274	58.3365	34.3099	39.0257	36.9173	41.7482	50.285	44.5876	66.3101	74.7513	71.7229	359.221	365.462	352.41	55.6311	45.9376	51.8882	65.1115	57.4691	53.1204	184.269	176.353	169.472	96.2987	86.9589	83.4141
aceE	123017	125680	1170.83	1143.9	1204.46	1003.8	969.489	1066.99	1301.91	1317.29	1365.1	1193.55	1315.18	1191	688.152	629.823	666.653	800.073	769.767	800.551	1091.21	1199.21	1083.76	6597.95	6198.13	7036.54	1425.31	1338.19	1266.92	1166.51	1155.96	1168.77	1375.72	1319.28	1441.57	1138.48	1135.19	1164.39
aceF	125695	127587	1107.42	1211.45	1179.7	1135.93	990.292	1102.96	1315.05	1337.44	1355.04	1034.22	1065.08	1024.2	629.312	760.69	726.587	816.505	730.96	790.762	1042.68	1181.89	1061.92	7220.73	6164.67	7037.19	1244.87	1127.77	1139.1	933.889	902.813	910.109	1207.74	1095.32	1265.7	1189.49	1151.92	1169.09
lpd	127912	129336	1893.27	1860.48	1934.21	3304.74	2767.34	3347.07	1096.92	1145.35	1176.63	1472.27	1438.86	1320.32	1451.92	1337.74	1408.7	1631.85	1496.06	1562.89	2482.28	2637.25	2577.07	5599.48	4727.86	5308.94	1463.05	1336.3	1339.89	2171.55	2130.54	2162.24	4568.36	4216.54	4719.15	3251.08	3320.88	3312.19
yacH	129407	131260	2.71579	2.30012	2.19305	1.49815	2.10706	0.868587	1.92378	3.59282	2.58839	1.4338	1.82283	1.45668	2.28556	4.25667	1.94909	0.738645	1.13594	1.76718	1.07685	0.931173	0.603816	1.04255	0.763905	0.452277	2.39277	2.3092	2.90805	1.11273	1.01498	0.665728	1.90785	1.68495	1.45345	1.15774	0.929293	1.59395
acnB	131615	134212	3255.19	3699.02	4014.04	4456.31	4098.86	4494.33	1125.26	1118.02	1189.3	1475.89	1557.05	1509.7	2867.81	2949.05	2994.03	2001.07	1965.14	1962.47	1998.64	2074.29	2028.86	1180.39	1128.5	1224.62	1555.96	1422.05	1529.67	1832.7	1798.89	1894.17	872.211	798.436	860.368	1370.38	1526.72	1524.2
yacL	134388	134750	272.141	247.993	285.594	268.216	265.233	272.133	249.877	276.041	247.884	279.798	321.059	357.533	165.732	214.174	178.007	101.657	97.0926	115.392	87.4193	78.9001	66.6338	171.032	162.233	155.469	355.806	303.56	288.99	187.439	192.259	183.75	439.364	460.428	402.318	291.356	187.186	201.028
speD	134788	135582	23.1727	30.7771	30.0532	91.1417	106.471	108.39	57.601	62.1083	57.9749	184.536	99.9863	148.939	45.8735	39.2095	36.5374	105.281	105.126	96.7294	391.256	420.379	436.114	510.285	499.268	491.245	60.3928	74.9871	75.6063	105.389	97.8234	98.5287	81.3944	98.585	99.2135	182.124	195.492	214.34
speE	135598	136464	207.719	182.881	201.284	300.134	343.523	327.692	221.739	238.829	216.852	426.339	369.347	395.847	204.694	174.144	167.799	231.961	242.65	233.209	574.938	547.775	595.764	521.462	548.794	531.199	253.205	269.748	255.565	343.916	337.065	303.807	209.27	187.275	221.302	300.99	341.172	340.468
yacC	136570	136917	26.3416	36.507	32.2293	29.4398	41.9363	21.8279	121.457	134.415	109.553	73.5224	69.5735	61.172	105.301	107.91	111.139	64.4799	104.016	92.2748	62.2894	69.4631	75.4712	42.2871	50.8076	42.4725	134.382	127.168	153.323	56.5155	73.3882	65.511	123.367	161.733	161.482	133.528	105.213	106.014
cueO	137083	138633	225.279	239.815	258.862	448.076	184.047	280.634	94.2539	114.694	102.458	348.734	416.2	457.261	85.3501	85.6252	105.587	404.261	338.416	315.109	610.896	236.456	565.333	70.3891	44.8601	58.0997	116.352	108.246	112.76	148.261	115.527	142.718	95.7534	89.3124	100.544	160.483	151.915	155.508
gcd	138835	141225	45.1166	57.0937	50.2777	27.0603	31.0541	19.7073	298.351	323.082	298.031	163.405	177.45	183.896	166.282	215.446	164.964	114.449	112.514	118.424	53.7379	60.5288	60.1275	82.4867	86.4281	84.4615	332.66	341.472	339.45	173.318	169.009	161.942	235.468	247.396	256.552	152.399	130.184	128.498
hpt	141431	141967	68.4883	81.076	68.7129	181.055	155.271	139.268	218.317	235.633	226.98	140.714	130.743	126.799	314.392	328.14	308.697	336.248	367.799	360.136	326.62	358.006	347.028	699.115	796.351	718.174	209.509	234.262	264.84	294.263	268.471	305.401	654.995	652.693	641.443	361.904	327.563	357.075
can	142008	142670	204.455	213.245	221.494	335.375	500.783	345.419	720.213	764.216	674.356	831.55	660.371	700.633	720.659	726.966	562.183	830.001	793.049	817.949	912.183	865.373	866.219	617.237	638.388	614.145	756.214	734.307	738.71	929.236	961.75	906.588	615.895	683.913	452.094	839.956	874.767	940.623
yadG	142779	143705	46.5459	48.2246	50.6021	64.9575	50.8887	62.6542	87.5828	105.561	91.0937	88.5318	83.7148	84.8965	54.9552	56.6641	56.6488	71.1643	63.6844	78.3975	53.7558	60.4286	53.9544	69.0441	58.8348	55.9919	82.8767	86.7698	83.2964	74.2108	57.254	57.1603	106.244	106.461	113.509	101.255	79.7903	90.7085
yadH	143702	144472	41.8097	46.9073	44.4315	48.2676	63.3119	57.5687	124.313	122.527	121.098	108.757	120.268	129.311	71.7435	79.9996	73.2623	78.6403	71.2789	82.2164	61.3178	68.5866	50.342	59.6145	62.0527	64.293	98.4766	104.006	110.43	77.4213	63.5174	66.1254	92.8187	91.5354	92.2158	73.8863	61.3135	57.3636
yadI	144577	145017	37.8621	60.1256	47.8997	33.1198	51.617	32.6952	4.29124	9.66003	13.5322	6.45805	6.53473	3.80779	5.17791	8.15982	12.6808	9.65416	5.4819	6.42705	4.80412	6.62076	6.62923	5.08712	3.19498	4.25614	7.69814	7.02406	9.6463	7.91169	7.42892	6.68247	3.54642	3.5236	5.40352	6.29483	5.44139	6.66658
yadE	145081	146310	4.77191	2.59813	4.40389	3.22334	3.62676	3.76097	4.24947	7.73011	8.28396	4.98327	3.33361	3.1537	4.44624	5.60954	4.07708	4.72796	3.94804	4.97588	3.02742	2.38412	3.06921	7.58912	8.21789	8.34429	7.62322	9.32696	8.45747	6.20072	5.09549	5.41426	3.35228	5.43787	4.62126	5.40533	3.49898	4.45829
panD	146314	146694	360.074	392.094	325.234	329.128	394.97	265.677	732.477	766.966	804.237	526.432	466.569	493.109	1796.09	2043.92	1711.81	1502.04	1538.55	1472.88	1205.38	1144.24	1350.87	847.845	914.05	858.469	1154.46	1161.89	1160.94	1327.52	1393.57	1427.49	671.465	772.344	506.073	716.642	641.294	728.979
yadD	146968	147870	16.6994	12.9648	11.4873	21.9336	21.1826	22.699	6.57184	6.83808	7.62644	10.6249	12.8098	11.7562	2.92791	3.99885	3.32916	3.78494	2.3283	5.8269	3.09007	3.24461	4.17698	2.84917	4.69726	1.39053	4.52712	5.8088	8.83804	5.01762	6.93459	7.36842	9.77615	14.061	12.9094	7.11896	7.61897	6.76749
panC	147944	148795	497.441	544.531	505.423	541.073	484.88	527.279	749.032	773.646	795.486	555.029	547.198	567.705	968.41	979.606	1031.75	739.575	704.284	714.07	505.815	461.521	490.809	472.115	424.268	466.354	709.78	772.603	774.482	520.333	459.816	498.262	600.148	628.666	603.298	766.681	684.829	673.101
panB	148807	149601	302.299	302.418	292.594	393.951	400.668	387.324	325.61	349.359	345.214	355.47	331.47	322.878	1089.66	1068.56	1115.78	723.432	763.334	710.184	569.677	586.797	573.816	600.859	615.832	645.696	387.628	366.631	375.698	553.874	540.686	534.472	417.085	396.02	381.07	457.735	452.401	459.414
yadC	149715	150953	2.70705	5.1586	3.27898	1.59999	3.15042	0.649342	1.91758	2.30223	3.14444	1.15434	2.14141	2.31411	5.12596	2.65185	3.23803	3.45125	3.52749	3.9059	1.18072	1.39226	1.91846	1.29899	1.958	0.676231	2.33919	2.82489	1.19946	0.998236	1.89696	2.18983	2.85256	1.61954	2.17315	2.25032	2.7789	2.89391
yadK	151003	151599	7.00448	3.55944	34.6916	3.31198	6.52137	7.39276	9.12961	9.53123	12.0166	2.73083	5.64165	9.01684	8.54753	3.2936	15.4162	3.1434	7.03146	10.2254	7.55449	6.05216	5.60643	2.15112	1.01327	1.74975	4.84213	6.82211	9.62113	2.75513	6.54452	7.41754	5.90479	6.33241	12.9955	11.4663	7.47802	9.86654
yadL	151626	152231	11.7316	15.7807	9.65927	2.61043	7.95475	5.95923	10.9501	7.82531	10.3591	7.3988	7.94039	8.88359	12.4866	5.94903	8.25458	6.19388	5.86177	8.20002	1.97016	3.12333	3.45224	1.5895	1.33105	1.37911	9.26052	12.8025	5.19813	6.10743	5.67407	5.27794	9.04949	9.90872	5.41683	10.2377	6.23404	7.29055
yadM	152243	152812	16.8694	7.45432	8.68673	4.16165	6.17831	2.81495	7.89722	7.48526	6.81571	5.71902	5.48552	7.6714	8.33303	4.5984	2.80742	4.48843	2.54865	4.73111	2.3266	2.716	3.42452	0.563121	1.76835	1.8322	8.94758	7.82392	6.49967	7.21238	2.46705	7.33556	7.21354	5.0706	3.14026	6.75369	4.51753	4.42777
htrE	152829	155426	0.807899	0	0.695885	0.458406	0.644722	0.387583	0.457831	1.09933	0.5775	0.236231	0.464792	0.910004	0.271965	1.39291	0.231928	0.26368	0.311927	0.54856	0.461296	0.731298	0.862196	0.620278	0.311654	1.04944	0.65705	0.899274	0.930719	1.03278	0.362327	0.760481	0.22702	0.515563	0.3459	0.909234	0.199042	0.650291
yadV	155461	156201	0	0	2.43279	0.53419	0	1.08398	0.640225	0	0.403784	0.550571	0.64996	1.1362	0.237696	0.885377	1.08108	0.691363	0.654292	0.575324	0.89593	0.232418	0.753553	0.433694	0.544766	1.97552	0.229703	0.785958	0.750869	1.38867	0.211114	0.996981	1.05821	0	0.403085	0.866905	0.463897	0.284175
yadN	156299	156883	5.0032	3.63208	3.07823	5.40731	0.950636	2.74314	4.0504	3.24192	2.55455	2.43824	0.411199	2.30022	3.60909	3.92095	3.07778	2.62436	0.827879	1.21327	1.8138	0.882238	4.52901	2.74378	1.72324	1.78546	0.871933	0.331492	2.21685	2.81136	0.267123	2.52297	2.67791	0.380096	2.55013	2.55943	0	1.79784
folK	157253	157732	18.2726	35.3733	44.9689	30.4455	33.5616	22.9589	37.9681	37.4935	42.2945	46.6446	45.5537	47.6045	31.1219	32.7314	28.3096	45.7931	51.4005	46.0831	48.3023	64.7998	52.8142	64.1329	52.4464	47.8192	22.2911	29.8631	32.7708	29.0914	33.8201	35.8335	8.96518	7.86634	9.31352	41.3961	45.3755	51.215
pcnB	157729	159126	64.4952	57.1644	59.1059	84.5371	108.523	86.3472	61.5384	64.9702	75.6935	114.759	96.4724	98.2295	66.9009	60.8881	60.8555	122.383	131.456	127.302	140.832	150.949	153.066	182.408	191.37	186.59	63.1874	68.729	67.3885	111.208	112.56	122.302	81.2032	86.7824	86.2654	112.484	119.727	119.521
gluQ	159186	160112	7.23043	8.03744	3.89247	10.2565	14.2248	11.707	9.21924	10.2486	12.5981	7.70799	8.57947	7.08986	11.7897	12.3953	11.6757	16.4083	16.052	15.342	19.7821	26.2167	22.0037	14.5721	14.8176	18.5134	11.0257	15.0904	15.0174	16.8863	15.8757	17.0151	5.92596	5.52734	6.44936	13.8705	9.09238	7.95689
dksA	160149	160604	2393.43	2056.56	2315.73	3135.34	2304.5	2958.86	1409.78	1511.71	1450.37	1699.63	1714.09	1837.26	765.56	733.347	817.469	1148.66	1217.16	1214.8	1422.31	1397.67	1445.58	1221.08	1185.9	1150.03	1493.41	1511.78	1530.29	2023.13	1781.14	1834.18	2751.71	2887.93	2334.48	1645.93	1248.59	1316.46
sfsA	160782	161486	58.1728	104.068	72.8601	31.9971	47.897	31.3252	48.4401	60.5799	40.31	34.4247	27.6618	24.5957	58.9485	68.3841	60.2108	50.1297	48.3584	54.009	42.3669	35.1699	44.1467	41.4729	46.656	37.664	55.0352	51.2072	50.2361	52.2424	49.694	53.0822	15.0122	24.9382	14.4017	24.2929	22.668	22.0982
ligT	161501	162031	11.0183	13.9978	11.0159	13.3968	19.5397	21.5213	16.948	16.9563	18.0024	14.5747	8.15006	11.7143	41.7276	40.0907	41.7978	35.3191	34.9446	34.2005	21.2205	21.0482	15.7484	21.7529	23.1495	14.5485	23.3626	22.9959	21.2718	14.7043	14.7068	12.9645	29.4871	35.1568	28.0801	29.3904	27.1458	28.9028
hrpB	162105	164534	19.8647	23.7003	53.5634	13.885	21.2133	30.9931	17.62	27.6182	22.2255	24.7492	24.2481	72.5461	17.372	18.9521	19.2569	17.9703	20.9416	25.1582	43.4519	40.298	85.721	32.3597	31.7348	35.6422	20.5107	18.987	22.4255	23.3558	23.6281	97.3559	20.0629	20.2093	20.9545	27.1281	39.7201	66.0434
mrcB	164730	167264	59.9438	71.946	73.6337	56.8439	73.6342	60.8516	99.2818	107.217	97.6527	69.9654	73.4501	80.4029	56.44	64.4965	54.6675	50.2619	54.4717	58.9723	45.016	54.0967	47.2173	66.2373	63.7982	68.0043	76.0223	73.1133	70.0692	46.8144	45.8581	43.3518	94.5357	104.439	112.963	70.7324	73.7059	73.6408
fhuA	167484	169727	22.2572	23.7613	31.0124	43.8649	26.3691	52.4914	7.10145	7.63516	6.41742	129.158	84.4687	68.77	4.87958	5.42338	4.20598	34.1848	23.1806	14.3506	298.845	231.79	298.972	393.032	446.342	400.783	7.45353	9.02155	9.28177	37.06	28.1004	24.6481	130.429	131.591	133.465	107.927	19.584	35.6611
fhuC	169778	170575	6.29616	9.33185	12.9931	9.92354	10.0025	13.5924	13.0826	10.7092	8.25111	15.3417	11.1686	12.8752	11.4806	7.81254	9.53945	11.1309	9.31855	13.5377	51.262	46.8457	56.3443	79.3579	86.779	94.3684	10.4545	12.1671	13.0188	17.542	8.82408	12.6558	53.5683	51.061	50.9185	33.5506	13.7883	19.0046
fhuD	170575	171465	1.8804	2.38888	2.02461	3.55649	3.95992	1.80421	2.13122	2.66533	3.02432	6.18561	2.70453	3.40401	2.17595	2.57888	3.14893	4.02754	5.62662	4.46874	21.3243	21.0829	27.5932	51.6125	55.7636	49.7915	3.24975	3.92451	3.9576	4.16043	2.45969	4.14851	8.14606	8.24988	9.05724	13.2266	4.43971	5.67586
fhuB	171462	173444	2.11616	2.6884	3.41767	2.60156	3.65894	4.26388	2.2785	3.11949	3.02533	5.8783	4.01758	5.70363	1.24664	1.99009	1.82249	7.16566	2.36942	3.44847	13.1569	13.931	12.2094	75.7118	31.4286	31.0831	2.92576	3.14067	2.25034	14.4624	3.00534	3.73491	4.75714	4.61398	5.13416	9.52635	4.25776	4.25832
hemL	173602	174882	161.365	190.446	189.951	364.318	344.062	367.597	273.22	266.86	268.128	363.207	382.826	393.302	418.837	394.514	378.359	475.248	463.161	428.375	421.02	441.859	417.972	595.329	579.55	596.222	368.417	335.489	335.304	484.723	420.684	426.335	843.411	837.938	894.08	551.044	511.795	498.596
clcA	175107	176528	19.4651	24.7287	26.9912	30.1216	27.0661	25.7509	17.716	22.7412	19.6061	14.6602	14.7616	13.7626	15.8851	14.7923	13.2643	22.8611	18.6746	19.3244	15.0622	16.7458	14.1636	20.6055	21.9008	20.4812	26.1445	26.5361	32.2773	27.5513	24.2492	30.1907	29.1441	32.309	33.2515	30.7779	22.1616	25.3711
erpA	176610	176954	667.841	690.408	641.041	416.853	460.993	414.829	2647.18	2644.37	2681.29	2131.11	1862.72	1924.82	1309.57	1348.67	1341.12	1292.34	1172.22	1252.55	1041.23	964.469	1057.25	1184.05	1270.08	1246.54	1576.88	1790.1	1685.04	1445.26	1397.82	1510.51	562.765	574.155	470.525	717.259	624.821	615.444
yadS	177001	177624	26.1411	11.9216	30.311	25.3549	20.2075	25.4036	8.35662	13.6812	12.9365	8.16636	7.32682	9.97677	16.0769	10.5059	14.4317	29.5334	22.5151	22.9836	27.0031	27.8545	22.1307	31.392	33.9371	32.8182	16.0814	20.2068	22.5716	37.8995	28.5579	30.3642	38.298	28.1599	33.0028	24.6881	26.6974	29.3366
btuF	177662	178462	11.4999	18.5941	18.5727	45.9723	27.1144	26.8326	34.0657	37.3425	28.0238	37.9565	28.8698	23.972	32.7736	44.6521	37.2651	43.0777	34.3096	30.1687	22.5507	29.8952	32.4253	39.3303	49.1509	41.5238	24.2319	20.3645	25.7088	34.6961	18.7545	19.0666	30.3563	25.5742	17.1582	24.6011	29.8348	22.8782
mtn	178455	179153	190.378	196.225	224.961	400.835	426.53	402.092	460.043	447.37	438.641	483.731	489.77	432.057	524.49	494.04	541.946	534.402	502.742	485.357	440.393	436.731	413.894	628.33	673.778	644.266	461.816	459.806	465.804	453.301	418.402	411.381	687.21	696.915	682.24	482.355	503.451	499.652
dgt	179237	180754	65.4857	61.0791	64.5578	48.8631	51.2056	55.8069	47.4448	44.1783	42.6625	49.5535	57.3862	54.7991	62.7854	45.9069	54.3356	45.429	48.6473	53.2824	24.8924	25.3523	22.9455	9.12212	11.5916	12.1481	58.6517	57.0272	67.2139	47.685	47.1929	44.2159	99.6426	91.9848	95.8245	76.6114	69.2094	70.8923
degP	180884	182308	923.532	850.974	830.85	542.719	576.589	487.109	523.526	501.591	503.848	707.951	737.207	658.978	612.519	614.667	656.05	874.339	870.182	856.582	300.051	293.526	307.608	225.281	203.221	218.939	347.781	340.287	315.445	448.577	363.084	390.789	107.097	117.383	122.016	315.112	315.653	300.556
cdaR	182463	183620	20.2714	19.3148	23.385	20.8817	22.7891	20.3184	1.43596	2.46285	1.03502	3.35179	1.45779	3.20366	4.11269	2.83687	1.90516	2.51058	3.91335	3.44104	4.70792	6.25546	4.10462	1.66754	1.7455	2.17023	2.50239	4.19719	2.40588	7.1192	3.78804	4.25928	2.88204	2.88755	2.32477	2.77768	3.12141	3.82424
yaeH	183709	184095	1712.33	1763.29	1754.31	1011.94	864.738	960.542	1318.45	1309.93	1455.09	1019.86	1061.99	1072.05	622.133	564.979	611.494	425.128	526.735	520.235	240.65	211.05	224.976	88.527	80.5416	88.2949	1016.63	1138.52	1144.51	519.766	418.044	483.725	808.503	751.866	775.883	898.007	654.437	668.973
yaeI	184257	185069	0	0	2.21813	0	0.685017	0.247084	0	2.33609	1.47262	1.00398	0.296305	0.414377	1.73378	1.61451	1.97139	1.26072	2.18739	2.6228	0.816878	2.33101	2.92002	0.790854	0	1.28658	0.628304	1.67209	0.912821	0.759687	1.92486	1.21202	0.241209	0.547786	1.47007	0.526942	1.05741	0.2591
dapD	185123	185947	463.92	535.205	533.381	1888.79	1847.27	1794.62	930.506	899.021	870.043	1314.46	1353.47	1110.36	1115.96	1208.05	1116.39	1933.46	1996.56	1923.26	3116.14	3179.16	3110.28	1116.09	1012.29	1076.22	1259.24	1223.65	1353.44	2261.25	2376.33	2395.47	1322.16	1244.89	1187.27	2192.77	2049.79	1996.29
glnD	185978	188650	66.4326	72.2262	77.1075	41.5854	44.0049	40.083	205.145	208.896	211.279	94.829	117.82	109.425	64.1032	62.5243	61.7672	39.1483	37.413	40.4155	25.5071	24.4257	25.1409	21.9453	18.0237	19.1452	227.801	227.258	226.785	67.72	58.0496	62.8292	97.31	103.563	101.422	64.1925	62.7467	61.7054
map	188712	189506	147.463	157.9	158.772	215.154	301.435	262.258	212.795	222.156	205.924	293.359	258.146	229.658	193.023	193.984	186.467	242.147	263.12	234.046	378.393	361.656	387.111	659.489	667.13	630.961	170.685	180.995	185.749	290.014	293.667	277.306	384.034	402.462	427.294	402.774	359.412	371.187
rpsB	189874	190599	2895.19	2402.25	2515.75	5247.38	5425.14	5985.01	2330.02	2193.23	2435.88	3205.92	3218.49	2928.62	2005.22	1680.23	1871.8	3633.54	3678.88	3508.69	6423.42	6376.41	6745.98	10117.4	11227.4	10312.4	2101.66	2155.06	2033.3	4623.35	5152.67	4958.25	4747.33	4316.95	4411.22	4464.71	4964.51	4889.19
tsf	190857	191708	1565.56	1316.37	1343.21	1977.43	2505.9	2121.85	3042.92	2864.39	3008.37	4956.94	5448.5	4717.04	1432.55	1200.33	1333.96	2141.52	2518.04	2183.93	4032.18	3923.54	4181.71	6586.59	7651.99	6406.16	2448.55	2338.33	2412.09	3896.09	4500.24	3996.22	2094.88	2154.46	2039.29	2257.8	2890.09	2513.37
pyrH	191855	192580	174.68	136.225	159.523	256.781	276.803	243.383	392.039	389.617	365.526	394.453	323.375	405.851	546.305	556.162	529.873	533.425	495.474	496.152	549.168	528.481	511.423	1061.84	1161.99	1236.49	520.901	451.867	469.242	557.545	481.763	492.807	676.878	666.504	648.745	546.476	749.459	703.013
frr	192872	193429	633.025	546.288	566.229	850.134	747.292	771.621	889.823	906.401	970.325	1068.24	879.218	973.711	1005.28	910.584	983.543	1181.26	1204.69	1181.37	1162.76	1159.26	1150.77	1964.77	2133.82	1954.48	994.929	980.494	955.972	1256.38	1159.12	1241.55	1920.9	1775.22	1841.07	1430.22	1391.02	1423.07
dxr	193521	194717	28.0179	28.4755	23.3791	29.1454	45.9601	25.0346	61.3271	58.7759	68.0941	38.573	45.5362	32.6861	43.0324	48.0317	38.0379	47.7225	46.3806	43.1608	38.3279	48.1291	42.165	91.9606	94.5714	108.134	54.4028	57.3382	55.8646	34.9557	34.1624	28.4339	100.217	108.396	93.4673	73.6349	57.0918	54.9707
ispU	194903	195664	74.1651	90.7307	76.8953	80.0071	88.1694	63.5171	61.331	69.7711	65.1882	64.2548	62.2636	59.0073	70.507	93.8569	62.8215	94.8062	86.3289	105.938	85.391	99.2305	92.158	153.531	152.321	125.707	73.0508	60.3862	62.8021	88.5964	75.5572	75.953	125.043	127.963	123.486	90.7746	82.7883	76.2791
cdsA	195677	196534	63.4552	75.6535	81.4604	79.3952	89.8081	78.6812	71.9193	84.6851	73.6209	87.5388	74.6978	87.7728	64.4942	84.9221	62.1227	104.548	107.422	108.543	94.7601	124.116	102.394	130.417	142.163	154.124	67.6846	85.1208	82.6182	105.117	95.5911	82.9915	79.7822	102.533	102.403	88.6438	82.9777	93.3122
rseP	196546	197898	54.8581	68.5113	46.7182	52.7572	86.5668	50.8512	56.7307	59.7459	54.7217	57.5468	64.5473	64.2101	51.906	57.0794	50.4187	65.2451	63.7809	61.4494	57.219	71.7944	57.9869	71.1489	75.6213	65.0348	56.5882	56.3479	55.7548	58.6684	58.6111	53.9723	49.2066	65.2689	53.9634	40.43	38.1791	33.2107
bamA	197928	200360	451.668	518.573	511.755	501.202	542.606	514.398	254.491	249.432	261.075	521.111	467.193	465.278	271.657	274.737	259.689	459.122	483.196	484.387	439.675	464.808	424.452	443.338	451.81	457.089	234.74	234.205	248.211	415.051	428.586	429.34	335.478	358.916	382.256	357.262	389.203	374.422
skp	200482	200967	1816.01	1773.17	1501.85	2066.03	2367.35	1988.58	8588.99	8115.19	8264.8	5399.25	5530.89	5713.32	3539.8	3599.39	3656.89	3001.04	3255.57	3418.2	2413.56	2265.98	2287.86	1691.21	1800.67	1853.66	6036.68	5763.42	6323.71	3517.86	3399.62	3573.77	5511.95	4522.04	5517.7	3619.7	3362.81	3493.93
lpxD	200971	201996	155.61	234.528	186.453	95.4005	133.813	73.8688	303.202	288.53	268.301	222.328	180.693	180.567	263.12	306.955	264.982	312.09	326.106	314.341	260.669	282.484	278.006	433.047	435.241	443.201	227.533	227.309	255.345	187.759	189.429	175.647	110.751	139.441	113.371	159.416	154.793	137.663
fabZ	202101	202556	200.52	260.56	239.559	371.461	411.619	285.959	259.956	275.139	284.707	455.138	344.504	372.018	448.856	508.75	473.571	775.109	832.886	822.511	981.415	1074.06	958.834	1418.62	1488.77	1402.54	430.412	439.945	465.336	897.218	796.293	816.63	575.9	564.341	568.429	637.483	639.523	610.325
lpxA	202560	203348	159.723	141.568	163.403	207.25	231.965	190.929	316.649	311.69	366.416	414.021	399.006	454.898	236.687	268.645	247.797	293.124	302.197	309.681	266.797	270.731	271.119	416.78	324.705	334.838	355.608	376.299	406.994	286.993	282.009	249.437	513.936	498.07	528.225	305.116	248.178	273.893
lpxB	203348	204496	30.2798	51.9084	49.8849	47.2647	57.7413	42.7044	24.8087	35.163	31.2933	32.0019	24.9761	24.2152	37.7639	43.7431	34.91	50.9016	39.4393	39.6334	45.0168	49.8342	44.5303	54.8985	51.191	56.5022	35.7523	40.2694	35.077	33.5423	30.5411	28.5455	46.3021	48.5019	46.0777	61.9596	58.422	48.6353
rnhB	204493	205089	14.009	12.458	29.4125	32.4574	32.9174	23.1864	31.3582	32.565	34.5478	25.2602	22.5666	22.5421	47.7483	53.7955	52.2812	76.5845	70.0441	69.4378	67.1016	81.2718	69.8468	112.396	96.9357	100.435	44.7185	47.7548	43.7606	52.0031	42.9321	44.0932	62.6564	62.9516	55.4806	57.3313	60.9746	55.3231
dnaE	205126	208608	25.6791	27.5688	29.4657	36.7111	34.7421	37.8834	29.5143	30.2123	33.7816	34.0179	33.431	36.4709	27.1407	31.9345	27.5146	36.741	35.9346	37.4505	27.5731	31.548	26.0942	42.3931	44.3558	43.1865	33.7778	33.4927	34.9888	30.0527	30.819	32.981	43.024	40.1345	45.1649	43.1095	33.8605	35.9654
accA	208621	209580	167.584	207.357	225.075	357.818	342.466	312.795	285.895	289.995	289.497	400.054	370.837	400.807	353.875	372.796	338.686	561.556	541.892	509.382	569.39	619.85	578.4	840.346	760.528	794.745	283.589	281.143	289.862	367.78	367.961	361.762	484.606	497.355	533.458	444.496	395.494	411.655
ldcC	209679	211820	25.4708	35.3454	33.12	15.564	22.8454	15.5093	27.869	29.549	32.3524	17.0916	18.8243	20.9657	23.5794	31.0167	22.6861	13.6687	14.4487	15.6982	6.83664	8.86763	4.90073	6.31799	4.81832	7.34159	50.0347	48.7067	51.3069	16.184	17.3544	18.9041	13.5806	17.192	16.3579	19.7452	16.8145	17.2492
yaeR	211877	212266	63.0938	59.7768	81.7493	61.6888	59.7377	63.1027	97.5683	109.136	118.484	79.2149	92.8996	78.2951	84.5978	85.4828	92.6101	100.781	83.8159	82.7764	58.0071	70.3995	64.9091	46.7993	48.4717	48.6189	141.329	160.199	180.056	72.5588	64.3461	76.1257	103.672	102.365	91.5711	103.94	107.582	102.754
tilS	212331	213629	28.7281	26.2447	41.705	41.8195	39.3543	41.501	46.2791	50.8772	59.5293	42.6299	36.9548	48.5642	66.4189	81.9606	64.0928	63.4737	65.9277	68.0526	43.1071	53.9209	44.1367	61.2129	52.2976	66.6033	56.5725	54.7925	51.0591	62.0539	57.3023	62.6674	60.9225	59.9081	60.1172	51.8492	52.089	54.3991
rof	213678	213932	487.056	376.638	378.837	269.58	249.155	220.376	624.026	692.677	655.557	324.683	336.437	362.378	531.222	635.742	575.966	356.872	316.982	349.512	129.697	111.258	181.992	83.7938	112.323	98.4741	625.966	729.052	721.044	245.879	235.603	238.626	1177.14	1154.73	999.651	383.32	241.464	278.623
yaeP	213925	214125	867.32	586.26	669.877	438.35	360.776	424.985	784.539	859.68	864.43	497.975	590.24	623.223	578.215	489.197	602.259	225.249	289.531	308.441	105.214	89.8499	114.739	77.5037	77.485	85.4288	1019.53	1184.79	1190.32	389.973	342.625	391.481	1184.82	1078.04	1027.58	619.684	405.2	448.762
yaeQ	214291	214836	13.0138	5.83514	18.133	10.859	18.327	15.4245	39.9108	33.8541	33.9267	57.0788	44.4814	47.4247	36.722	39.5952	32.9642	39.351	42.2656	37.4244	35.4534	42.521	45.9544	57.0107	79.7323	73.432	42.0243	33.7289	37.3109	38.3912	49.2091	48.1892	56.6459	56.1795	49.1632	31.7202	29.2331	26.9578
arfB	214833	215255	1.97309	0	3.18662	0	6.12335	2.83973	14.5358	6.71213	9.8728	8.65404	3.97299	6.34989	7.05721	19.3286	9.91247	10.4646	6.85624	11.7226	6.88478	7.71234	11.1865	18.936	18.077	17.7439	12.0351	13.269	16.1736	12.6115	9.95505	15.0905	6.00644	5.2464	7.74377	11.1029	6.0764	4.46674
nlpE	215269	215979	101.241	110.672	116.611	81.2688	101.252	73.7017	120.416	122.144	115.285	92.3663	93.8017	94.7147	97.3393	109.787	88.1492	82.6072	81.1322	92.5224	59.0019	57.1552	62.2282	83.1527	67.2672	66.461	130.687	147.417	147.877	76.9816	80.9541	86.2263	194.897	215.671	204.55	111.11	85.0763	92.0916
yaeF	216179	217003	0	0	3.27898	0.479997	0.22503	1.21752	0.862912	1.15111	2.17692	0.989431	2.33609	1.02093	0.213581	1.19333	1.45711	0.41415	2.15569	1.20624	0.966047	1.25303	1.52349	1.94848	0.73425	1.01435	0.825598	0.706223	0.674694	2.49559	0.758785	1.19445	0.475426	0	0	2.33688	0.416835	0.766036
proS	217057	218775	140.334	146.346	158.454	252.957	216.946	262.856	285.326	303.593	313.5	355.864	336.281	349.521	184.342	212.879	178.428	378.064	367.121	386.033	481	520.463	468.261	847.52	791.783	865.972	309.841	310.827	303.222	541.306	499.664	521.64	409.884	407.278	407.175	303.012	343.436	353.113
tsaA	218887	219594	16.5507	10.5131	9.5464	12.2976	17.296	9.07435	30.4823	34.1837	27.0416	18.436	14.2827	29.961	40.2939	54.6617	44.1191	46.542	50.4366	53.3797	34.688	47.1818	40.2149	73.0656	62.1355	66.1508	37.4968	39.477	47.4051	31.0969	24.5213	27.4724	14.1184	15.4027	17.2935	24.4928	20.388	24.6812
rcsF	219591	219995	193.653	102.072	163.033	91.5665	136.547	101.799	775.783	714.842	815.834	555.704	544.609	608.72	419.575	445.605	445.041	360.146	408.843	382.929	206.833	210.215	229.479	325.832	326.331	279.445	692.391	732.852	614.328	432.515	357.254	361.787	118.192	120.513	65.4183	217.627	173.416	163.751
metQ	220113	220928	4703.01	4478.63	4733.29	3861.31	4760.04	4447.96	2221.7	2286.22	1897.13	3143.46	3108.66	3087.57	1715.34	1719.19	1622.65	2820.16	2828.43	2771.03	2970.19	3373.92	3114.68	714.283	625.527	631.96	1956.68	1980.83	1999.03	2282.32	2611.86	2363.23	1689.01	1947.89	1894.21	2708.28	2934.53	2702.33
metI	220968	221621	221.969	287.68	225.217	303.674	292.958	270.669	139.563	132.016	144.035	229.44	190.263	261.962	136.201	134.852	122.118	244.008	237.099	251.917	321.619	357.944	306.775	155.195	132.943	178.97	141.245	132.912	162.124	220.788	232.136	232.951	182.147	225.538	214.08	223.828	253.995	249.077
metN	221614	222645	246.477	274.438	263.63	375.166	359.148	321.619	155.324	157.012	161.092	358.768	227.068	252.374	145.406	140.654	120.26	297.525	299.444	281.225	418.491	423.86	411.003	196.719	195.8	202.666	145.305	138.231	140.516	265.73	217.62	231.246	287.348	276.618	288.885	337.549	294.285	280.471
gmhB	222833	223408	67.5043	84.8363	82.0595	80.3112	103.299	79.0464	146.847	168.731	146.835	195.261	149.497	200.893	171.042	215.592	155.239	172.939	188.888	186.051	156.109	147.533	134.835	165.514	155.752	156.661	134.004	137.688	148.908	129.905	125.872	135.369	192.407	203.81	183.356	162.265	176.146	149.714
dkgB	229167	229970	49.9948	38.3731	51.5861	43.3389	51.7184	37.2261	133.395	105.706	139.598	62.6873	67.4122	50.6988	1314.4	854.622	1083.65	183.356	192.425	192.893	43.7774	32.9981	39.5993	26.3893	21.3451	23.9371	172.381	164.243	162.448	62.733	51.9669	45.6511	46.8286	37.9418	42.3644	46.6217	34.4284	39.5605
yafC	229967	230881	44.8653	45.3654	37.9548	24.2446	35.7224	34.7016	36.3213	42.5687	37.6337	37.9282	36.3468	41.2535	46.0415	34.8017	43.1515	32.4986	38.0031	37.6129	27.5923	26.9361	29.4674	20.035	21.4132	20.3565	36.1159	45.226	37.9328	39.6163	42.4325	46.5953	65.18	57.4567	52.2693	51.2891	43.4244	44.9107
yafD	231122	231922	55.9313	63.7511	64.7232	37.5687	44.959	37.1143	144.853	152.334	149.834	58.8453	56.5368	62.2431	123.616	135.595	99.5403	60.9913	67.2065	58.5629	34.4893	35.0569	35.9118	24.0797	18.6521	19.5867	119.459	121.945	127.849	44.9765	48.449	55.3548	259.008	282.707	275.277	94.3935	90.7922	102.031
yafE	231926	232549	3.35143	5.10924	5.77352	0.633872	2.37735	1.28626	4.938	6.08053	5.27044	3.5932	0.385622	0.808927	6.7692	5.25295	1.28282	1.36729	1.55277	2.04804	2.7641	1.93051	1.78834	0.514623	1.93926	0	3.54336	14.9219	2.67295	0.659122	1.50305	0.788681	9.73145	4.6339	6.69622	1.71445	2.75231	2.02321
mltD	232597	233955	135.77	139.555	124.587	100.673	132.972	87.6354	57.1803	63.6815	57.1274	92.331	81.8377	71.9957	101.407	105.918	94.34	167.807	166.672	168.137	157.687	166.952	156.832	69.1771	67.9974	49.6404	51.4453	48.9441	52.638	136.239	112.093	117.817	48.7008	55.1357	49.7623	91.3955	100.222	92.6734
gloB	234027	234782	179.957	143.503	162.757	93.7304	82.4837	73.3166	115.159	132.483	114.387	103.62	108.947	119.393	87.1413	85.92	79.4789	71.3843	67.1291	73.69	60.5975	53.9944	61.4935	23.8069	25.098	27.1107	78.5819	84.49	85.3794	49.2765	39.9397	46.2578	56.2732	49.4696	60.0581	74.4967	67.982	76.8821
yafS	234816	235538	60.2038	44.1252	47.3691	30.6563	32.594	29.9932	36.4134	36.1031	43.8623	30.1858	47.9574	39.3555	44.5768	32.6638	39.607	35.6614	37.5488	32.2308	16.5266	16.1962	14.6725	9.33339	13.3985	10.4117	50.3751	49.1321	44.6301	37.57	32.8849	30.9916	55.0355	52.0261	53.7002	50.3426	41.3597	42.5181
rnhA	235535	236002	9.8152	15.8701	12.4894	15.1887	16.6149	11.9859	36.9128	35.4133	31.8912	36.9619	36.9608	41.6383	33.4167	47.5509	41.8386	73.534	50.9875	55.7393	54.9108	49.9298	58.9211	68.5071	86.4825	75.7852	35.9214	42.2114	42.3037	61.4201	46.3536	55.6447	34.267	30.8435	33.7462	32.8651	27.8456	34.1154
dnaQ	236067	236798	97.7768	88.6227	80.6496	72.458	115.09	69.1271	149.379	167.283	150.821	107.004	89.1479	87.8682	204.996	177.003	172.629	159.328	151.888	151.416	108.828	119.043	118.231	98.7761	103.119	78.8457	191.36	182.984	197.11	124.262	115.611	120.094	281.448	265.763	233.796	134.846	129.603	112.76
yafT	237335	238120	2.13064	2.7068	1.14702	0.503723	1.41692	1.78878	3.01855	1.20801	2.66528	1.81709	1.83867	1.49995	2.9138	4.1744	1.52914	3.91159	3.29053	3.97841	3.88623	2.8491	2.48701	4.49855	6.67805	5.58854	1.94942	1.72931	2.59616	3.40463	1.99073	1.56687	1.49678	2.54939	1.90048	2.45239	2.40591	1.6078
ykfM	238257	238736	4.35061	0	0.936852	0.822852	1.1573	0.417434	0	0	0	0.848084	0	0	1.09842	0.681905	0.832636	1.06496	2.01571	0.590809	1.10405	0	0	0.668051	0	0	0	0.807112	1.15662	0	0.975581	1.02382	0	0.462726	0.620901	0	0.357287	0.437735
yafU	238746	239102	0	0	0	0	0	0	0	0	0	0	0	0	0.982475	0	0	0	0.450734	0	0	0.48033	0.389336	0	1.68878	0	0	0	0.517265	0	0.436302	0.686809	1.09348	1.24165	0.833042	0	0	0.587294
yafF	239106	239378	1.52271	0	0	0	2.70036	1.46102	1.72582	1.72667	1.08846	1.48415	1.75207	4.2879	0.640744	1.19333	2.91422	0.621224	0	2.58479	2.89814	3.13259	3.04697	3.50727	1.4685	0	0.619198	2.82489	0.674694	1.49735	1.13818	5.37503	0	1.61954	2.17315	5.45271	1.87576	5.36225
yafV	239419	240189	84.1624	74.4998	109.325	57.5104	69.3301	56.0057	92.9269	88.0469	101.691	80.4431	72.7854	82.567	86.8234	95.3187	84.1736	70.2224	72.9561	72.9993	24.6304	28.8198	27.8873	15.8416	12.8295	13.5639	141.753	139.766	132.564	67.2764	60.6764	61.6531	164.276	160.548	157.309	162.494	106.351	124.834
ivy	240343	240816	1109.26	915.603	967.609	384.106	390.227	360.973	1069.99	1073.01	1140.57	636.335	550.986	743.961	1615.34	1316.06	1553.43	633.711	546.324	663.748	209.334	204.457	155.44	95.38	103.663	86.717	1199.52	1291.28	1450.68	1010.21	634.201	791.515	1152.49	1230.87	1176.32	1347.65	959.444	994.632
fadE	240859	243303	378.723	408.288	420.891	184.594	205.81	196.02	160.041	167.225	175.856	100.733	120.399	116.44	60.1043	77.0929	61.2773	41.3236	39.2404	45.4036	29.8977	40.4042	30.6888	9.22663	5.62925	5.31786	157.844	151.284	154.647	156.664	149.497	133.928	74.5336	82.807	100.21	57.9637	47.2311	42.3197
gmhA	243543	244121	474.427	543.089	440.06	342.807	350.239	305.549	396.939	481.475	427.395	363.172	363.924	334.065	705.863	728.327	751.119	576.24	549.524	532.723	430.409	455.472	435.654	380.328	393.467	394.324	454.849	457.152	492.095	440.963	476.873	497.477	255.672	235.785	230.332	289.981	252.924	269.55
yafJ	244327	245094	76.8585	70.6347	64.5589	74.7451	82.8915	76.8826	193.991	184.196	201.835	119.275	117.286	129.814	176.845	182.408	183.868	105.855	108.597	112.886	65.1875	63.0223	60.9	47.7098	52.306	39.2161	242.051	253.57	244.423	134.004	103.083	124.427	176.914	172.768	173.091	87.5586	80.8011	86.6544
yafK	245065	245805	41.8009	27.2699	32.8427	44.3378	51.8403	40.1073	189.827	198.567	192.201	213.071	172.239	183.155	124.79	137.676	108.379	141.499	150.923	144.406	116.292	121.787	123.017	107.123	123.39	107.525	113.014	108.462	132.153	117.482	108.935	113.988	154.234	167.622	164.459	121.656	96.9544	107.134
yafQ	245961	246239	13.4128	41.653	19.2553	19.7309	20.4825	12.8694	49.8286	45.6282	38.3509	34.1354	25.7218	23.981	40.7623	29.1986	42.7833	37.0884	48.3341	45.0303	29.783	19.622	41.253	22.8843	17.2471	15.636	30.9072	40.0894	38.2996	25.6462	26.7351	32.4408	50.9515	47.5525	48.9191	47.2679	37.9408	50.9821
dinJ	246242	246502	348.632	339.764	383.939	182.159	211.733	178.709	790.27	846.619	747.624	432.123	459.758	400.251	595.514	741.06	613.146	331.875	326.987	277.794	172.703	149.994	171.485	74.556	91.3474	85.8967	647.344	674.828	658.102	358.48	318.897	350.273	916.287	1178.44	894.006	309.459	308.534	302.723
yafL	246712	247461	0.558126	0	2.40372	1.58342	0.247443	1.60654	0.948859	1.89865	1.99479	1.90397	0.963287	3.14332	0.704564	2.18699	1.06816	0.683099	2.15491	1.51586	1.06227	1.60748	2.23364	1.71404	1.07651	1.95191	1.5887	1.81198	0.989192	1.92091	0.625771	1.64178	1.04556	3.5617	0.796534	1.71309	0.916705	1.12311
rayT	247637	248134	26.8435	31.971	26.1926	14.2792	20.8267	14.0853	23.7688	19.9756	20.3875	17.1699	13.0303	17.2103	15.8843	10.5185	12.4422	8.89802	17.1657	12.5308	9.31339	8.97383	9.79167	10.3048	4.44947	5.44831	20.4669	28.7902	24.5314	16.9102	13.7944	16.7795	32.608	23.6434	23.3451	17.5942	13.0891	7.59614
lfhA	248358	250070	2.20421	3.11139	4.21911	2.77928	5.53762	3.17235	1.94306	0.833149	2.27587	2.26774	2.39531	3.05422	0.927511	1.72741	0.468721	1.29892	1.70207	1.4135	1.86454	2.01537	1.63358	1.50428	1.41715	1.10124	0.69714	2.04459	1.30221	2.04708	1.28145	1.58494	1.60581	0.651214	1.04858	2.38045	1.81017	2.09454
lafU	250072	250827	0.553714	2.81378	2.38471	1.04727	0.736461	0.53128	1.88272	0	0.395804	2.69845	1.27423	1.33649	0.465996	0.867879	2.11944	0.677699	0.641361	1.12791	1.22951	0.227824	0.553995	0.425123	0	0.829919	1.35098	2.82489	1.7174	3.26695	0.206941	0.651519	1.55594	0.294462	3.16095	2.54932	0.909458	1.67135
dinB	250898	251953	12.3025	14.1167	11.5368	9.00709	8.26937	7.61551	10.1203	13.0503	13.0492	6.76906	5.02292	7.66304	14.6954	11.8184	11.3927	8.25718	7.50798	8.48807	3.39895	5.87826	3.97056	5.48445	8.03723	8.72395	16.7833	16.7493	15.474	7.21953	8.45411	8.40515	14.8689	18.1499	15.5753	12.1809	8.14776	8.9841
yafN	252005	252298	31.131	39.5493	50.2777	29.4398	35.1319	26.4754	40.8968	62.5788	46.529	27.5841	30.1214	31.8777	51.2078	38.8135	42.6537	39.2564	42.0685	37.952	28.2788	27.9465	35.8661	31.5064	45.7163	28.9857	53.5138	51.8468	48.2781	36.8742	35.433	31.6349	33.7985	33.1106	34.3314	31.8507	27.309	32.7461
yafO	252301	252699	2.09089	5.31259	6.75372	3.9546	2.31747	2.50772	11.8489	9.48381	5.97841	8.15173	5.4131	7.99067	12.3176	9.01234	15.5063	11.5158	12.1093	8.51823	11.9386	7.31248	12.5517	15.2505	14.1151	8.87931	9.77779	7.27304	10.1909	9.76632	5.07933	6.76558	8.81313	11.1192	10.4441	10.1613	4.72205	6.83715
yafP	252709	253161	2.76493	2.34173	0.992324	0	0.408607	2.6529	4.17831	3.13527	6.58806	2.6949	2.65115	5.93213	10.4711	11.5565	9.26033	7.14408	12.8103	9.69976	6.72419	8.72178	10.758	12.0293	8.88829	10.5906	4.87211	6.41176	4.49204	5.8909	4.47783	6.50661	3.4531	8.33211	3.28832	7.07212	2.6491	5.10018
ykfJ	253479	253685	0	0	0	0	0.887261	0	0	0	0	0.975297	0	1.61015	0.842121	0	2.87259	0	0	0.67943	0	0	1.33486	0	0.965015	0	0.813804	0	0	0	0.747945	2.35477	0	1.06427	1.42807	0	0.82176	1.00679
prfH	253702	254202	0	0	0	0.788567	1.10908	1.20012	0	1.89112	0.596062	0.406374	0.479732	0.670896	0.701768	0.653492	1.19691	0	0.965859	3.39715	1.58708	3.43093	2.22477	1.92065	0.402089	0.416606	0.339085	0.773482	0.73895	0	0.623288	0.490578	0.390529	0.443446	0	0.853145	1.712	0.419496
pepD	254259	255716	180.362	195.879	220.21	334.054	292.814	331.756	444.866	462.535	451.548	424.064	414.89	413.349	334.808	298.926	325.639	350.192	318.309	323.741	360.341	353.057	349.587	566.713	544.569	571.704	492.109	474.286	482.937	391.064	352.517	371.3	220.537	198.256	227.846	523.575	442.586	473.935
gpt	255977	256435	133.722	80.8963	92.067	285.605	327.077	197.257	186.098	187.736	200.277	260.227	186.834	198.341	527.474	446.276	429.148	503.24	517.701	466.954	631.079	657.615	703.231	1718.8	1828.7	1722.48	250.43	238.373	233.777	740.218	540.901	578.525	866.122	736.281	725.72	522.59	710.449	662.193
frsA	256527	257771	114.833	109.521	129.078	74.5196	83.9058	72.0535	257.82	248.973	242.884	116.027	145.885	144.275	206.32	197.405	201.726	96.5825	92.1838	100.722	63.4526	69.0012	61.3203	63.8615	74.3711	71.3358	256.622	252.549	256.345	132.624	124.975	131.947	111.03	119.449	108.856	95.0928	73.2868	86.7388
crl	258676	259006	478.272	426.615	439.352	830.481	779.586	872.388	546.681	553.873	565.188	1536.84	1108.82	1356.62	495.852	444.995	464.484	639.335	679.703	648.108	1340.57	1318.45	1359.53	721.903	634.456	608.048	612.422	595.136	616.36	1237.81	1194.94	1247.03	1879.14	1597.49	1751.45	1568.98	1492.12	1360.19
phoE	259045	260100	47.2257	19.1584	38.4561	17.6389	15.4831	15.8022	54.6494	14.4003	16.1697	141.57	45.6629	49.6501	17853.2	17314	16845.5	27312.2	29137.9	28775.6	13.9735	16.8183	12.1764	11.883	10.3336	15.8617	7.10061	5.88986	7.91284	47.4148	25.3623	18.6781	23.4184	32.712	17.2744	131.35	500.273	166.505
proB	260388	261491	79.7258	121.542	105.052	123.863	134.147	101.994	144.146	132.593	110.722	85.4772	71.8584	69.9477	160.551	177.92	139.867	212.038	209.17	213.956	209.907	214.001	209.545	199.664	211.074	208.452	229.1	217.984	213.13	260.207	266.605	248.815	184.558	228.948	187.739	191.881	193.147	183.923
proA	261503	262756	244.07	242.959	242.629	248.201	284.897	265.299	429.907	447.369	408.68	341.68	347.001	338.401	333.432	375.738	331.936	347.963	333.307	341.888	232.372	255.182	235.608	237.188	222.806	229.179	466.879	474.191	441.169	338.802	292.145	311.769	532.856	537.317	513.663	409.119	345.688	335.388
ykfN	263150	263212	0	0	0	0	0	0	0	0	0	0	0	0	0	0	0	0	0	0	0	0	0	0	0	0	0	2.9533	0	0	0	0	2.98222	0	0	0	0	0
ykfI	263328	263669	0	0	2.62319	1.15199	0.540072	0	2.07099	2.76268	0	1.18732	0	0.490046	0.512596	0	1.16569	0.993959	0	0.413566	0.772837	1.00243	1.62505	0	0.5874	1.82582	1.48608	1.12996	2.15902	0.598941	0.910542	0.716671	0	0	0.869261	0.623167	1.0004	1.83849
yafW	263690	264007	0	3.32658	0	1.23812	1.1609	0.628102	0	0	1.87175	0.638045	0.753224	0.526685	1.10184	0	0.626422	1.06827	0	0.888974	0.41531	0.538688	1.74655	2.0104	1.26264	0	1.59718	1.82166	1.16022	1.28744	0.48931	0.770253	1.8395	0	0.934253	0.669759	1.0752	1.31729
ykfH	264026	264247	0	0	0	0	0	0	1.05851	2.11805	1.33518	0	0	1.50281	2.35794	1.46382	1.78739	2.28611	2.16352	1.90241	0	0.768528	0.622937	7.17041	0	0.933198	1.5191	0	1.65525	0	0.698082	1.09889	0.874784	0	0	0.955522	0.766976	0
ykfG	264256	264732	0.87556	0	5.65624	0.827995	1.94088	4.62047	2.48087	0	3.12933	1.28008	0.503719	2.11332	4.05271	6.1755	2.93244	1.78602	1.69025	0.594502	1.38869	1.08074	0.584003	0	0	1.74975	1.42416	2.03039	1.93974	1.29147	0.981678	0.515107	0.82011	0	1.87435	1.7916	1.7976	4.84518
yafX	264748	265206	0	0	0.979436	0	0.4033	0	0	0	0	0	0.523344	0	0	0.712901	0	0.371121	0	0	0.577119	0.748566	0	1.39683	0	0.45448	0.369911	0	0	2.23631	0.339975	0.535176	0	0	0	0.930703	0	0.915263
ykfF	265304	265543	5.1885	0	3.72428	3.27109	2.30031	3.31886	2.94029	5.88348	1.23628	1.6857	0	2.08723	2.18328	0	2.48249	1.41118	0.667755	2.34865	0	2.1348	2.30717	1.32785	2.50189	3.45629	1.40657	0	0.766319	2.55105	1.29275	1.0175	3.23994	0	4.93655	0	2.13049	4.35033
ykfB	265620	266087	114.213	102.022	127.776	61.5986	90.1954	70.6314	18.7092	20.2362	25.513	30.874	40.0408	36.9719	21.7772	18.8805	23.0539	14.9252	19.2926	21.5081	109.822	95.087	110.105	47.955	36.1419	41.459	23.5848	21.5196	28.4661	27.639	28.0122	29.3972	11.283	22.7767	10.8242	18.2584	14.6556	15.711
yafY	266110	266553	13.1628	11.9444	8.09843	15.1151	7.50301	9.47211	12.7873	15.992	14.1135	18.7859	18.3908	14.3725	8.30818	5.89459	4.04862	8.43865	9.07519	7.66069	9.84201	8.51054	7.83897	6.49668	5.89371	5.63677	11.852	11.3375	19.9963	10.6322	9.13598	10.5096	8.36623	17.4997	12.7472	10.1003	8.87942	7.56782
ykfL	266553	266774	1.86786	0	10.0555	0	5.79677	8.96092	1.05851	2.11805	2.67036	2.73083	7.5222	3.75702	1.57196	1.46382	3.57478	0.762035	1.44235	1.90241	2.96254	2.30558	2.49175	0	1.80136	4.66599	0	0	2.48287	0.918377	1.39616	0	0.874784	0	6.66434	1.91104	1.53395	1.87934
ykfK	266776	266967	0	0	2.32051	0	5.73307	2.0679	2.4427	0	1.54059	2.10064	0	0	0	0	2.06237	0.879272	0	2.19508	0	0.886763	1.43755	0	0	0	0.876404	0	0	2.11933	0	0	0	0	1.53792	0	0	2.16847
yafZ	267184	268005	1.01883	0	2.74242	1.44523	2.25848	4.15461	1.44342	1.1553	1.09242	1.7378	2.05151	2.869	1.92922	2.39535	2.68109	0.415656	1.57347	1.90241	0.807966	1.25759	1.35913	0.391113	0.24564	0.509017	1.6572	1.18132	1.58001	2.00373	1.14232	1.49849	1.90862	0.270905	0.727019	0.521194	1.46423	1.28137
ykfA	268097	268960	8.24057	11.0847	12.004	10.0849	16.333	10.6973	8.24096	7.14567	6.5835	6.8507	7.25076	6.24003	8.97486	13.296	13.2199	10.2835	11.6037	12.5072	5.38178	8.57613	6.30481	2.233	5.14229	4.84359	5.91345	6.51973	6.22866	6.91166	6.15955	5.41843	3.17828	8.76457	7.2639	10.6628	3.7818	9.02279
perR	269289	270182	4.21674	2.38089	5.04459	4.87382	2.90808	1.34863	2.92062	4.25027	4.68876	4.10995	4.31278	6.03133	5.12596	6.24205	5.60428	3.82292	3.07524	3.81754	2.67521	2.50607	4.21889	0	2.48515	1.87264	4.57254	8.69198	3.52917	4.8376	2.97677	3.30771	3.07199	4.9832	4.01198	4.55391	4.61725	4.47836
insN	271764	272189	7.95269	9.32603	12.5145	5.20661	4.88187	6.16308	5.89342	9.0179	3.93557	4.17376	2.81555	6.64451	6.17801	5.2736	6.43929	7.23767	6.61339	7.68439	6.98591	6.04083	4.89645	4.69678	5.0147	3.36196	5.97026	6.2419	4.87901	3.00778	2.2863	3.599	12.6061	13.3382	11.7863	14.0825	6.53102	8.30931
insI1	270603	271754	15.2825	12.9434	9.40259	8.25844	6.77544	7.1571	12.7845	18.1547	18.7272	17.2007	14.863	15.516	18.8329	13.1174	16.191	14.251	14.3298	13.3415	13.7354	13.7736	16.1397	11.1747	8.07103	7.45347	13.7607	15.8634	15.8001	10.9132	10.4712	10.7035	9.03186	9.28817	9.08773	15.6358	12.8493	13.1798
ykfC	272847	273954	15.8878	17.3006	17.9208	10.3742	13.0813	10.8886	22.2943	27.8816	27.0401	21.5689	15.6692	19.174	11.6199	10.3759	14.4793	14.5068	14.1671	13.3562	8.27966	9.49419	7.94791	4.06603	4.56015	4.72479	24.3042	29.299	24.4712	12.0893	7.91705	7.3441	33.6607	36.8136	25.1037	21.2864	11.9603	12.9406
insH1	274101	275117	34.1984	38.735	35.0465	19.4822	22.6512	21.5457	60.4749	56.0661	63.9119	33.7338	33.6603	39.6144	70.0447	54.2476	69.3928	42.5283	46.4521	37.3487	23.9182	25.0902	27.3451	26.5727	27.8151	22.6438	51.9398	47.3917	50.2051	35.452	31.2597	37.0877	47.6629	41.4126	46.1603	38.783	28.254	33.7867
mmuP	275325	276728	25.6881	28.8398	28.9445	38.4161	41.7145	49.008	11.3411	14.2257	13.0244	32.1702	26.464	28.8385	13.8259	12.1725	12.7194	27.4186	24.5645	32.1462	45.1014	46.8245	37.7548	5.27461	5.18515	5.37236	12.9966	13.4378	14.6908	35.5406	36.7275	39.3634	22.1028	20.4912	25.7906	29.7964	26.3699	29.6026
mmuM	276715	277647	152.213	154.014	152.283	149.888	137.554	134.414	61.8309	63.1342	54.5626	69.3649	83.9531	72.431	63.8609	63.6904	56.0708	85.9122	75.758	84.7546	86.1701	96.2507	86.8518	7.23936	13.4236	12.7866	61.7134	58.9334	51.7265	57.1778	69.4726	73.4358	83.0625	75.2152	88.4306	82.23	75.2227	75.2188
afuC	277756	278802	2.80179	2.03396	1.72381	1.13554	0.532356	4.80049	3.85598	4.08481	5.14998	1.75553	2.76326	5.79654	1.34739	2.19573	1.72356	1.46964	0.927225	2.03829	0.507865	0.658738	1.06789	1.53652	1.35102	0.799884	2.27865	4.26962	2.12818	2.55834	0.598356	1.88382	5.06125	4.68279	4.56983	1.84279	1.31482	2.21494
afuB	278814	279161	1.19735	0	0	0	0	0.574418	0	0	0	0	0	0	0	0	0.572882	0	0	0	0.379813	0.985292	0.399318	0	0	1.19641	0	0	0.530528	1.17741	0.447489	1.40884	0.560759	0	0.854402	0	0	1.20471
insB1	279178	279681	0	2.10618	0.892504	0.783901	1.47002	2.78372	2.34875	0	1.77761	1.21191	2.38447	1.00039	1.74404	0.649626	0.39661	3.04363	1.92029	2.81421	1.31474	1.02319	1.65871	2.54571	2.79797	1.65656	0.337078	2.69117	1.10187	2.03782	2.7882	0.487675	6.5997	3.08575	4.14057	2.96834	1.70187	2.08507
insA	279600	279875	1.50634	3.82735	6.48745	5.69803	5.34264	7.22655	13.6581	8.54053	13.9978	9.54323	19.9321	10.3015	17.1141	9.44402	9.36939	13.52	12.795	10.7394	6.68961	4.95824	9.04263	10.4087	5.81084	6.77321	19.6013	13.9726	17.3534	9.62814	14.6372	11.5207	19.7532	13.6181	13.9736	10.7882	14.2262	8.33579
insI1	279931	280104	11.872	12.0659	12.7825	4.49082	3.15805	5.6955	16.1467	21.5395	23.7617	15.0427	12.2942	10.5069	10.9904	16.7471	11.3605	11.6243	12.8345	8.06104	13.5574	6.83859	10.2943	9.11493	6.8696	7.11761	12.5519	12.1135	10.5206	8.172	6.21175	4.1907	13.3442	12.6269	15.2489	3.64394	8.77473	10.7505
insX	280114	280362	0	0	0	1.57713	0.739384	0	1.89019	0	0	0	0	0.670896	0.701768	0	0	2.72155	0.643906	1.13238	2.64513	3.43093	1.11239	8.96302	3.21672	12.4982	0.67817	0	0	2.45994	1.24658	1.96231	3.90529	0.886891	1.19006	3.41258	2.0544	5.03395
yagB	280427	280735	0	0	1.45032	1.27384	1.79158	1.93866	0	0	0	0	0	1.08376	0.566812	3.16692	0	0.549545	0	0.457309	0	0	0.449233	1.03419	0.649529	0.67298	0	0	0	1.32458	0	0	0.630854	0	0.961203	0.689079	0	0
yagA	280829	281983	0	0.922134	1.9538	0.34321	1.12632	3.134	0	0.411538	0	0.176867	0.208795	0.729991	0.152716	0	1.04187	0.296128	0.140125	0.492851	0.575624	0.597301	0.242074	0	0	0.543963	0.147581	0.336645	0.804039	1.96285	0.542551	0.854063	0.679884	0.386005	2.33079	6.31239	0.745119	3.10383
yagE	282278	283186	12.903	21.0756	35.7236	4.35787	2.24734	17.686	3.91716	5.22546	7.24686	6.06352	5.3023	16.8695	0.969548	0.722281	1.54339	1.12801	3.55843	5.00633	10.9634	3.98168	12.9095	1.76902	0.222207	1.38138	3.18561	13.4647	9.59663	17.4461	4.13338	14.3688	3.88473	0.245062	6.57665	7.07212	3.78442	6.9548
yagF	283201	285168	0.426452	0	2.75494	0.806571	0.850798	2.35275	0.966671	0.483573	1.21934	0.519564	0.245342	4.11728	0.628066	1.00262	0.91818	0.260971	0.41163	1.59258	1.55567	0.877315	0.711115	0.491124	0.102817	1.06529	0.173413	1.08782	3.4012	1.46773	0.398449	1.50534	0.199722	0.226785	1.21723	1.52709	0.612881	1.07268
yagG	285395	286777	0.303224	3.08176	3.91774	0.860255	2.68867	1.74563	1.37468	1.7192	0.65025	0.591089	0.87224	1.21981	0.893159	3.80214	0.725402	0.618535	0.234148	0.720608	0.384746	1.62189	0.505631	0.931223	0.438643	0.45448	0.986429	1.6876	0.940482	0.596349	0.793275	0.89196	0.284021	0.161253	1.08187	0.620469	0.871564	0.610176
yagH	286789	288399	0.520779	0	1.12144	0.984976	0.577214	0.874439	1.18049	0.885802	0.744524	0.634487	0.449414	1.57124	0.328709	0.612194	0.498343	0.106232	0.100536	1.06082	0.495593	0.535684	0.434203	0.199919	0.251119	0.260185	0.847082	0.483067	1.96138	1.79237	0.291949	0.153192	0.609747	0	0.929043	1.59846	0.213841	0.78597
yagI	288404	289162	2.75767	1.40135	2.37533	1.04314	0.978083	2.38135	0.312551	1.87623	0.394246	1.07513	0.317303	2.21871	0.696242	0.864462	1.05555	0.900042	0.851781	1.6852	1.39963	0.680782	0.735752	0.846899	0.797847	0.551101	0.897106	1.79058	0.733132	1.0847	0.412253	1.62238	0.774907	0	1.18069	3.38571	0.905877	1.66477
argF	289301	290305	0.833867	4.23742	6.28472	5.51997	2.77269	6.20064	2.83528	2.3639	3.8744	36.1673	11.9933	23.9845	2.63163	3.59421	4.58817	3.57204	2.7366	2.68941	3.96769	6.86185	4.44955	1.60054	0.201045	1.45812	1.86497	1.74034	3.14054	8.40479	2.8048	4.90578	2.14791	0.443446	2.08261	5.97201	3.0816	5.03395
ykgS	290429	290633	0	0	0	0	0	0	1.14502	0	1.4443	0	0	0	4.25109	3.16692	0.966738	4.12159	2.34035	1.37193	2.56374	0.83134	0.67385	0	0	1.00947	0.821629	1.87421	1.79053	1.98687	0.755137	1.18871	0	0	1.4418	1.03362	0	0
insB1	290649	291152	0	0	1.78501	0	0.735009	0.397674	1.40925	1.87993	1.77761	2.01985	1.43068	2.33424	2.09285	3.24813	2.37966	2.02909	1.92029	2.53279	0.788843	2.04638	2.48806	1.27285	1.99855	1.65656	0.674157	3.07562	2.20373	1.63025	0.9294	2.43838	6.5997	5.28986	2.36604	1.27214	1.3615	2.08507
insA	291071	291346	4.51902	0	4.86559	1.42451	6.01048	3.61327	13.6581	18.7892	13.9978	7.34094	10.3994	12.1194	12.6771	18.888	14.4144	15.9782	15.1214	9.71659	4.30047	9.91649	11.0521	4.62607	9.44262	3.7629	12.8633	13.9726	14.6837	11.85	11.2594	17.7241	15.5204	13.6181	10.7489	13.0999	11.1335	13.6404
yagJ	291404	292231	2.52869	3.85498	4.90072	1.91306	1.56952	3.39674	2.57939	4.58784	4.33813	1.47879	2.32765	3.45863	1.48967	3.96342	2.66173	1.65062	0.195264	2.57546	0.641706	2.49702	1.18066	0.776579	0.487733	1.01068	4.31874	2.81469	4.48172	2.23792	0.945057	2.38028	3.31597	5.11003	0.721769	4.39816	2.49198	2.54423
yagK	292322	292948	3.33547	3.38994	7.18253	5.04683	5.91507	4.16043	3.78038	5.29513	4.29165	2.60079	4.22164	3.75702	3.9299	4.18235	4.78765	5.98742	5.66637	5.43544	2.96254	4.39159	3.33716	2.04869	2.57337	2.66628	2.17014	3.09393	3.54696	5.90385	4.23836	4.31709	4.68634	6.38562	3.80819	5.80138	3.56096	7.04753
yagL	293220	293918	2.99337	1.52113	3.22293	2.83075	1.85794	1.72325	3.39264	4.75204	5.99119	4.95984	4.4775	2.89001	6.80175	3.75339	5.15594	4.39636	4.62292	6.50395	3.98804	2.46323	4.3925	0.919284	3.46415	1.79461	2.6779	5.55321	3.97896	3.82657	3.57991	2.46547	3.64493	2.54697	1.2816	3.98134	2.21243	4.21647
yagM	293945	294799	0.489824	2.48912	1.05478	0.463214	0.868647	0.704967	2.49822	2.22173	1.40054	3.58063	0.563601	1.18228	2.67948	3.07096	4.68721	2.39801	2.83679	3.82477	1.55378	1.81383	1.96029	1.50428	1.65335	0.48944	1.39428	2.9533	2.17034	0.722499	0.549191	0.288172	0.688205	0.520971	3.14575	1.75402	0.60339	1.97134
yagN	295139	295579	977.788	933.149	942.707	324.037	413.356	337.851	837.328	822.176	717.208	514.337	499.362	468.358	616.569	553.384	555.239	429.031	497.026	424.506	317.372	305.723	324.516	94.475	102.239	106.876	1229.78	1205.06	1326.99	520.776	540.542	559.657	291.693	309.573	214.114	366.553	319.098	313.805
intF	295696	297096	32.6277	29.662	28.3618	27.1752	33.7083	40.0656	55.3001	54.309	46.4317	53.9748	44.0862	74.177	66.7579	57.4738	70.8941	51.5351	58.8266	63.5151	58.966	53.5753	59.5983	55.3868	49.0755	53.3897	70.8427	75.1071	79.7119	125.835	119.479	122.217	291.174	300.861	266.787	127.862	93.045	117.308
yagP	297381	297719	4.91543	3.12231	0	1.1621	3.81366	1.17907	8.35662	13.9345	13.1761	1.7966	4.24184	1.97738	4.13674	1.92608	5.87958	2.00536	3.3212	2.08597	0.779617	1.51683	0.819654	0.943475	0	0	9.99408	7.97908	10.3453	0.604195	1.83706	1.44591	1.72655	0	1.75377	1.8859	1.00918	3.09102
ykgT	297714	297791	5.1885	26.3662	0	0	4.60061	0	14.7015	5.88348	29.6706	2.52855	2.985	0	10.9164	12.1985	9.92995	0	4.00653	7.04595	1.64586	0	0	3.98356	0	0	8.43945	14.4383	18.3916	5.10209	1.93912	0	0	0	3.70241	5.30846	4.26098	0
paoD	297770	298726	10.0689	8.89859	18.8541	4.96797	3.88177	3.36034	18.8546	16.8782	27.851	7.25377	7.80764	7.22052	10.5002	13.0372	13.4054	4.82225	5.74686	5.20189	1.24982	1.62111	1.31401	1.34445	1.05548	0.874873	16.3778	19.2887	17.0697	3.01342	2.4542	2.57554	6.15083	8.14832	6.24782	10.5257	3.5952	5.28565
paoC	298736	300934	9.54289	12.1234	15.8231	4.51223	3.04618	2.47219	26.3905	32.4633	31.2421	6.9759	6.91755	8.29206	15.1788	18.2479	15.0674	5.83985	5.01089	5.96122	1.15031	1.33498	1.59129	1.31881	0.64422	0.858186	24.3698	23.8115	20.7188	3.94126	1.85458	3.14398	5.00558	5.68384	5.44769	11.228	3.99684	4.80077
paoB	300931	301887	14.009	16.6849	27.8099	5.38197	3.68768	2.52026	41.1825	50.6347	37.5519	8.53385	12.593	12.3277	17.5003	19.8988	20.1081	5.71526	8.11322	8.91753	3.33286	1.80124	1.31401	4.36947	0.844388	1.96847	41.4786	40.4048	39.9587	6.88783	2.94504	2.83309	10.6614	12.8045	14.0576	14.5568	5.75232	6.38682
paoA	301884	302573	23.045	33.8994	36.5656	8.60255	7.52827	6.6916	47.4265	48.8252	50.286	10.9351	18.8404	21.2247	21.4358	24.7139	23.2129	5.93794	7.96102	9.05907	5.0017	3.24379	8.49459	10.7091	3.80157	5.75674	45.6223	44.7213	41.3812	6.85801	3.6264	7.13568	20.1655	14.8353	21.6375	28.2313	12.2019	14.034
yagU	302991	303605	152.33	148.598	174.996	302.258	340.691	359.524	311.385	299.2	256.179	888.846	819.252	826.453	256.97	243.556	240.126	487.185	488.631	467.752	665.278	664.254	625.734	59.5214	69.8464	73.3874	358.943	360.187	395.331	1258.87	1356.94	1223.85	1559.64	1619.81	1702.8	1610.36	1546.43	1501.19
ykgJ	303853	304182	6.31034	16.0335	16.3063	9.54805	12.3097	5.44921	45.058	31.4845	34.2816	19.0666	18.8781	17.7697	56.2932	33.6284	44.0809	37.072	30.6987	34.2776	25.2217	12.9819	14.7316	10.6587	18.8656	10.0886	58.5059	40.9737	43.618	32.8878	26.8856	33.4123	42.5571	42.9543	21.6141	42.6111	24.3567	27.9361
ecpE	304495	305205	6.47473	8.97337	10.14	6.67962	3.13151	6.77717	11.3411	10.0118	8.83574	4.87648	6.43405	6.86682	7.1828	9.22577	7.3223	8.16466	6.13605	6.99414	2.98744	4.60148	2.74825	1.80767	3.68976	1.47038	10.0529	9.82778	14.6051	9.55035	4.1797	3.80919	6.89168	9.0776	7.56038	7.52775	3.86711	7.40287
ecpD	305174	306817	4.33793	2.5934	20.6056	4.10227	1.92321	2.81559	8.53167	8.68054	6.01925	4.35242	3.22967	4.82459	6.33508	6.99915	5.73821	3.85182	3.64528	5.80424	2.26643	2.30978	3.23383	1.76322	1.59957	1.52983	6.64088	6.86413	8.25363	5.26938	4.38686	5.10416	1.79259	1.22129	3.27754	3.655	2.09556	3.59437
ecpC	306807	309332	2.4927	0.844469	2.68386	1.41437	0.884103	2.07281	2.73102	1.69595	1.06909	1.53872	1.24286	1.47072	1.74818	0.911633	1.66972	1.55932	1.02658	1.5797	0.948857	1.29911	1.38554	1.53105	0.801317	0.664198	1.62182	2.46634	1.39901	1.87924	1.49057	2.0531	1.32307	0.795362	1.77874	2.55033	1.36473	1.50481
ecpB	309358	310026	2.5016	1.58903	1.34672	1.18285	0.277269	2.70028	1.77205	1.41834	0.894093	1.5239	1.799	1.50952	3.15795	2.4506	2.69306	1.27573	2.17318	3.18483	0.991923	1.2866	1.25144	0.480162	0.301567	0.937364	2.03451	1.74034	3.60238	3.07492	4.67466	4.78314	2.34317	3.99101	2.23136	2.55943	2.0544	3.14622
ecpA	310084	310671	31.2891	41.5569	31.3917	51.1087	62.4235	38.209	24.582	31.4482	27.4491	62.3794	62.185	66.6537	49.9716	62.4168	70.4296	98.0589	99.1158	93.1889	60.0028	63.4913	60.7126	31.6663	30.1751	23.4484	32.0977	27.704	31.8236	131.813	129.96	116.723	36.9674	38.573	35.0131	69.8453	67.7431	72.264
ecpR	310746	311336	0	1.79769	1.52357	0.669087	0.627356	1.01829	0.400949	0	0	0.689604	1.22114	0.284623	0.595439	0	0	1.1546	0	0.960811	0.673305	0.873327	0.943844	0.543213	1.36467	1.06045	0.575417	1.64072	3.44843	3.13083	2.64425	2.08124	0.994073	0.376257	0.504874	0.36194	0.871564	1.42374
ykgL	312112	312339	0	0	1.95887	0	1.6132	0	0	0	1.3005	1.77327	2.09338	3.65943	0.765565	5.70321	0.870483	0.742242	0	1.85299	1.15424	0	0.606757	0	0	0.908959	4.43893	2.5314	3.22451	0.894523	0	1.07035	2.55619	0	1.29825	0	0	0.915263
ykgO	312374	312514	2337.75	1712.98	1794.29	7278.08	7113.98	5310.74	18.1931	26.4756	14.6035	82.4938	97.3856	127.973	22.1057	34.3083	16.7568	184.555	117.191	159.525	468.452	24.0165	699.831	47.0558	40.8121	52.4924	23.7359	14.8895	53.0197	35.8741	13.089	37.7745	30.0707	24.833	29.1565	25.3811	19.1744	8.80941
ykgM	312514	312777	1441.82	1007.84	1010.07	3511.44	5218.49	2519.13	3.56799	1.78487	4.5006	32.9848	62.4838	58.8881	5.29874	12.3356	5.2718	195.218	132.486	122.374	531.76	13.6004	854.613	39.8804	22.011	29.0969	21.1223	0.730028	11.159	6.1913	7.05926	14.8166	2.94871	4.18533	3.36961	4.83129	12.9266	11.8779
ykgR	313141	313242	40.0256	30.5094	8.61904	15.1405	12.4216	13.4414	0	0	0	0	2.30271	3.2203	0	3.13676	1.91506	0	0	1.35886	0	0	1.33486	0	0	0	0	0	0	1.96795	1.49589	4.70955	0	0	0	4.0951	0	0
ykgP	313716	313805	0	0	4.86559	0	0	4.33593	0	0	0	0	0	1.81791	0	0	2.16217	0	0	0	0	0	0	0	0	0	1.83762	2.09589	0	4.44376	0	0	0	0	0	0	0	0
eaeH	314357	315228	1.92123	0	0.517142	0.908429	0.638828	0.921694	0.816561	0.544642	0.686664	0.468142	0.276326	0.193218	0.404218	0.752823	0	0	0.74178	0.326127	0.609438	0.197621	0.480551	0.737528	0.231603	0	0.585939	0.668289	0.638453	0.708462	0.179507	0	1.34967	1.0217	0.685475	2.70276	1.18333	0.724889
insE1	315291	315590	13.8703	14.0968	29.868	10.4934	16.6032	10.6466	26.7246	20.4465	35.6929	22.3063	17.5553	21.7609	18.6768	27.1749	25.2181	10.7515	20.35	10.3596	9.23962	7.98965	10.1767	7.45439	5.35058	5.54375	27.0731	33.4512	34.4161	19.095	21.7719	26.1124	40.9243	42.0439	34.6414	19.8673	21.0729	17.4444
insF1	315587	316453	6.76295	8.59174	8.32183	2.74095	5.56833	3.01272	15.6038	17.5287	9.66854	4.70833	12.2282	4.85821	7.52101	10.6001	9.93851	5.91234	5.2223	5.24801	4.59705	3.77639	3.38319	4.4506	5.35749	3.62017	10.2146	15.2349	14.3407	2.85014	6.86047	5.68394	10.6332	10.2757	12.7542	4.44812	5.75232	7.77658
ykgA	316486	317169	20.7993	21.7607	11.8559	6.36363	7.86524	2.64132	31.8938	33.9906	31.0473	12.2232	12.318	17.4726	31.6623	24.9297	26.0499	12.7283	14.6439	18.2764	7.76212	8.55784	8.7728	2.81807	5.89965	4.27886	31.0951	37.1677	32.2557	14.7381	8.00204	12.5965	12.6061	11.061	13.5324	15.3343	11.0525	14.1566
ykgQ	317439	317567	0	0	0	0	0	0	0	0	0	1.55161	1.8317	0	0	2.49515	0	3.89677	0	2.16182	0	0	1.06182	0	0	0	1.29469	1.47665	1.41072	0	1.18991	0	0	0	0	0	1.30735	0
ykgB	317726	318319	4.92778	7.15464	3.03182	4.66007	3.43312	4.05268	2.3936	0.79826	2.51604	3.08762	4.455	3.96469	3.85091	3.86184	2.02092	4.59519	5.43599	4.54092	4.01953	2.89646	2.11298	1.08097	0.339452	0.703416	2.57636	1.30598	1.55959	2.42285	1.31548	1.65663	5.27508	4.11803	5.02337	3.60121	0.867184	3.54147
ykgI	318331	318567	5.25336	0	1.88541	1.65599	5.43447	4.20043	2.97705	3.97135	1.25173	5.12031	1.00744	2.81776	5.89485	8.234	4.1892	7.85849	10.1415	11.2955	3.33286	8.64594	4.08802	1.34445	3.37755	0.874873	2.84831	5.6851	4.65539	5.16587	3.27226	8.24171	0.82011	2.79371	4.99825	2.68741	0	2.64282
ykgC	318676	320001	65.1433	74.724	68.4367	27.5126	25.0957	21.846	65.4099	65.6213	63.0669	28.6645	31.8378	26.4603	59.2146	50.5564	56.7386	29.2859	28.5702	33.3887	5.21622	5.33459	5.69502	2.18511	1.52485	1.89589	70.2112	74.5057	69.3579	16.3255	11.5822	11.9068	6.81265	8.91296	8.12357	29.1186	17.2699	15.4314
ykgD	320227	321081	21.5523	28.6248	27.9516	11.1171	11.7267	10.5745	12.2135	9.99779	9.10349	12.8903	15.2172	15.7637	6.80175	3.8387	6.32774	10.9909	8.51037	8.6473	5.74899	6.24765	3.92058	1.50428	3.54289	3.6708	11.3534	9.54142	10.2006	10.5967	11.1669	10.3742	18.1227	13.2848	13.2821	12.5287	11.0622	13.3065
ykgE	321608	322327	59.291	48.7392	75.1037	70.9121	79.3749	72.2265	7.57644	9.88717	6.6482	10.7647	11.0358	9.82125	4.64739	3.64437	4.44994	8.77447	7.63069	9.07787	10.1415	9.8059	7.7544	7.58695	4.76501	4.64663	13.237	11.0534	12.6204	14.2901	16.2934	17.7829	11.4339	10.8193	7.46627	9.51557	6.92188	7.60314
ykgF	322338	323765	95.1552	102.977	114.469	93.041	106.508	94.6814	14.4795	14.9862	12.596	17.0319	18.2479	20.4391	10.9988	12.4287	10.5389	17.9725	17.8026	17.2493	11.7384	12.4463	13.8104	5.8626	5.38142	9.68413	19.347	19.4781	18.7387	26.7138	14.5983	17.6238	15.5426	15.3059	15.5082	14.423	14.2301	13.1495
ykgG	323758	324453	118.445	120.685	135.297	102.344	87.6979	78.1677	27.2576	34.0888	27.9356	23.4406	28.018	33.1359	15.1799	13.1933	11.7945	16.1892	17.8746	16.1255	9.72681	12.8638	15.2392	4.15453	4.6387	4.80617	23.2266	22.8659	30.6363	21.5799	16.1787	23.3456	23.0898	14.7079	21.4517	23.683	15.3066	19.6605
ykgH	324696	325364	0.6254	0	0.673362	0.591425	1.10908	0	0.70882	0	0	0.30478	0.359799	0	1.05265	0.490119	1.19691	0.510292	1.93172	2.12322	2.18223	1.2866	2.08573	4.32145	2.7141	2.18718	0.508627	0.870168	0.831319	3.07492	2.8048	3.3114	2.05028	3.65843	3.12391	1.59965	1.284	1.57311
betA	325577	327247	4.77008	9.56838	7.56869	18.9934	17.6975	16.9824	13.3736	18.2198	15.2541	33.7683	23.8319	31.5105	12.1489	13.1823	11.6517	16.0806	13.8613	15.5977	24.7675	24.8945	24.6161	22.1666	22.517	27.5946	15.0072	20.1438	15.5736	47.7704	44.0055	43.5718	59.3772	56.742	52.6698	37.5017	24.9473	26.1441
betB	327261	328733	17.6536	18.0866	19.314	43.0827	34.21	43.4386	55.3456	58.763	60.0424	68.6871	62.2482	78.8057	43.8519	50.8768	42.3688	52.7384	47.6019	52.1035	58.9799	66.4261	59.5398	58.8061	57.8028	55.3375	64.8396	62.0672	56.8992	201.735	170.264	189.124	138.419	152.935	154.214	73.5577	66.1751	78.7833
betI	328747	329334	9.24449	7.22728	9.95346	5.37987	13.2414	6.82303	21.7611	24.9973	26.9408	20.4466	34.3654	26.8903	17.3554	13.375	12.5889	14.5057	11.806	11.5883	10.602	17.8478	15.6525	14.7412	10.287	9.23724	24.5794	25.3954	23.9465	56.9906	61.3923	57.3155	54.2855	47.649	38.0578	20.7353	18.3957	18.6026
betT	329463	331496	8.04639	7.33904	9.32989	13.0723	15.5499	15.1438	10.9904	13.1013	12.2408	20.0087	15.0745	20.7494	9.46301	9.05457	6.51516	9.67976	8.52346	10.4366	14.3982	19.6942	14.7936	9.34583	9.15272	9.89547	12.6685	13.3007	14.5352	52.4449	47.3442	51.9507	16.0399	20.6271	16.0474	13.9318	12.1993	17.1258
yahA	332371	333459	14.2399	8.8008	13.6744	32.3919	38.903	34.8959	34.2415	27.4939	30.2616	130.54	106.058	124.632	120.65	108.58	100.357	191.556	181.73	198.733	104.747	99.1274	97.4194	188.519	221.025	200.74	24.7271	31.5938	21.1453	271.918	220.069	218.949	23.2515	26.4021	17.027	106.512	109.831	101.453
yahB	333501	334433	4.04105	3.42253	8.21847	8.49226	11.1476	5.16976	6.36121	6.61891	5.77722	4.59515	6.19962	3.61252	4.91237	6.33385	5.5856	5.49545	5.02742	11.4327	3.70318	5.35753	8.38569	3.44731	2.81463	3.81355	4.74719	7.28858	9.15161	5.96062	6.37671	7.66057	4.83655	6.44702	8.01002	6.20171	6.26856	5.87294
yahC	334525	335022	5.87202	6.3942	6.32235	6.34631	3.34715	3.62193	1.90151	0	3.59779	6.54091	2.41302	5.73676	4.23582	6.57405	3.21088	2.73785	3.56269	1.70875	2.12877	3.10632	3.35714	1.93215	3.64047	1.2573	3.75227	5.05774	4.46025	6.59912	3.76212	4.44164	5.89301	6.69152	7.78171	6.86603	3.4445	6.75212
yahD	335280	335885	9.66135	15.7807	11.1453	7.83128	11.6262	6.95244	13.2965	14.8681	15.2921	11.4345	9.13145	10.5493	11.3251	8.65314	13.2073	9.29082	8.52621	8.20002	4.59705	4.54302	4.37283	2.11933	2.32935	3.103	10.9443	15.363	13.1482	7.46464	5.41616	9.7439	6.78712	6.60581	8.8639	18.3573	15.0184	17.0113
yahE	335925	336788	0	0	1.56574	0.458406	0.85963	2.7906	1.09879	0.549667	0.693	1.65362	0.836626	0.390002	0.815896	0	0.927712	0.39552	0.561468	0.82284	0.615061	0.79778	0.323324	0.744334	0.467481	0.484359	0.197115	1.12409	2.14781	0.953332	0.362327	0.28518	0.22702	0	0.6918	0.991892	0.796169	0.243859
yahF	336778	338325	4.0645	1.37696	5.54319	3.58744	3.96436	4.02981	4.45309	3.68713	4.84228	3.16924	4.05313	3.81515	4.56081	2.97295	2.72257	2.43203	2.7201	3.12775	0.945493	1.11489	1.62662	3.12059	1.82923	1.62452	1.98335	3.01613	2.28117	2.93099	2.43046	2.2318	1.52284	1.87328	1.93356	3.04954	2.00274	2.86263
yahG	338325	339743	7.09315	3.00374	7.95534	5.58984	5.63429	3.40288	5.86197	9.38377	8.66176	5.32915	6.4612	6.06354	6.46692	11.3493	9.61571	4.34071	3.08097	4.81622	2.34378	1.82404	1.97132	3.17677	2.85025	2.21487	9.25401	9.04681	8.51196	4.79532	3.53459	3.65139	6.22869	6.75834	8.01408	4.98928	4.85428	4.75782
yahI	340165	341115	3.08373	4.47728	7.58909	4.16601	6.05458	6.76296	1.49788	4.49586	2.51921	2.79094	2.02755	7.79759	4.26357	3.79765	3.58321	1.97698	1.70088	4.78593	2.51537	3.26262	3.8199	0.676454	0.637274	1.10047	3.40364	2.86043	3.90389	4.98176	1.97571	6.99768	6.39583	4.91974	5.97276	5.18326	3.43692	7.31347
yahJ	341125	342507	23.045	21.5723	18.2828	17.7786	23.1225	22.5478	39.0066	39.8854	39.4485	23.348	28.7839	26.4699	32.6641	35.8827	29.3062	19.1746	22.127	26.8684	18.2754	16.5932	13.4498	13.2699	11.9896	9.99855	44.266	43.4556	42.1873	25.1957	21.7584	25.1533	52.5439	47.5696	56.6901	35.2116	23.7812	25.3223
yahK	342884	343933	637.388	612.507	632.984	221.554	180.839	185.92	1303.91	1324.23	1298.38	500.458	434.662	523.093	786.316	848.267	761.551	372.713	331.617	399.18	59.3775	64.5366	57.635	15.9343	11.3547	12.3629	578.264	594.934	590.478	90.6603	67.4216	81.0083	190.658	190.386	191.671	276.856	156.017	171.269
yahL	344176	344991	1.0263	1.30382	3.31501	0.485272	0.227503	0.738537	2.03559	1.74565	1.46723	0.500152	0	0.412859	2.15929	4.02149	1.2276	0.628051	0.39625	1.21949	0.325554	0.422268	0.513409	0.393979	0.742319	0.512746	6.88603	0.951978	0.682108	1.51381	0.191781	0.301894	1.44195	2.7289	0.732345	1.05002	0.421415	2.06521
yahM	345404	345649	0	0	1.81727	1.59614	0.748292	2.42916	1.91296	0	2.41297	0	0.971024	2.71592	0	1.32273	0.807556	0.688586	0.651664	0.573014	0.535399	0	0.562895	1.29586	6.51094	0.843251	0	0.782801	1.49571	0	1.26159	0.992977	0	0.897577	0	2.59027	0.693051	0.8491
yahN	345666	346337	82.1859	85.4265	67.7073	57.1133	44.1659	53.4668	4.23402	6.35415	2.67036	5.76509	3.582	6.2617	2.09595	1.95176	3.87268	2.54012	2.64431	3.80481	5.53008	5.37969	4.5682	3.82422	1.20091	1.55533	2.53183	2.5989	4.414	3.67351	5.58466	6.22707	4.08233	3.31106	7.55292	6.37015	4.60186	7.20414
yahO	346484	346759	3755.31	3134.6	3182.09	447.295	518.904	351.21	1491.3	1325.49	1236.12	911.745	859.68	850.177	634.489	556.017	601.082	360.738	365.822	414.745	50.1721	49.5824	46.2179	8.09563	3.63178	4.51548	1046.22	1207.23	1265.46	327.357	219.558	264.975	389.42	346.059	300.97	912.37	445.96	525.912
prpR	346857	348443	20.8813	24.8489	23.9056	13.7478	12.8904	11.0321	10.3354	9.59118	8.50232	4.25082	4.40991	5.2102	2.00202	3.10717	1.39113	1.72536	1.02053	1.61525	1.08999	1.95757	1.41042	0.405872	0.25491	0.396169	8.59868	8.70387	8.19816	4.02873	2.56842	2.95458	2.5996	3.37353	4.71533	6.35512	3.58163	3.45728
prpB	348682	349572	462.108	477.777	483.881	78.6873	77.3227	32.7013	21.0458	19.7235	19.8261	31.3862	31.1021	43.3066	2.17595	11.4208	4.72339	1.5343	1.81504	2.71316	1.93858	4.25527	1.88135	3.24834	1.58677	4.22758	31.1594	31.6141	33.1189	27.2739	33.3815	26.5505	2.20164	0.749989	4.02544	4.56919	5.98396	4.2569
prpC	350012	351181	556.417	585.35	545.854	44.7244	50.5126	28.7047	4.46684	3.25021	2.56109	2.09527	4.12251	2.3061	1.50763	3.93098	0.857125	0.730852	0.829997	1.21637	0.45461	1.03191	0.955913	0.55016	0.34553	0.716009	4.95359	5.81595	5.39755	4.05166	3.34758	2.74021	0.67119	0.762137	1.02266	0.916422	0.735591	0.720975
prpD	351215	352666	581.733	656.844	623.547	56.8158	48.1499	31.8713	2.29161	4.25794	2.06471	2.393	2.49263	2.44013	1.09389	3.1691	0.967402	0.942724	0.780653	0.980621	1.00788	1.0696	0.577983	0.887061	0.278561	1.15447	2.58404	4.8227	3.07159	2.84034	3.56238	3.90844	0.946932	1.99688	2.47336	1.18209	0.474418	1.01717
prpE	352706	354592	151.208	182.492	176.93	14.2993	17.0551	12.2679	2.0162	3.27794	3.33795	1.51713	1.53514	2.86249	0.842121	1.39412	1.27671	1.27006	1.28781	1.35886	0.987514	1.00641	1.18655	1.19507	0.536119	0.555475	2.35099	3.81585	5.22191	3.06126	1.41279	2.35477	2.60352	1.30077	3.96687	1.82004	1.55221	2.57291
codB	354922	356181	16.6377	23.6732	24.3626	59.1594	69.7796	76.9447	96.7363	112.443	110.842	138.001	152.192	130.648	31.5045	34.944	33.5932	72.9002	80.6825	79.9824	105.765	125.547	111.196	148.433	172.648	168.907	66.0321	62.9662	73.8669	167.696	162.043	156.808	22.441	23.3583	19.2332	45.2795	111.357	110.651
codA	356171	357454	53.5541	57.2497	50.2777	116.112	140.576	117.808	331.245	315.486	373.01	432.063	562.85	502.731	132.05	137.937	125.93	173.59	188.993	180.263	212.764	220.885	222.275	246.953	245.64	236.073	223.35	205.216	221.23	232.805	217.968	232.651	92.0665	96.0324	94.8387	120.944	168.815	158.528
cynR	357791	358690	9.30828	5.91268	5.01107	6.16182	10.7297	9.60098	2.63747	0.527754	0	2.04132	1.07103	1.49781	14.2965	18.237	11.5794	16.5192	16.5319	17.5388	18.0115	15.3195	16.453	12.5065	15.7095	15.3466	0.757027	0.647567	1.03109	1.60182	1.21759	2.73811	27.6821	24.998	23.5798	19.9993	18.9196	25.7551
cynT	358799	359458	1.90167	3.22121	10.2375	6.59399	5.33962	4.25745	4.66988	7.18796	6.34361	4.94268	2.91747	4.08002	8.26879	7.94836	4.24606	6.98245	3.4264	4.73449	3.6194	3.39056	2.53685	0.973359	2.13962	1.90018	4.12425	4.99789	5.05562	8.41499	5.68574	8.57735	7.71869	8.42748	8.14195	4.86408	4.68515	4.4645
cynS	359489	359959	24.826	11.264	24.8206	11.7387	16.5098	12.3354	28.6399	30.1621	29.788	17.7158	17.8533	19.2607	52.2328	77.8235	58.1185	30.7467	29.4404	27.9943	9.00013	10.9442	10.0537	7.48809	8.9783	10.6314	22.7144	23.8507	14.9287	27.9001	17.8939	11.4758	14.5336	14.1454	12.6538	25.8535	16.7473	9.36697
cynX	359992	361146	2.90341	1.84427	1.56304	1.02963	2.09173	2.43756	1.43968	2.05769	1.55656	1.76867	0.626386	2.04397	6.10865	5.68843	6.59853	4.44192	2.52224	3.08032	1.26637	2.09055	1.81555	0.835929	0.350005	1.08793	1.18065	0.67329	1.12565	1.78441	1.22074	1.92164	2.37959	0.772009	3.3667	2.78488	1.04317	1.64321
lacA	361249	361860	1.36673	60.7709	5.88617	3.2312	3.6356	1.96703	6.97064	9.29876	3.41936	3.99634	1.96573	6.87259	4.88841	6.42654	4.57746	6.13345	6.06842	5.10401	2.38449	2.24935	3.19065	4.19732	1.31807	1.70707	9.72595	7.60654	6.96415	6.38384	5.61871	6.03052	1.60022	1.09023	3.90108	6.29246	1.40301	2.40647
lacY	361926	363179	8.35857	340.652	6.47971	3.79415	6.67034	4.81195	2.08417	2.65388	0.477988	1.62937	0.769403	1.88299	1.68826	1.57212	1.91963	1.50043	0.90362	2.6107	2.43933	2.20103	1.44955	1.02679	0.806098	1.16928	2.44724	2.79118	2.51843	1.15071	2.37415	1.967	2.9751	2.84483	2.3858	3.7628	2.19659	2.35478
lacZ	363231	366305	9.69431	709.112	9.70272	13.6869	9.38282	11.3977	1.31539	6.50279	3.41603	2.39547	4.16329	3.78997	1.49382	1.28406	2.02519	2.67381	1.84511	2.82765	5.11082	6.29204	4.5081	3.56424	2.69941	3.20616	4.1642	1.89978	2.35945	4.22937	2.90868	3.69511	1.53471	1.08916	1.16918	3.00347	1.56983	2.33544
lacI	366428	367510	48.3735	89.4775	82.0832	54.5287	100.54	46.0423	91.8882	91.714	89.9033	70.7225	68.3499	72.5457	87.9342	203.196	94.8009	71.9934	67.2366	68.7126	46.6478	58.7542	47.2365	52.8868	47.7709	53.1691	72.7028	75.3825	84.3628	53.276	55.6827	57.6009	105.3	121.215	104.107	69.4865	90.7341	71.8381
mhpR	367587	368420	310.306	322.773	372.488	350.904	341.039	344.465	45.2426	52.9513	38.4043	58.9722	45.6416	47.2657	65.287	70.0431	49.9701	94.8447	90.5346	85.9151	79.3197	86.5627	89.2541	32.768	40.918	37.629	53.9036	57.7534	56.0649	90.8502	79.0034	86.8482	69.3713	63.818	75.9591	112.505	106.593	95.23
mhpA	368611	370275	90.7055	154.285	179.86	50.0371	30.8307	34.3287	73.2482	93.1409	75.1038	46.6599	15.3652	40.5434	43.6813	31.3958	34.7191	23.0255	14.1057	36.0123	28.3733	36.3876	21.0913	33.2728	13.4859	18.001	49.8967	10.7508	21.2116	18.5823	31.5455	18.529	32.3324	7.90546	25.7104	21.3961	39.6248	40.0543
mhpB	370277	371221	4.43322	1.1264	6.20516	7.54628	4.12745	6.59308	4.27087	4.02162	1.90136	3.02465	3.06057	3.21011	5.59638	4.51654	4.87856	4.8833	5.13495	6.6223	2.81254	3.10086	1.62634	3.06331	1.06885	2.65784	7.57146	5.14023	6.08932	4.79532	3.148	5.47709	4.36008	4.95088	4.42883	4.98928	3.27664	4.01441
mhpC	371239	372105	14.9751	17.1835	17.6839	28.3231	24.8433	29.8955	13.9613	14.7898	14.8481	16.7146	10.8386	18.4612	28.4579	33.6932	30.2778	25.6202	25.179	24.1081	15.3235	11.5279	14.1772	8.15944	6.98804	7.96436	17.6792	16.8032	15.1969	19.7134	17.6928	17.0518	15.3841	16.1842	14.133	23.4762	19.8356	22.1147
mhpD	372115	372924	3.61855	5.25378	7.23554	5.86624	9.62563	8.18386	7.61655	4.68941	8.86835	6.29804	7.43496	6.23859	14.574	14.1791	17.3133	12.6537	12.9732	15.7949	6.39516	9.14576	8.27518	4.76264	3.73899	5.1653	6.93685	6.71303	7.10047	6.09992	5.79589	3.34534	5.32618	5.77298	6.63975	3.70221	8.91504	5.9813
mhpF	372921	373871	4.84587	4.47728	7.11477	12.498	12.8904	8.87638	13.2313	7.99265	6.29802	7.29939	8.87052	8.50646	16.4982	21.405	16.0191	15.6361	17.6892	15.5543	9.5025	9.78785	11.1658	3.38227	5.94789	5.72244	13.2563	10.6244	13.8588	11.2631	7.57354	5.70181	7.84005	11.0108	9.43067	12.3947	8.50186	9.30806
mhpE	373868	374881	10.3311	14.6997	8.89871	17.5857	19.0539	14.0758	14.5193	15.4636	11.5204	9.66666	13.5514	10.9718	18.2584	21.0506	17.5971	18.2079	13.881	14.5907	10.3558	12.242	11.3011	7.6146	6.97429	6.19379	17.3083	17.0577	13.7327	11.3781	10.6566	10.4541	16.4506	18.2401	13.5646	12.2611	13.5748	11.434
mhpT	375459	376670	17.6409	19.3352	24.2078	7.85062	4.90732	10.4544	7.25272	5.09901	5.68687	3.03426	2.388	9.04467	4.36656	4.60833	5.29597	3.24571	2.67102	5.87162	2.41392	4.12728	1.9611	0.796713	1.33434	1.90096	7.03287	9.94641	7.2034	3.91161	2.32694	5.49447	10.0438	10.485	11.6009	10.0861	4.97114	8.0046
yaiL	376772	377311	64.24	64.8958	62.4999	53.4308	77.2064	52.3545	138.6	136.035	138.866	123.34	119.334	125.787	150.14	114.639	127.389	100.412	118.336	107.207	111.218	96.1721	116.155	80.2215	92.5561	70.7632	126.522	122.407	133.403	120.632	122.647	129.317	66.6963	79.438	49.1541	84.73	69.5999	70.0859
frmB	377535	378368	12.5528	11.4821	14.5968	44.6346	53.6491	53.9582	16.7881	16.5117	18.6638	40.8646	46.2194	37.7722	15.4238	12.9855	17.5376	42.8133	40.3238	42.4461	93.9732	79.7451	82.0535	133.385	138.734	156.536	24.91	26.5479	27.81	62.7064	86.322	71.1919	27.0431	27.7702	32.9634	43.4095	45.565	32.0801
frmA	378462	379571	192.198	210.112	186.204	283.527	241.234	315.202	237.522	237.21	247.512	361.78	364.307	422.741	137.917	165.42	163.142	246.789	258.632	271.388	394.194	324.087	343.917	496.324	416.231	505.776	191.014	198.595	189.562	402.316	413.346	403.644	66.6699	60.4425	56.0451	162.838	137.529	150.828
frmR	379606	379881	144.609	118.648	132.993	159.545	156.272	178.496	104.143	100.778	91.5244	125.53	146.458	164.218	84.3027	96.8012	110.27	107.545	119.808	110.974	123.758	110.321	100.474	127.217	127.112	161.052	147.622	152.301	150.841	197.007	242.64	226.869	114.286	104.138	115.014	191.104	174.425	170.505
yaiO	380069	380842	2.16355	1.3743	3.4942	1.02301	2.6378	2.59486	1.22607	2.45334	0.77327	2.37234	3.11178	4.78693	1.3656	1.27166	2.07034	1.10333	2.50601	2.20356	1.54418	1.78037	1.80387	0	0.260815	1.62139	1.09973	1.2543	3.83455	2.92533	3.23436	3.18213	3.29311	1.72584	6.56141	5.81061	3.77565	2.44895
yaiX	382591	382872	1.19906	0	3.22753	0.566958	1.86059	1.15047	1.69874	2.03949	2.99987	1.46086	0.689829	1.20589	0.504552	3.2889	2.86849	0.978362	2.08328	1.01769	0.950888	1.9734	1.19966	0.460298	0.867274	0.599057	2.43793	1.9464	3.45335	0.884314	1.34438	0.705425	2.24624	1.2753	1.28343	1.84016	0.984706	1.20642
insC1	381351	381716	31.8903	40.5139	61.3143	59.2387	45.4451	56.2789	117.468	129.149	135.146	92.1378	87.1474	104.922	66.1373	86.5798	93.729	57.6173	62.8829	64.9602	28.9029	31.8658	38.7436	23.6099	13.7299	20.4848	84.7547	115.683	102.444	55.4386	39.1607	56.2849	50.1401	64.808	53.6398	104.292	79.9713	80.2158
insD1	381674	382579	7.39747	10.5726	9.45819	8.30728	4.71449	8.8722	15.7204	12.0582	16.5245	9.01264	8.51168	12.8334	10.3111	19.9283	13.4939	8.48802	8.92543	10.8305	4.69314	4.94597	5.08835	4.25965	2.89823	2.3099	14.6646	16.7256	18.8469	10.4568	5.87495	9.24813	11.2596	14.7523	14.5164	12.2988	8.35321	8.3733
yaiP	382739	383935	0.350224	1.77972	0.377083	0.331198	0.621082	0.672069	2.38164	2.77994	1.00138	0.853385	1.41041	1.54977	1.76845	1.09787	2.17838	1.5717	1.48742	1.78351	1.88862	2.44968	1.63521	5.6467	1.68878	2.27467	1.99382	2.92376	3.87949	4.30489	2.22514	2.26647	2.13229	1.67622	3.24886	3.22489	1.00666	1.40951
yaiS	384059	384616	0.749142	0	0	0	0	0	0.849068	0	0.5355	0	0.430989	0.301365	0.315233	1.76128	0	0.916887	1.73545	1.78033	0.950549	0.924699	0.999364	1.7255	3.97359	2.99422	0.609265	0.694893	0.66387	1.84166	1.3999	0.881467	2.80679	1.19517	2.13829	0.766462	0.307611	1.13062
tauA	385232	386194	2.61037	6.63249	8.43167	5.34854	6.36513	13.984	9.86185	14.8	11.1956	7.42074	15.0177	17.1516	8.60428	9.54667	10.8243	8.69714	9.74258	12.7024	12.2826	16.1104	12.0428	4.34233	2.30764	13.4763	12.0301	9.08001	11.5662	8.98412	6.50387	10.2382	4.27884	5.78407	4.96721	6.00911	5.00202	3.93961
tauB	386207	386974	3.81567	0	4.6952	1.54645	3.38333	5.75312	3.39792	5.56297	4.28608	3.45339	2.82239	4.60491	4.12869	5.12623	3.65129	3.55814	4.20919	3.146	2.59367	5.38268	3.63582	0.418507	0	1.36167	4.87649	8.34278	4.83049	3.21611	2.64837	1.92414	5.10575	6.08746	4.27866	3.62504	4.70034	2.46801
tauC	386971	387798	8.09182	10.28	6.53429	7.17396	4.03591	6.0656	8.59796	5.7348	4.69964	5.42223	7.85583	4.67932	3.61778	5.15245	4.59753	3.71389	4.49107	5.15092	4.97322	3.95362	3.3733	1.55316	0.975466	1.26336	9.04879	11.2588	9.6357	4.22719	3.02418	3.57042	9.94791	9.41322	8.30035	6.7266	4.36097	6.10616
tauD	387795	388646	8.35622	11.2403	6.35087	8.36711	10.0245	7.54604	16.4347	14.4919	20.0277	10.54	11.5944	11.6665	12.4102	15.7939	11.0536	10.0268	7.40153	7.00886	7.95209	8.29201	7.54081	3.01912	1.18511	1.71905	16.5902	14.8183	13.5033	5.80027	7.71565	6.94039	14.0426	13.8542	15.0824	13.327	10.8991	6.18204
hemB	388753	389727	102.274	105.91	103.177	149.953	173.56	138.949	323.64	336.224	349.256	337.375	330.044	317.215	382.984	335.085	358.369	259.115	252.688	244.949	279.306	271.755	285.767	368.528	384.378	363.26	330.789	325.261	314.738	306.572	300.325	295.539	202.059	235.38	221.395	181.798	201.331	201.049
yaiT	392970	394418	2.16633	4.03647	3.26546	6.9654	2.81728	9.69996	6.38377	5.56807	5.47148	13.3726	9.30581	24.4594	5.10482	4.98002	9.12122	5.18498	4.68392	8.87462	6.18469	8.49738	4.72019	15.8562	3.06417	6.06098	6.10772	6.49725	6.97508	32.6639	3.72431	15.039	2.77316	2.38089	4.84367	21.7948	6.99767	10.3897
insF1	391739	392605	5.79681	6.13696	8.84195	4.11142	7.49582	3.47622	13.6876	13.6943	15.5387	6.82708	6.94784	7.57881	10.5701	8.70722	8.55174	4.13864	7.64694	6.23202	2.45176	4.77017	3.8665	2.2253	3.95989	5.06823	14.3398	14.5628	10.274	4.98774	6.13831	6.25233	7.01336	9.50503	8.27297	6.67218	7.73588	6.56149
insE1	392602	392901	16.6443	21.1452	16.4274	10.4934	15.3733	12.6429	30.6547	37.7474	27.7612	18.9266	16.7574	18.4131	23.9296	17.392	26.5454	6.22455	11.7816	11.7723	11.4395	6.84827	8.32638	5.32456	6.0194	4.85078	32.1493	44.3872	35.0306	22.5048	20.2167	20.4003	35.7276	36.8806	37.6106	20.5768	14.2384	20.2355
yaiV	394506	395129	0	0	0.72169	0.633872	0	0.321564	0	0	0.479131	0.653309	0	0.539285	0.28205	0	0.320704	0	0.258795	0	0	0.551575	0.447084	0.514623	0.323211	0	0.545132	0.621747	0.593989	0.659122	0.501016	0.39434	0	0	0.478302	0.342891	0	0.337202
ampH	395130	396287	47.4205	54.2653	56.124	45.1867	46.3806	50.3618	66.054	82.5055	66.759	49.9241	48.9401	48.4917	44.6303	65.2479	41.7404	60.1063	61.7751	59.1122	55.0023	64.1929	53.3601	51.1378	51.6669	57.6919	84.4926	84.2796	85.4891	54.8178	42.2096	42.1669	56.7932	56.5961	50.8866	56.1092	50.3886	56.8173
sbmA	396639	397859	28.4986	25.2999	28.0964	25.6516	31.663	25.0379	21.9873	22.9715	18.8987	16.3984	20.3463	16.8513	14.7371	17.2214	11.3355	14.7084	16.1734	12.9392	10.8917	11.5844	11.9091	6.32684	10.9274	13.0373	27.3661	27.8681	27.2325	14.6873	16.5538	21.6143	32.6436	36.1539	34.0567	13.8762	12.6889	13.9914
yaiW	397872	398966	14.1621	17.5054	14.8361	20.994	26.133	15.4245	48.1533	55.9895	52.258	54.2809	52.4088	51.89	27.8636	36.8955	27.6533	41.0687	41.0833	36.9046	35.4534	35.2767	29.4874	36.7337	35.9903	41.688	43.4251	45.4453	44.0947	34.6273	25.6059	28.3731	20.9733	23.2046	18.8459	29.5664	21.5319	21.9513
yaiY	399025	399333	594.034	598.944	627.988	160.504	235.892	202.913	95.4181	96.2288	110.73	52.516	47.2721	107.834	89.5564	71.7836	89.5844	50.0086	41.0862	69.9683	16.237	9.42185	6.7385	1.03419	3.89717	3.3649	44.9157	49.9789	63.2655	49.0095	42.7911	51.5107	119.231	116.763	152.831	212.236	158.742	122.654
yaiZ	399593	399805	346.333	479.535	479.733	220.799	282.938	203.488	65.054	68.3954	54.2417	82.4938	63.8044	86.881	71.2294	64.0423	80.9912	38.8956	69.1126	56.1474	45.6725	67.2462	62.2937	29.8767	26.2698	26.2462	35.6039	67.6797	63.796	56.4419	60.355	70.9703	106.614	104.505	77.7506	73.6548	55.1264	63.6235
ddlA	399829	400923	24.8793	29.1757	33.3811	59.7242	58.884	61.8818	71.7961	65.104	74.4198	91.5873	78.8334	82.2233	96.959	89.3892	91.7503	106.654	102.708	98.8887	108.303	96.066	100.717	440.216	429.484	434.473	84.6712	74.3811	89.0374	148.107	148.629	152.9	156.493	150.016	151.313	224.391	211.861	226.83
iraP	401386	401646	628.811	513.691	433.645	209.257	259.725	221.477	1161.95	1099.34	1074.21	1135	1071.55	1105.97	1317.63	1242.59	1228.58	868.331	897.986	957.148	132.809	100.214	106.182	45.2225	46.0575	38.9716	1022.8	1010.03	1034.77	569.811	433.723	499.186	348.92	373.341	263.544	440.572	277.811	301.922
phoA	401747	403162	72.5623	29.3484	40.8174	32.2095	18.1204	17.4766	85.0944	18.4714	23.0763	140.439	50.9469	49.2066	28285.4	26622.2	27224.1	27398.5	27673.7	27220.7	14.4682	17.3041	15.31	15.69	13.2817	20.4199	17.8245	10.1648	12.9918	38.2981	33.0962	21.9547	34.1221	48.3534	30.6447	214.538	528.168	165.535
psiF	403281	403601	518.85	527.324	411.998	71.1462	88.5618	67.2069	488.823	488.328	410.753	163.091	185.07	158.63	2724.73	2674.53	2766.11	1529.89	1568.56	1413.59	8.22929	8.5392	11.6801	2.98767	3.12736	0.648054	377.138	401.265	359.787	72.7048	50.9018	52.6554	74.1137	80.7071	60.1642	89.5802	68.1757	39.8055
yaiC	403703	404818	3.0046	4.77136	6.06568	2.48621	1.6651	2.52251	3.61821	4.25882	2.14774	2.37941	1.51251	2.56847	9.00821	11.7734	8.26608	10.266	10.1506	8.16045	0.953097	3.70871	1.25255	3.1719	1.44882	3.75281	2.13814	1.74189	3.82748	6.09379	0.982556	2.20957	3.16611	1.19837	1.60802	4.41897	2.15905	3.40095
proC	404835	405644	424.921	426.87	381.257	327.043	262.413	291.147	435.022	444.322	399.445	313.642	324.164	328.774	378.271	408.358	374.709	301.369	277.626	296.417	303.524	297.982	289.804	195.665	175.234	162.965	441.436	396.548	403.352	354.558	296.556	360.993	399.705	410.431	374.408	443.472	397.144	409.069
yaiI	405764	406222	13.6451	11.5566	8.81493	36.1307	30.6508	23.1296	22.6823	28.8825	33.1627	37.6819	28.7839	24.1523	22.2014	31.3676	17.4097	44.9057	38.2831	30.2655	43.2839	46.4111	40.6527	36.3177	39.4779	42.2666	20.3451	21.095	23.3777	28.6247	24.1382	35.3216	44.3073	37.7332	37.0001	41.4163	37.7263	33.8647
aroL	406405	406929	140.09	129.434	130.265	72.2614	79.7526	52.6963	134.869	138.095	139.966	111.716	106.697	97.3409	58.2786	71.7356	62.0763	159.768	152.737	153.76	197.447	212.873	204.932	86.1672	56.4205	53.2877	162.483	185.689	159.059	153.411	140.41	177.01	110.715	101.589	107.349	113.604	142.828	125.734
yaiA	406979	407170	165.952	164.282	176.359	73.3731	60.1972	39.2902	216.179	251.722	223.386	139.692	101.674	92.7695	143.29	153.701	142.304	94.9613	70.7306	98.047	38.9688	23.9426	38.8138	19.8565	5.19623	8.61414	184.045	195.917	176.666	65.6993	49.9397	54.5221	61.5714	71.0605	56.9032	94.8172	42.4787	55.296
aroM	407428	408105	52.4565	59.5853	60.4662	16.341	18.3315	10.0662	19.2349	22.3935	21.6158	27.97	19.1724	24.8261	21.5539	27.0839	23.3266	28.7022	33.5966	32.6845	28.9729	31.7399	29.8433	30.3242	30.3533	32.9908	17.0648	24.0427	22.4224	38.8388	34.1353	37.0332	19.9428	25.2705	25.5417	29.9916	31.4224	26.6999
yaiE	408177	408461	395.461	437.514	443.072	383.638	434.111	412.342	653.296	622.178	613.348	997.749	1089.71	1051.38	342.638	362.525	372.839	629.87	689.624	623.731	430.032	423.891	457.469	159.094	166.767	145.083	486.587	490.001	570.931	1002.32	912.961	1043.09	1113.3	1199.74	1086.08	824.884	780.159	775.962
ykiA	408609	408950	6.09085	15.4758	5.24637	8.06395	1.62022	2.33763	8.28395	13.8134	8.70769	1.78098	3.50413	4.90046	6.15115	6.68267	6.41129	2.4849	4.70331	4.9628	1.54567	2.00486	2.84384	0	2.3496	1.82582	5.94431	6.77974	9.71559	7.78624	5.46325	5.73337	7.41665	10.3651	13.9082	6.85483	4.50182	6.12829
rdgC	409108	410019	68.8965	43.18	45.9918	93.8213	109.759	74.2581	157.474	152.083	157.923	188.92	183.915	177.565	225.164	183.578	191.632	181.952	191.525	184.939	161.434	158.367	161.453	237.329	242.298	218.46	187.895	165.52	162.608	213.861	206.335	181.318	118.956	114.557	97.6708	100.565	107.314	118.306
mak	410144	411052	173.269	176.801	183.084	174.751	119.313	155.416	64.7638	76.2916	65.5512	109.817	104.72	129.024	84.9324	87.396	79.1538	90.053	84.5127	92.6171	61.9795	58.7772	58.2466	52.7167	50.8855	50.1901	72.8943	74.8039	82.0818	105.81	81.2899	95.9726	56.7603	65.9217	65.1088	120.698	89.88	92.9625
araJ	411297	412481	6.72147	8.98847	7.61784	5.3527	7.05776	5.60057	11.828	13.2378	10.3679	7.06844	7.93739	7.96943	13.9928	14.1392	16.4183	12.2676	11.4732	12.2503	5.16201	6.84106	7.90469	7.60498	9.04092	6.7162	16.1117	16.7353	13.3235	8.52282	12.8246	12.2793	16.2365	25.7736	17.4182	14.4776	12.7829	12.6357
sbcC	412607	415753	23.0814	25.0855	26.5754	19.4303	20.6436	17.9218	29.7894	36.3094	29.5647	23.6022	24.7158	24.0449	14.4845	12.7562	14.1076	11.5938	13.0327	12.9998	16.1247	17.7859	16.1519	18.9504	18.5283	18.9306	32.2809	28.7735	30.563	21.9754	20.6932	20.408	17.4332	15.2545	17.1369	19.6565	21.5301	18.7934
sbcD	415750	416952	14.6362	13.2815	22.1372	21.0912	21.9387	17.0525	31.7946	35.9595	38.8597	34.475	39.0946	34.9066	19.9428	24.0329	21.6755	20.4726	21.3931	20.3491	23.7667	25.0919	25.4521	34.5143	34.6157	32.7316	43.079	42.022	47.4031	41.2927	39.9835	38.3383	35.7421	40.2146	36.0571	28.7013	27.9031	26.2967
phoB	417142	417831	87.3286	61.6353	91.414	57.9238	52.1602	61.679	79.3879	71.5186	79.3305	67.9752	57.9168	68.5534	1083.27	1259.93	1221	1830.62	1756.58	1810.17	26.9322	29.9426	30.9446	23.7462	21.9321	26.0568	87.2989	79.3171	74.7011	51.286	36.264	44.2412	122.697	117.715	116.41	73.2153	89.3975	64.6786
phoR	417889	419184	11.3236	11.5086	12.1921	10.4025	9.89716	7.13976	14.8508	12.1066	15.0323	11.0368	10.0511	10.5422	126.065	160.243	131.423	209.868	216.352	232.309	6.36297	6.65584	6.04234	5.21635	5.30424	6.30394	13.814	16.9559	15.7688	11.9304	8.58496	8.75563	14.3945	16.8612	14.5446	14.2335	16.0746	15.7878
brnQ	419591	420910	9.21224	16.1426	15.0491	25.8349	32.9554	31.0889	68.9468	79.607	69.7109	38.8571	33.4442	41.4039	66.5677	83.647	74.0187	58.0598	57.3996	64.0606	52.701	66.0045	57.4204	299.499	317.689	346.775	56.7079	61.7313	56.7232	40.9209	45.1142	43.9184	342.921	349.689	442.929	162.829	123.786	134.398
proY	420986	422359	7.32495	6.20381	7.22948	11.2564	15.6962	12.7386	15.3933	17.9965	18.7623	17.4024	17.0321	16.8206	18.8789	24.397	19.5678	27.8915	27.103	26.4223	31.3681	39.8077	30.8415	100.292	113.174	111.008	20.6022	27.0365	30.5626	45.6187	50.4171	48.3011	12.4357	17.2045	15.0274	16.2376	14.0362	17.043
malZ	422518	424332	26.8158	40.5282	36.5882	50.0623	43.6603	62.7708	57.3794	63.6988	60.4797	42.9227	41.0955	43.9869	50.972	59.0602	57.1832	40.3652	36.862	37.5144	23.6124	22.9227	23.8998	10.8266	7.02263	6.92969	22.6549	28.5193	32.0602	28.9834	20.8215	22.5763	34.8615	33.8072	44.7039	42.5728	30.4702	35.005
acpH	424337	424918	23.7075	18.2535	21.6581	16.3051	19.1102	14.4753	30.1267	38.2878	35.9471	15.0546	8.67946	15.3171	57.437	63.057	53.9655	48.9461	46.8764	43.6578	24.1561	29.8543	23.4799	21.5112	16.9744	16.8694	28.9213	35.6516	40.1079	19.4272	16.6466	19.8646	23.2154	25.5971	29.2206	27.9306	17.6995	26.0216
queA	425011	426081	3.52181	4.97128	6.74115	27.0139	28.4518	19.7115	17.2968	17.3053	13.1467	18.6886	16.6593	14.6398	29.1449	34.96	26.399	54.4387	48.9513	45.1688	92.6002	102.238	87.1764	182.064	179.822	174.584	20.5269	14.519	21.6731	78.4981	73.8544	69.2948	50.3978	46.8219	48.8656	51.2459	61.7009	51.38
tgt	426137	427264	60.9408	62.3137	49.6109	231.926	322.732	275.245	56.2243	61.519	56.8425	114.086	118.862	119.587	43.9377	52.1268	40.003	92.9299	95.4074	105.213	170.444	188.972	163.707	912.088	933.888	971.875	47.4467	42.2235	53.8395	122.044	147.486	121.986	55.8632	54.9355	55.1531	81.1687	83.4621	82.6262
yajC	427287	427619	1811.16	1751.12	1380.39	2439.04	2537.57	2039.01	1805.37	2093.47	1828.42	3194.1	2859.68	2776.5	1501.08	1694.83	1594.89	2692.81	2440.73	2199.23	2692.87	2575.25	2532.49	2666.82	3003.61	2577.13	1481.12	1558.76	1714.18	2162.29	2096.12	2142.11	3573.92	3478.83	3422.91	3023.97	3061.57	2764.9
secD	427647	429494	139.408	170.184	153.522	184.011	261.62	184.846	133.428	137.999	133.085	155.795	161.712	154.269	107.196	126.691	101.79	175.812	179.534	179.526	207.642	238.032	219.517	284.841	322.756	328.283	139.138	134.052	140.139	164.884	193.302	173.116	173.539	205.747	180.002	164.351	176.392	170.534
secF	429505	430476	109.054	141.282	119.274	140.632	178.49	155.92	97.9524	114.375	98.2897	148.515	125.48	132.825	116.809	130.055	110.337	196.429	207.865	205.46	208.107	245.988	222.532	330.942	328.402	334.444	100.436	107.355	113.066	172.302	168.506	163.313	106.387	126.533	126.725	136.934	125.489	131.843
yajD	430605	430952	238.272	167.324	221.738	191.359	207.558	201.621	154.705	179.22	153.203	109.117	141.902	115.119	212.618	172.656	193.634	122.121	122.97	141.054	105.588	101.978	95.8364	60.6727	47.9208	41.8743	123.67	136.609	151.201	116.563	135.589	122.569	117.759	105.699	107.655	124.953	96.8553	95.1717
tsx	431129	432013	525.809	559.168	641.551	609.136	652.976	661.852	90.6524	120.75	112.656	703.696	553.274	527.379	282.993	267.049	297.999	727.731	737.499	692.514	1006.76	1013.17	1009.38	1352.08	1364.26	1275.42	78.7135	82.7522	95.2047	639.916	728.918	671.588	191.507	183.73	227.285	440.154	511.49	493.803
yajI	432312	432851	20.8973	15.7323	18.3333	8.05122	15.0981	10.0253	28.0709	30.7176	33.1951	11.6928	16.9205	24.9084	16.6098	15.7705	18.5158	14.8407	14.6426	16.5541	7.11992	7.64282	7.22744	5.3481	7.09099	3.48016	23.2901	24.4096	24.3486	10.2747	9.5456	15.937	25.7361	29.2233	22.0917	23.3601	17.7972	15.1853
nrdR	433002	433451	95.5578	110.79	115.872	122.828	122.571	113.495	204.516	244.067	230.783	162.765	199.619	195.937	208.076	250.11	249.021	182.434	184.115	193.705	116.834	108.027	120.359	97.5841	155.68	131.637	207.493	235.794	249.52	136.388	147.36	144.639	517.484	536.787	444.878	219.738	193.141	183.889
ribD	433455	434558	97.1896	150.48	114.045	124.222	122.533	94.3446	157.27	166.603	158.213	128.401	125.588	118.82	155.598	188.928	149.857	139.552	139.251	132.756	92.2483	94.0353	92.6808	111.345	111.853	99.7688	156.233	168.154	164.179	130.29	119.752	105.199	238.61	263.875	273.346	167.605	147.316	136.749
ribE	434647	435117	170.236	168.961	208.112	467.87	613.614	387.928	499.943	466.507	430.342	497.34	361.657	383.073	869.677	995.029	850.142	1147.39	1068.07	1069.5	949.514	943.757	922.577	1524.85	1448.93	1630.59	481.329	526.36	554.325	642.573	617.339	609.782	1276.88	1240.55	1376.73	1075.87	1098.04	1057.13
nusB	435137	435556	88.4254	65.635	106.974	149.391	192.051	126.311	261.811	250.11	252.832	178.666	170.336	147.083	324.426	327.803	348.446	309.273	330.283	360.58	337.226	365.051	369.786	741.451	726.772	749.041	358.362	350.206	335.452	420.109	400.655	423.191	868.735	776.69	853.602	287.673	283.944	310.391
thiL	435634	436611	43.6977	56.6026	47.9714	62.3908	60.2089	56.5196	56.3241	59.2666	54.8158	47.1841	40.9137	38.7766	50.1152	54.7255	53.2938	72.1836	60.539	60.3592	51.7766	57.6396	53.2925	73.6776	72.922	72.9864	67.0704	66.5621	67.7665	64.8762	51.2354	51.1641	79.2523	93.864	75.5088	96.2097	67.5502	74.1391
pgpA	436589	437107	25.7636	24.5478	31.2069	27.4095	36.4083	26.2648	48.3627	50.2124	48.3427	46.6909	34.7392	37.5702	36.2499	46.0599	43.9143	58.4665	46.006	58.4935	49.2906	45.0516	48.5998	79.7399	80.7506	72.0011	50.4184	44.4352	51.013	45.1271	50.2499	43.1032	39.5915	44.0999	35.6197	50.6592	39.01	47.3885
yajO	437161	438135	274.593	314.453	320.636	96.718	124.026	100.81	322.178	339.148	363.693	140.73	154.021	171.832	163.284	175.12	162.633	87.6574	82.7913	86.5128	35.5778	37.1298	32.2456	18.8058	21.1356	20.1811	385.309	377.877	385.759	103.529	82.2281	96.5747	104.25	106.492	120.817	105.518	73.9332	84.7433
dxs	438315	440177	61.9367	77.8269	73.9616	82.0008	87.0714	81.1453	34.0781	35.4995	39.6046	48.2944	41.8524	42.1306	62.6446	74.8385	56.2511	75.8054	81.6539	79.5982	75.7306	78.2119	74.2867	68.6492	69.3973	70.3274	46.8003	46.588	46.504	61.4589	55.7231	65.4567	58.2252	56.5329	60.9112	63.9447	66.3089	63.5637
ispA	440202	441101	33.0444	39.0237	32.0708	52.8156	58.6005	48.4515	42.9908	35.3595	38.2589	28.5785	19.8141	20.9694	66.1947	76.2306	60.5694	72.9123	80.8626	71.5772	70.4219	76.023	69.6924	79.3272	96.9503	87.4292	46.3679	49.6468	49.2863	52.8601	47.8337	52.2979	72.1479	74.2514	59.4477	46.665	54.8477	47.764
xseB	441101	441343	162.299	117.201	126.921	71.0864	89.3753	77.8616	164.585	193.724	185.622	79.0942	94.3551	92.78	134.431	182.085	160.211	125.457	143.795	138.62	110.012	127.229	104.266	125.919	129.335	137.419	152.836	148.961	163.506	120.957	113.013	142.722	310.442	299.813	297.457	295.396	269.377	262.134
thiI	441549	442997	19.9715	22.0626	23.0613	61.3127	69.166	66.2349	49.8635	50.2162	52.552	63.3338	51.9538	43.5473	65.6472	60.5642	49.301	84.7843	85.9375	87.2591	118.808	130.642	122.882	317.557	284.58	319.437	64.6167	64.0328	68.8689	122.245	124.292	117.666	78.0799	73.1136	70.0169	74.7736	80.8177	89.987
yajL	443051	443641	104.006	136.625	108.173	95.0103	82.1836	86.2149	241.772	263.954	255.909	179.987	206.779	212.613	215.549	269.476	260.661	167.994	152.43	149.406	98.527	104.799	104.295	72.2473	83.2447	81.6548	302.957	326.503	328.855	192.72	162.886	178.154	350.908	342.018	339.275	187.485	166.759	161.595
panE	443604	444515	60.1696	52.5163	55.3879	44.7389	52.9447	47.5957	117.39	132.812	120.166	98.9367	118.382	117.884	96.0571	111.586	115.155	69.5201	67.5658	68.2995	53.0344	51.7811	53.0007	51.1333	52.269	41.7644	155.583	141.448	153.043	125.11	123.767	122.41	143.909	156.326	137.985	88.8166	75.8175	68.3957
yajQ	444683	445174	343.856	273.969	262.358	215.178	227.354	154.78	1319.28	1365.18	1384.94	1253.29	1182.55	1237.08	991.406	868.979	928.225	684.793	741.171	726.373	783.189	685.387	726.005	724.212	687.383	662.571	1244.28	1215.58	1123.69	991.012	906.555	909.585	684.718	708.417	607.666	548.991	468.204	453.605
yajR	445302	446666	8.90921	11.7087	9.59246	15.1073	14.3012	13.2645	10.794	10.7993	12.0781	8.83328	11.1348	11.7407	19.391	18.7793	19.4026	17.0455	16.4874	15.1233	13.9356	16.5587	13.012	24.0586	21.9245	22.8695	11.6181	12.3961	11.8426	17.0685	12.0557	13.7362	27.7686	26.9568	27.1835	17.2874	16.3992	19.9371
cyoE	446815	447705	242.571	304.583	267.248	186.271	238.012	191.698	266.136	277.195	252.362	143.873	131.711	120.653	217.397	247.941	226.498	218.829	192.938	211.148	247.243	282.589	222.94	577.483	633.121	715.635	386.338	412.946	413.465	267.192	268.809	249.464	123.732	146.998	137.536	136.354	157.899	147.336
cyoD	447717	448046	2837.13	2626.29	2356.26	1434.59	1600.27	1563.32	1177.94	1167.79	1253.99	1193.82	1267.74	1295.66	527.35	528.163	528.971	641.551	608.613	546.299	821.105	810.589	806.872	1848.8	1619.4	1640.66	1601.73	1485	1492.52	1008.35	1102.31	981.581	925.616	875.865	934.809	974.891	894.46	907.925
cyoC	448046	448660	1197.56	1206.06	1134.91	1018.68	1136.94	1050.52	675.182	638.5	598.886	670.445	656.888	660.943	404.913	376.259	398.584	504.386	497.558	489.454	695.263	713.22	692.639	1438.43	1476.94	1513.62	911.46	957.556	927.461	955.937	1018.15	882.583	515.634	487.859	533.794	516.26	571.323	525.828
cyoB	448650	450641	488.734	583.426	502.399	461.386	506.953	536.746	354.082	373.844	399.199	436.214	450.847	476.605	252.814	253.087	225.675	305.101	308.831	343.077	486.214	545.279	449.006	1077.18	1132.93	1284.02	558.098	577.425	585.622	634.405	688.11	679.291	256.022	265.283	311.771	408.216	434.754	438.96
cyoA	450663	451610	434.41	450.263	358.764	329.735	421.631	366.988	321.308	327.73	321.264	479.403	415.433	450.309	235.05	249.704	237.027	347.603	363.09	355.726	585.546	593.851	565.507	1217.73	1374.25	1303.53	516.111	523.265	552.772	823.932	869.575	784.393	312.729	318.442	268.991	342.722	397.582	365.049
ampG	452070	453545	6.25146	16.6059	10.0963	12.6299	20.4088	14.8591	3.05957	6.12216	4.87489	7.06249	4.25045	5.94417	10.881	13.3615	9.653	18.7804	16.2374	18.7153	16.5854	23.7339	18.9535	21.1622	24.1156	26.122	4.62201	6.06234	6.0435	7.96361	9.66412	9.86331	7.45252	9.36903	9.1246	15.99	14.235	16.5824
yajG	453589	454167	155.976	119.259	143.836	147.503	225.382	140.649	190.285	126.1	152.272	268.86	239.292	245.465	228.198	193.542	187.607	368.841	416.813	351.798	390.781	423.086	406.514	437.987	462.063	421.022	125.091	129.945	130.863	303.916	355.158	301.205	236.395	231.945	215.389	207.604	214.971	207.793
bolA	454472	454789	1961.25	1267.43	1552.03	580.68	680.869	671.441	921.493	828.415	891.887	574.24	669.616	740.519	571.305	496.605	546.867	287.9	348.793	379.592	169.031	123.359	154.133	165.858	152.148	135.401	1189.37	1313.42	1184.59	401.683	437.933	422.869	1401.09	1453.77	1204.25	578.671	313.421	338.545
tig	455133	456431	453.516	579.844	442.421	1598.91	1568.16	1449.9	861.011	872.232	840.102	2124.1	1873.56	1804.67	867.928	945.329	924.017	2040.51	2000.51	1935.28	2816.4	2912.13	2810.21	4703.23	4972.63	4344.85	810.391	792.395	848.124	2719.26	3039.43	2785.09	1003.03	961.448	1008.86	1453.59	1572.48	1456.43
clpP	456677	457300	715.194	786.823	749.836	862.066	870.11	862.113	1356.43	1411.44	1343.96	1501.3	1661.65	1583.34	863.92	933.45	881.295	884.362	858.681	831.733	749.495	714.29	679.791	759.069	737.567	722.671	1262.52	1256.86	1191.24	1325.49	1257.55	1223.64	913.815	1015.18	1094.35	1011.18	915.968	920.899
clpX	457426	458700	602.451	547.284	548.098	463.677	473.102	438.896	888.734	888.985	897.72	625.014	654.219	631.153	677.354	611.301	610.954	573.539	538.469	526.622	428.213	420.119	418.728	469.107	463.501	445.898	922.559	907.938	855.163	642.055	618.442	616	929.458	907.627	841.959	595.183	548.766	552.222
lon	458888	461242	309.766	339.188	318.937	485.42	418.322	508.07	464.914	468.073	500.055	536.004	562.114	555.307	309.817	315.113	289.257	453.367	428.783	425.318	429.795	401.717	391.357	519.444	485.834	525.369	411.665	399.507	401.177	427.466	385.411	404.955	772.031	727.644	787.511	504.293	448.476	448.764
hupB	461451	461723	13821.7	12365.2	11402.7	9699.78	10403.8	10544.2	4174.77	4209.63	4379.97	6438.23	5913.22	5920.98	5247.06	5143.27	5697.31	6539.63	6535.84	6290.86	6498.11	6240.11	6699.79	3276.96	3982.57	3658.49	5061.95	5985.95	5508.87	5975.94	7015.16	6445.56	7089.32	8024.02	5799.06	5394.29	5923.64	6469.17
ppiD	461915	463786	111.623	125.292	130.079	172.329	194.771	188.394	242.482	255.945	237.929	246.539	237.272	260.136	112.898	140.878	112.069	186.18	188.313	198.687	230.865	241.072	230.985	325.594	322.84	311.203	222.214	203.65	220.976	255.676	256.252	240.922	220.236	223.854	261.029	162.477	149.284	150.648
ybaV	463937	464308	124.4	122.445	124.287	67.8294	57.1396	83.8742	6.35103	11.4375	11.2155	14.7465	12.2504	18.0337	8.017	8.78294	11.2606	10.5161	9.95221	9.51203	12.4427	13.3724	8.97029	8.6045	4.86367	1.67976	10.0261	7.27692	5.95889	16.5308	12.1466	14.5054	44.0891	49.4673	24.7913	25.2258	17.4871	20.8607
fadM	464402	464800	275.997	313.443	284.782	88.9786	59.7908	60.6868	29.0299	23.7095	27.6502	16.3035	14.4349	18.9253	37.8326	38.5073	29.0118	6.8242	13.7239	10.6478	2.3214	5.16175	5.57854	3.21063	2.01645	2.61156	34.8599	38.7896	42.6165	17.4766	11.7215	23.9871	24.9705	27.2421	22.3802	27.2752	14.1662	13.1484
queC	464852	465547	76.9591	103.881	87.3926	173.417	158.603	169.027	137.31	142.491	107.445	133.318	140.782	128.19	136.113	155.021	126.575	155.514	158.782	155.54	151.242	151.644	159.009	193.417	177.43	170.018	137.404	134.964	168.1	193.628	170.776	192.071	189.505	212.626	186.201	183.005	170.595	175.432
ybaE	465612	467312	23.6771	40.1063	32.3973	17.4929	17.1672	17.275	4.61232	3.07639	4.7601	7.3319	3.97299	7.44128	4.87778	3.09258	4.95623	4.12546	3.7138	5.10769	5.32006	5.5813	6.99159	3.02975	1.78392	1.60188	2.7079	4.23236	4.48054	5.4569	3.22617	6.52953	4.15831	2.36088	11.0877	6.81314	5.36748	5.83158
cof	467412	468230	41.9246	42.8691	41.2865	26.109	25.1606	27.4714	32.4505	35.945	25.5828	23.4214	24.4138	25.2982	26.6774	20.8354	21.0377	16.8955	22.7012	21.0028	10.8663	15.1462	9.88969	4.71049	5.4238	5.87506	25.5724	26.7952	31.7155	17.5966	20.0635	17.1452	88.5959	72.8675	75.5211	49.171	40.0983	35.2376
ybaO	468383	468841	12.7354	18.4906	16.6504	17.2051	16.132	15.7107	23.7133	25.788	20.808	19.5059	19.3637	23.7863	21.8186	29.2289	27.8554	25.2362	26.6928	28.7214	16.7364	17.217	18.8095	21.6509	21.0549	20.4516	19.6053	28.2673	26.1991	19.6795	15.2989	19.2663	25.1359	33.8631	20.1228	23.7329	20.1705	21.9663
mdlA	468871	470643	7.80905	7.21507	12.2297	10.294	11.7502	9.53611	14.2147	16.3684	14.7163	10.1484	8.84911	11.4234	6.97026	9.45798	7.24618	7.04754	8.13149	10.4439	6.68074	9.73642	6.23463	9.4475	9.35673	9.33986	12.6057	12.4018	15.518	8.02804	6.54452	7.79621	14.2965	13.2135	16.3794	8.95802	7.77341	8.33323
mdlB	470636	472417	7.53423	10.1698	15.9706	10.4647	8.2463	7.56783	14.4099	15.7519	15.8202	10.3267	13.139	14.7755	5.74624	9.22577	6.42109	8.06861	7.09054	7.91337	5.45208	5.52178	5.96763	8.31527	9.42308	7.76358	10.9145	12.6669	12.2057	8.21909	8.44738	6.92581	14.2244	13.3973	16.8009	13.0079	7.3475	9.47567
glnK	472598	472936	19.6617	43.7124	21.1696	141.776	207.572	34.7825	9229.89	9449.02	9095.91	11332.3	11831.2	14624.2	70.3245	45.2629	13.523	86.2303	53.6137	17.9393	73.6738	81.4033	38.9336	29.2477	17.7766	7.9813	7778.89	8195.66	7813.43	8026.73	8217.17	7847.7	11.5103	18.9515	9.64575	13.2013	35.8259	16.0733
amtB	472966	474252	12.38	14.9	12.2771	99.8215	169.714	25.0072	5965.54	5966.25	5565.14	5422.76	6810.46	6486.62	55.9325	33.4467	16.0553	38.8106	41.5095	16.1483	63.0402	68.2292	35.2032	20.2606	12.4105	8.78943	6253.97	6658.78	6334.65	5952.68	5149.17	5485.34	17.6991	17.6718	24.1776	12.4996	24.8821	11.6366
tesB	474301	475161	67.1263	56.8521	71.2268	63.0196	56.2856	53.4388	170.904	210.15	220.791	145.312	137.963	160.065	149.827	156.294	137.313	101.605	89.3956	106.185	46.2897	50.2345	47.6936	75.0653	80.9205	80.1967	188.899	178.223	185.353	143.018	125.073	151.098	85.4282	94.1583	68.3789	97.7917	83.4886	80.2635
ybaY	475379	475951	570.573	454.199	491.779	184.919	191.5	193.22	1484.8	1477.67	1396.2	632.571	619.154	724.4	750.058	706.18	760.339	373.576	345.375	398.068	74.9894	72.9501	69.3504	54.3383	54.8852	42.2855	1220.32	1287.61	1180.33	467.798	290.686	367.872	616.45	528.088	553.973	601.307	363.115	376.969
ybaZ	475982	476371	22.4571	19.0199	24.1794	20.2258	23.7054	17.956	19.9985	29.103	25.9901	26.5787	19.0721	26.672	10.7997	15.9233	13.8148	18.76	14.0381	17.0636	17.9788	16.7199	16.7622	4.1052	5.15657	3.73992	22.6126	17.855	23.2177	16.2994	14.7876	13.841	76.1263	80.1858	80.1247	33.3703	34.6896	37.1206
ybaA	476672	477025	140.09	101.698	149.566	11.1327	19.8329	13.5543	141.431	117.472	185.971	19.5059	32.5089	26.0466	83.7168	60.8901	67.0272	8.64494	9.09044	16.3863	1.12029	2.9062	0	1.80767	0.567656	0.58815	125.9	142.503	155.44	7.52452	6.15955	4.15549	32.5287	41.9447	30.2415	15.0555	7.73421	7.69898
ylaB	477067	478617	7.57241	12.3687	6.98841	2.81327	4.3164	4.28152	9.50202	12.2667	14.4988	7.11703	6.53473	9.68266	10.0144	9.53746	7.37558	5.73733	7.72687	5.87616	2.74521	3.3382	3.69794	3.52984	4.04263	3.78324	10.7774	14.0481	11.6235	4.388	4.75046	4.45498	4.17971	5.03371	6.56141	5.94896	6.10768	4.62579
ylaC	478781	479251	101.077	78.8483	87.8269	59.5318	58.5704	45.9389	102.501	87.4702	83.0262	69.5671	45.3984	71.3358	135.059	115.346	145.933	78.4945	81.1322	104.753	64.9697	71.8671	63.8707	48.3322	57.2901	52.2709	84.0072	121.721	112.358	76.2892	69.256	65.725	333.858	310.726	226.503	227.239	164.56	179.757
maa	479367	479918	66.6372	51.9485	51.3648	30.0764	23.1647	29.0624	7.2951	5.15202	7.03676	19.5587	10.0199	10.9664	11.7897	8.90163	15.5793	18.8449	15.4955	20.8236	34.3495	42.996	39.9016	18.0229	22.2736	21.1861	3.69511	6.32165	5.7039	29.0406	19.5274	20.9384	3.90107	6.84584	6.48422	16.2697	15.5468	15.9998
hha	480090	480308	141.983	134.681	91.7229	55.498	102.395	30.8788	416.25	407.868	369.43	184.516	161.19	154.596	296.336	351.614	299.811	342.916	366.922	345.132	285.845	260.157	327.673	239.821	303.067	253.477	298.688	426.711	431.986	280.167	276.639	248.365	177.321	211.416	105.369	336.047	218.433	256.187
tomB	480334	480708	219.029	141.247	140.059	32.5941	35.9833	28.2696	209.811	191.633	210.609	68.2708	98.505	122.103	68.7732	50.5367	48.9405	17.2365	18.0294	13.9661	5.64294	2.74474	5.93273	2.56086	5.36119	2.77738	254.54	246.483	221.192	21.8661	23.2694	20.9313	182.247	194.525	150.741	43.7948	29.2181	21.8138
acrB	481254	484403	137.557	161.208	157.722	153.025	168.833	173.037	209.913	211.15	202.659	209.814	211.802	230.676	197.318	232.526	207.331	213.33	219.08	240.968	144.477	175.387	139.716	220.536	212.68	238.139	176.861	186.757	189.346	185.663	180.083	167.422	244.519	258.088	324.149	181.786	186.034	179.44
acrA	484426	485619	290.712	267.627	312.629	245.701	271.938	245.583	647.041	632.628	664.578	594.76	536.492	549.57	645.035	669.176	663.384	561.786	592.8	593.846	362.299	396.254	390.038	479.016	460.498	440.638	530.686	498.937	495.952	436.574	421.736	369.328	303.05	311.439	314.677	272.647	295.113	256.29
acrR	485761	486408	25.823	14.7626	21.5476	14.6521	18.3176	15.4855	12.4387	13.1768	10.6138	10.6968	8.91373	10.6478	20.6456	18.7194	11.7375	26.3376	28.1657	24.5472	25.1884	26.2964	27.5585	24.2869	28.3278	27.4154	9.18811	8.68296	10.2976	20.6317	22.1971	15.5719	23.5829	26.7784	16.1234	25.4292	21.7369	22.4092
mscK	486536	489898	12.236	13.9586	20.837	17.475	23.3598	20.6652	29.2221	26.3341	29.8095	22.7569	22.1959	23.2553	32.6791	37.4762	32.0798	32.2948	35.7213	35.988	27.8432	32.5186	27.774	35.6603	33.9561	40.6091	30.6663	29.1855	31.6998	39.78	35.4641	33.863	39.529	38.0462	39.2911	42.858	40.7072	45.9785
ybaM	490110	490271	96.7892	116.491	93.2423	38.5394	51.9451	58.6533	144.342	129.971	147.477	70.7533	84.9911	102.464	102.892	151.705	110.899	87.2877	97.3586	101.173	63.0214	52.3996	50.1181	48.8892	47.8998	33.0861	161.577	122.857	147.844	91.4202	57.1158	80.9186	258.857	249.233	209.018	123.784	86.8078	111.479
priC	490285	490812	161.459	132.725	115.894	59.1291	64.5645	58.8535	92.8434	97.8252	96.1782	59.3994	73.7649	72.2748	88.2562	97.3814	74.2222	58.7671	69.3672	60.1891	36.6552	38.4264	33.2585	24.9141	37.0195	24.9116	105.243	82.9593	90.8282	54.48	52.652	57.2729	224.998	236.544	189.199	152.641	117.971	114.273
ybaN	490882	491259	18.7522	16.8162	28.5039	14.604	17.1164	15.3465	31.8802	46.2803	25.2317	20.4275	21.5766	16.8622	29.2422	26.7983	18.4721	38.2518	39.1819	29.2102	45.138	36.7623	53.342	29.6415	43.0837	38.026	34.5386	30.1841	25.904	22.7786	19.7882	16.8728	99.7048	96.7899	90.5196	44.0142	42.1233	41.6193
apt	491412	491963	19.6883	38.4804	34.2432	195.496	224.933	155.847	46.3454	46.3681	38.4315	71.223	60.9908	45.6935	85.3957	96.1376	79.3457	388.329	381.248	332.407	628.379	621.884	649.538	757.544	732.837	738.109	47.1126	43.5491	53.6837	288.916	263.479	269.526	350.032	293.566	371.222	343.988	309.071	292.568
dnaX	492092	494023	55.3843	70.085	68.0503	57.0996	62.2045	59.2879	108.435	106.641	114.422	71.1286	79.9702	71.0339	57.1206	69.6167	54.3492	59.4565	58.868	59.5792	40.7866	47.9883	44.3299	40.3544	45.3482	47.745	112.696	121.685	116.06	83.5082	65.9931	72.3226	186.858	191.272	189.081	89.9969	74.5572	81.0739
ybaB	494076	494405	628.51	580.413	606.05	768.618	639.547	529.179	806.752	779.958	738.859	714.075	633.869	619.908	1522.57	2040.45	1826.64	1967.9	1767.37	1892.55	1548.13	1523.55	1463.06	1861.4	1562.8	1879.64	1059.78	1017.32	1030.06	1696.52	1228.25	1410.74	909.066	832.911	834.843	1336.44	1110.04	1122.53
recR	494405	495010	32.4345	22.7944	24.5197	16.9678	55.0713	18.2088	41.4538	47.7344	36.5037	30.6041	30.5705	22.209	104.249	184.961	108.3	119.091	133.222	112.223	96.9759	116.699	108.17	127.16	159.061	129.636	66.2268	52.4901	60.543	42.752	97.7487	39.3816	35.2284	28.2582	30.0388	66.3688	64.0406	62.4904
htpG	495120	496994	396.324	353.669	386.962	421.987	457.676	511.352	323.766	306.035	335.288	251.817	264.444	281.146	275.815	233.428	275.925	345.929	352.005	376.454	492.369	411.027	441.156	655.99	589.615	746.521	347.076	339.186	328.901	271.772	253.083	270.028	327.101	334.174	376.067	336.799	358.555	342.132
adk	497175	497819	352.818	392.197	495.794	643.996	718.27	542.945	746.467	795.74	864.158	787.01	705.579	788.713	701.651	935.22	768.02	938.785	1047.21	1052.71	1161.56	1173.61	1217.76	1734.34	1659.69	1594.86	1074.97	1129.2	1143.73	1440.7	1278.61	1429.33	1500.8	1526.54	1346.29	1332.09	1730.76	1799.73
hemH	498055	499017	21.318	17.6866	26.2319	27.5656	40.5054	37.3604	18.7375	16.2801	19.9033	38.7998	31.0366	40.6038	14.6456	14.32	18.9425	36.5635	42.8338	41.9474	45.6802	53.1645	46.4301	75.8238	77.6207	74.1197	17.5145	21.792	20.6263	43.4233	34.6331	35.5776	26.0805	19.2031	20.4897	44.0668	46.8046	36.9886
aes	499014	499973	52.8064	47.6809	51.2175	28.0641	26.3138	24.9147	12.1184	5.44359	9.98265	6.16776	7.03009	8.2514	11.9366	12.9966	13.5725	4.98528	6.40295	6.22282	4.84528	3.05256	4.65747	2.0104	3.15659	2.83448	13.8423	8.29867	12.7624	5.14978	3.42517	2.82426	3.88339	4.40959	3.11418	3.34879	2.688	4.17143
gsk	500125	501429	12.2096	11.4294	12.4541	45.5777	48.8604	36.9946	27.6765	36.7987	29.6281	57.623	49.9097	45.1101	53.946	54.3897	46.1196	95.167	99.1202	95.7748	116.803	130.482	117.015	194.884	208.695	190.064	47.4283	44.8549	45.4149	120.537	109.396	105.29	49.5076	51.7733	49.7533	79.2251	76.7856	77.4258
ybaL	501562	503238	47.2803	55.2984	45.7886	29.8078	35.3795	37.4438	19.9887	18.1547	19.4912	21.2127	27.0569	22.6427	24.3163	29.4072	20.3475	25.5146	28.9758	27.8567	31.5035	35.0984	28.9499	38.9891	37.0324	35.4949	29.9073	34.9227	31.4793	27.1823	28.6089	25.9025	50.4954	57.7366	55.3378	34.0405	31.9459	31.3363
fsr	503476	504696	55.2805	82.0066	77.265	48.0562	59.6726	47.6049	35.8024	33.0945	28.4707	14.7251	20.5438	18.2326	9.96923	9.14889	9.36409	15.5489	17.3665	16.5528	17.5356	22.0387	17.1766	9.49025	9.60284	10.1211	28.2039	25.1609	25.7111	11.1421	11.4208	8.68612	199.882	205.237	225.411	152.638	183.003	194.671
ushA	504914	506566	147.703	156.048	147.827	146.399	128.267	146.832	81.5452	92.377	87.6211	148.538	127.609	169.576	79.5591	80.1523	81.4769	101.467	104.845	112.955	76.1567	86.2505	73.7198	40.3336	41.4851	41.5882	85.1398	84.9822	97.1559	120.787	107.463	107.202	82.4865	80.3022	89.6426	108.275	101.395	96.7758
ybaK	506603	507082	127.908	112.752	132.096	301.164	266.95	252.548	221.398	225.947	213.96	240.432	247.291	250.973	240.92	252.305	254.786	248.845	229.455	226.575	205.354	186.523	186.301	117.577	150.626	129.546	300.4	288.946	278.745	352.092	301.455	331.716	409.953	363.24	372.541	360.546	422.313	372.512
ybaP	507286	508080	5.26653	2.67627	9.07267	7.96867	10.7405	7.57972	27.4575	35.2345	30.8697	24.6391	27.572	25.4234	27.923	31.7804	26.9621	17.4036	20.7406	18.4161	11.6943	10.6178	11.0653	4.85216	7.36458	5.52552	26.1274	32.242	32.9027	15.7954	22.4384	24.1674	31.3245	34.4487	36.4534	34.7544	28.1128	26.2295
ybaQ	508218	508559	92.581	95.95	116.732	55.2957	58.8678	68.3757	124.95	103.6	123.649	110.421	87.6033	94.5789	181.459	167.067	169.608	131.203	126.519	142.68	77.6702	64.1554	75.9712	54.2457	57.5652	44.4284	212.014	202.827	180.818	158.121	133.85	133.301	557.96	448.937	463.316	216.862	164.066	201.621
copA	508875	511379	339.5	367.865	372.031	324.225	120.948	189.803	187.644	208.828	199.798	348.867	413.194	468.976	134.891	172.034	182.481	347.975	295.414	262.719	437.206	145.202	446.804	26.1171	17.2918	16.9951	167.424	161.11	154.511	60.9688	54.235	62.9959	90.1729	98.6486	100.922	58.72	52.9819	57.8302
glsA	511641	512573	2.69403	5.70422	4.35096	9.7661	9.35605	3.66191	98.9804	99.2836	103.348	21.444	14.4658	26.3714	26.4512	32.0211	25.35	13.1891	10.7483	17.5302	4.13047	4.43381	4.34259	3.10258	1.51557	3.58922	179.298	174.51	154.981	13.4666	7.38356	11.6229	13.0377	21.0125	21.1465	28.2522	13.6433	15.36
ybaT	512576	513868	2.26997	3.29577	5.23726	1.83999	4.1693	2.64472	40.0615	47.4355	37.7837	7.90171	4.85062	8.87074	13.2361	16.0106	13.6537	7.27638	6.3854	6.82576	1.74872	0.80055	1.83853	1.49384	0.469104	0.486041	84.5263	102.723	88.7972	7.65314	3.75704	5.53263	7.89736	12.4165	6.71062	9.45569	4.52729	4.73098
cueR	513993	514400	193.262	192.261	151.934	126.677	134.643	101.056	374.34	411.629	385.935	182.886	222.96	225.421	220.304	262.046	221.63	124.317	141.735	148.929	75.5773	65.2127	74.0022	30.6182	37.9666	35.2504	448.661	363.751	366.541	120.16	115.413	120.317	409.457	414.91	415.183	182.561	147.797	148.667
ybbJ	514401	514859	40.9353	39.2925	50.9307	19.7859	29.8442	20.0748	48.973	49.5129	45.5175	39.0119	33.494	41.3516	29.857	44.1998	31.7726	40.4522	37.5807	47.5601	23.3733	29.1941	20.6297	18.1588	20.1776	24.5419	66.214	74.6762	65.2963	62.6166	55.416	67.4322	89.8926	93.3655	102.562	54.9115	53.4144	54.4582
qmcA	514856	515773	94.0015	89.2758	80.5754	45.3105	55.6344	58.8881	95.9378	102.97	102.096	96.2907	114.461	123.174	38.787	41.4829	37.9893	42.4456	40.1697	49.8839	33.5819	30.6034	29.8279	22.7725	23.7639	22.798	125.623	111.109	113.225	95.3526	92.0923	94.7663	178.447	180.787	180.393	76.7997	70.4519	62.8998
ybbL	515919	516596	22.834	20.3844	18.605	15.1738	22.162	14.2111	24.8306	25.1927	29.5563	37.594	33.3741	33.267	27.5266	23.2148	27.4605	31.2199	30.0225	32.2655	33.6712	31.9938	28.1968	19.9003	37.7929	20.3495	29.6124	32.6294	30.0789	44.9074	42.4385	38.4855	20.8098	24.286	18.0554	32.5172	29.1417	25.458
ybbM	516583	517362	11.8083	10.9101	11.5581	14.7199	10.9463	9.52741	18.8584	12.7813	14.1959	17.0023	16.366	21.3761	15.1324	14.7224	14.6381	18.8319	18.4438	15.4889	19.4098	22.0841	16.2894	18.1321	21.4817	14.4807	17.2427	18.9192	21.8797	26.3901	24.2724	26.8408	9.80362	11.4175	15.3203	17.8474	18.5132	17.2813
ybbN	517425	518279	230.707	227.754	256.311	392.342	332.257	381.857	627.608	616.531	653.701	540.915	545.848	557.838	366.676	371.97	383.414	406.863	407.363	418.562	422.007	376.874	421.463	303.865	322.166	331.84	532.615	519.099	522.402	484.315	354.96	384.709	615.025	584.269	661.657	431.488	464.409	464.743
ybbO	518340	519149	21.1944	18.3882	28.3856	35.6863	30.4812	29.5115	31.0521	38.1015	32.8868	39.0479	27.0633	33.6884	27.6253	35.2452	27.4539	55.8873	51.0943	52.4741	50.3414	53.173	46.7203	39.6886	42.3752	48.5539	36.9965	39.3192	40.0833	52.3576	42.6964	56.8709	71.1771	59.929	76.3571	70.6064	64.5279	67.6147
tesA	519139	519765	80.7183	96.6133	96.9642	99.6748	97.5987	105.931	229.469	248.871	230.318	156.698	222.979	188.388	96.2825	94.6257	91.6038	112.4	103.025	119.353	76.6029	73.0101	72.9726	15.3652	23.482	29.9957	257.433	259.581	257.155	126.605	127.4	137.362	185.267	181.635	203.738	157.32	136.96	147.998
ybbA	519733	520419	24.9725	27.8565	26.2319	21.3119	20.7928	20.4543	37.9681	58.0162	47.8923	42.1498	51.5107	49.4946	35.8817	28.1627	27.9766	27.5824	34.3342	36.3938	17.9685	22.304	17.0631	10.7556	6.4614	11.5635	41.8578	36.1586	45.6093	23.0592	17.9832	20.0668	149.189	148.674	164.29	59.5124	54.522	57.2995
ybbP	520416	522830	13.7309	20.3144	20.2109	14.6286	15.9509	14.2585	27.4804	30.943	27.3331	23.8863	25.8984	27.898	18.138	23.9733	18.5447	17.4436	15.703	19.9446	9.09714	11.9427	9.56432	4.804	4.44194	5.81802	27.0696	28.0527	24.8749	17.0059	12.0822	16.2585	29.467	30.9642	30.3864	23.9177	17.6281	18.0123
rhsD	523261	527541	3.82598	3.24038	2.64064	2.041	2.87055	2.11786	3.83597	4.44969	3.50625	2.53386	2.20112	2.01269	2.18786	2.61397	3.42646	2.48142	2.04535	2.26477	0.933575	1.73565	1.57043	0.677875	0.520351	0.735188	2.71268	2.72994	2.60806	1.8329	1.68654	2.53946	3.95123	3.91276	4.41022	1.6561	1.65158	1.9741
ybbC	527581	527949	9.03804	2.87051	8.51478	11.7522	22.0384	6.50389	16.6458	23.0594	14.5362	20.9217	14.2991	11.362	25.1957	23.0198	22.7027	29.959	29.6612	24.9307	12.1847	10.6912	16.9549	2.60217	7.08196	6.77321	10.1069	17.2911	12.0139	21.1079	17.7335	23.9276	53.9686	59.4789	39.5023	23.6954	20.8754	24.439
ylbH	527952	528659	1.77329	3.00374	2.54571	2.23594	1.83442	1.41787	4.01964	4.02162	4.64778	2.01644	1.70032	1.6645	3.97965	3.70588	3.95941	3.61726	4.10796	4.21419	3.56255	4.13448	2.95698	0.453824	2.2802	0	3.3651	3.83804	3.66669	2.61563	1.32547	3.47752	6.3671	8.80156	3.79614	3.62857	3.88342	6.83937
ybbD	528640	529130	0.850747	2.1616	0	2.41359	1.13153	2.44883	0	2.8941	0.608128	2.073	0.489443	2.39567	0.357987	2.66688	2.03524	4.16497	1.31388	1.73296	1.34934	3.50038	1.70236	1.30635	1.23069	0.850079	0.691898	1.97285	0.753909	1.25487	1.27181	1.00102	0.398434	0.904845	1.82123	3.04645	1.04799	1.28396
ylbI	529500	529592	4.3778	0	4.71354	0	1.94088	0	2.48087	0	0	0	0	1.7611	1.84214	0	0	3.57204	0	1.48625	4.16608	0	1.46001	0	2.11097	2.18718	1.7802	2.03039	0	0	1.63613	0	0	0	0	0	0	0
ylbG	529660	530016	61.3098	55.2759	60.6882	30.8599	46.0332	37.0033	126.087	118.86	122.994	87.7079	84.1981	91.4944	89.8791	85.2462	88.949	46.7979	51.161	55.0578	28.2313	25.6327	28.3619	6.07376	8.10612	5.43451	88.4652	82.0947	94.2031	35.0064	37.6965	45.9597	62.0582	61.0014	72.6805	61.7155	51.9739	45.7675
mnmH	530132	531226	3.06207	2.91757	6.5938	6.87734	6.95748	8.26314	11.713	9.98262	12.5857	11.9381	7.70717	10.3164	10.9522	11.6986	13.9182	9.83775	11.527	10.7855	10.6846	12.4413	11.4886	23.2157	23.4398	23.33	12.6073	9.58611	10.1757	16.9373	14.1619	11.034	13.9822	11.3987	13.1102	11.1608	11.6304	9.62777
allS	531295	532221	2.71141	2.29641	1.94623	0.854705	1.00175	2.16796	0.51218	1.5373	0.969082	1.10114	0.259984	0.908956	0.950782	2.1249	1.2973	0.737454	0.348956	0.460259	0.430047	1.1156	0.301421	0	0.217907	0.451548	0.918811	0.838355	1.60185	0.888752	0.337782	1.59517	1.90477	0.480638	2.25728	1.61822	0.371118	1.36404
allA	532451	532933	5.1885	4.39437	4.65535	7.35996	4.98399	7.88229	3.92039	5.88348	5.56325	6.32137	5.97	6.60957	5.45819	4.74387	4.96498	4.23353	4.67428	4.11014	5.7605	4.2696	3.74916	7.96713	3.33585	3.02425	3.86808	5.61491	4.98107	7.22797	5.17098	7.12247	6.07489	7.81778	5.55362	7.52031	5.68131	7.83059
allR	533011	533826	65.6831	73.0141	67.4053	154.802	161.527	143.769	93.3462	87.8642	89.501	107.783	76.4619	87.939	169.936	203.89	155.415	246.405	237.948	229.961	223.819	208.6	233.43	117.406	109.368	106.138	99.1171	108.288	109.365	205.626	195.808	197.439	507.327	519.855	486.277	400.059	336.922	346.181
gcl	533916	535697	2.58989	4.7858	3.80252	5.12105	2.19206	4.63106	9.6066	9.61132	11.2761	4.01593	4.33452	5.68288	6.83604	7.01159	7.3223	4.51458	4.63612	5.59531	2.98744	3.48744	3.53347	2.1692	2.04356	2.3526	7.94655	6.98864	8.8674	4.39895	3.16777	2.21626	2.97721	3.25541	2.85614	4.45643	2.32026	4.02716
hyi	535710	536486	5.38806	4.10704	4.06089	2.54768	1.91102	3.10186	10.3815	11.6085	8.0881	4.72644	3.40979	6.71928	5.89485	8.02288	9.53848	6.37472	3.12047	5.12186	2.90557	2.88198	1.61724	2.89574	1.03925	2.15353	9.20224	12.7446	11.4594	8.21241	3.62466	7.92472	2.77576	2.57881	1.53792	5.51263	1.99119	1.35529
glxR	536586	537464	8.10042	15.739	8.20861	8.56158	5.49257	7.31504	13.5013	14.0483	12.9431	10.914	8.22398	11.3094	11.0278	8.21533	12.3111	9.71984	7.35893	8.412	2.87185	3.92106	3.17825	3.29254	3.67625	1.42836	14.3384	12.5967	16.2569	8.19979	6.94521	8.69024	3.34739	4.30776	3.06016	6.09389	4.69577	5.75308
ybbW	537633	539087	0.28825	1.46479	2.17249	1.90814	1.15015	0.968	0.816748	0.32686	0.412092	0.28095	0.165833	0.579787	0.606466	0.451797	0.827496	0.823186	0.779047	0.978604	0.640056	0.3558	0.192264	0.442618	0	0.576048	0.351644	0.668442	0.894038	0.992074	0.754101	0.508748	0.674988	0.30658	0.617068	1.47457	0.473442	1.3051
allB	539147	540508	64.9646	78.2294	66.6318	38.4335	35.7634	38.8471	2.09375	4.53868	3.30127	5.40164	5.13682	7.80304	8.68033	8.20384	6.18712	5.40124	8.0835	6.37619	6.15297	5.57394	5.03141	3.54581	2.22696	2.46118	3.88122	4.71229	3.54696	5.60109	4.14247	7.06432	8.50752	7.20429	7.90932	10.0802	7.96475	9.29344
ybbY	540565	541866	0.322045	0	2.08046	0.91365	1.99889	1.39049	4.38002	4.74736	5.52488	1.25555	2.22331	1.81373	2.9813	3.53337	2.46537	2.49632	1.86511	3.06134	0.91941	1.72256	0.966626	0.247256	0.465869	0.643585	6.28593	4.92895	5.85045	1.90009	1.44431	2.27358	2.71485	3.42524	2.29805	2.14169	2.51251	2.75421
glxK	541888	543033	8.04692	7.43485	11.4208	13.4901	12	12.2832	14.095	9.53953	15.6875	16.221	17.6762	18.2456	11.0817	13.7592	13.8254	15.8177	14.9696	18.6267	7.54172	9.48118	8.66094	8.14394	7.23131	7.30965	17.1048	22.3926	18.6378	13.3081	14.9003	17.4303	18.1581	16.7282	21.4024	26.3829	17.1218	21.345
ylbA	543261	544046	120.914	92.031	97.4967	82.1069	85.2512	73.0843	118.629	122.613	104.707	114.996	139.432	122.996	72.3968	65.9555	69.8306	60.8469	65.1937	67.2714	44.4382	37.4767	36.2393	22.9017	19.5204	20.4913	107.651	134.392	133.584	92.4488	79.231	93.3852	93.7982	88.9454	89.7025	122.892	95.3617	100.488
allC	544057	545292	14.2464	12.9277	12.4173	6.41546	9.62452	9.1128	3.26778	5.00024	4.60685	3.14079	2.34174	3.8207	4.28197	2.65827	4.70651	4.84344	3.53603	5.52757	3.22795	1.95388	2.71498	1.30213	1.30849	1.5252	3.03452	4.09028	1.80354	4.50294	2.40864	2.59424	3.4949	5.59193	5.32502	4.1645	3.89988	4.60734
allD	545314	546363	3.59204	2.02817	6.44586	2.64204	3.18504	4.02092	0.452353	0	0.285295	0.972518	0.918462	0.963338	1.5115	2.81504	1.90961	2.60525	2.46556	1.76149	1.26604	1.47794	1.46417	1.22571	0.192453	0.398803	0.973782	0.925534	0.353686	1.17741	0.298326	0.939226	0.747679	0.84899	0.854402	1.4292	0.163884	1.60627
fdrA	546680	548347	3.5211	3.83422	4.87432	4.51904	3.23364	3.13713	2.99308	2.56676	1.9776	1.59339	1.01286	1.92235	2.53997	1.77393	2.40672	1.43651	1.26238	2.22004	0.319125	1.03482	0.587149	1.73789	0.485106	1.1309	1.84092	1.51641	2.11735	2.10221	1.03396	1.92356	5.30053	6.82126	10.4093	3.73117	1.5491	2.53053
ylbE	548608	549616	9.98263	11.8366	9.67339	6.29355	5.45844	5.58727	9.9942	10.5651	11.4172	5.51355	5.93455	8.29935	10.2215	13.2996	14.1696	5.43018	6.29529	7.56895	3.27217	2.87513	3.44021	2.55478	1.92544	1.66247	10.9603	9.25974	8.99378	4.74458	3.85521	4.89413	2.80513	4.77784	9.73532	5.95783	4.37231	3.51539
ylbF	549627	550442	1.0263	5.21529	1.65751	0.970544	2.27503	0.984716	0.290798	1.16376	1.83404	0.750228	0.29522	1.44501	1.29557	1.6086	2.94625	0.418701	0.594375	1.3937	0.488331	1.47794	1.36909	0.393979	0.24744	1.02549	1.46067	0.951978	0.909477	1.76611	0.767124	0.905683	1.20163	1.09156	2.19703	1.05002	1.05354	1.29076
ybcF	550439	551332	4.68527	2.38089	5.04459	2.21537	1.45404	3.14681	4.24818	6.3754	5.69349	2.2833	2.69548	3.20415	4.5345	4.77334	2.24171	3.63177	2.17076	1.90877	1.78347	2.89162	2.18757	1.7986	1.35554	2.10672	4.1915	2.17299	2.49118	4.14652	1.92615	3.03207	3.29141	4.9832	4.01198	3.83487	2.50101	1.88563
purK	551527	552594	44.7345	47.858	38.0252	112.44	127	98.8337	124.975	142.39	121.176	219.346	194.376	187.377	79.5887	77.4965	66.8394	233.894	234.382	228.475	313.183	358.27	343.27	153.953	153.267	147.822	150.633	137.407	142.922	223.999	193.879	214.238	111.37	104.131	112.566	208.77	211.241	198.594
purE	552591	553100	12.2886	16.6523	18.5234	63.528	95.8864	49.9139	137.884	166.286	126.491	219.984	169.674	176.975	92.0424	109.787	78.3943	347.261	321.366	322.352	415.536	493.813	431.138	188.066	206.603	195.235	166.568	151.223	157.902	241.275	195.953	196.162	405.931	356.375	383.492	307.611	338.075	333.83
lpxH	553218	553940	5.20994	2.94168	8.72589	7.11665	18.4785	3.61029	5.24879	9.84631	9.51729	7.8991	3.33037	6.75332	21.6794	23.5905	21.0499	23.1445	22.127	24.7627	16.8938	24.0562	22.2018	29.778	32.659	26.6077	6.35574	5.36963	7.18186	9.10787	10.3847	8.51417	11.3867	11.0825	9.91389	15.695	14.0243	15.1434
ppiB	553943	554437	937.588	653.993	609.693	806.048	1092.51	719.842	1494.02	1513.9	1613.68	2654.33	2526.6	2579.78	1881.74	1547.6	1846.07	1664.66	1871.58	1652.57	1695.07	1473.63	1800.7	1671.66	1810.45	1505.63	1598.49	1441.92	1505.8	1686.69	1621.15	1567.91	1974.98	1775.41	1783.71	1334.85	1259.27	1180.67
cysS	554611	555996	37.216	47.6642	70.6929	173.682	165.801	167.219	124.997	151.992	140.799	215.871	244.918	206.677	141.706	189.933	150.847	214.168	232.941	235.438	280.45	309.859	281.23	564.96	600.372	596.501	137.31	138.365	157.392	301.844	298.419	308.664	131.926	114.564	122.204	157.414	166.358	159.521
ybcI	556032	556553	8.00512	4.06793	4.30952	2.27107	3.90395	4.60847	4.08281	3.63094	4.57776	4.29131	0.921086	2.25421	4.04218	8.78294	3.44711	5.87856	4.63612	4.62013	2.28539	5.2699	1.06789	1.84382	1.15802	3.19954	6.51043	5.56907	6.02983	4.32949	2.09425	5.1805	2.24945	1.70283	2.85614	7.78068	4.60186	4.83259
ybcJ	556661	556873	163.438	118.648	104.745	178.479	131.98	128.813	823.649	858.252	880.384	640.987	514.912	650.434	483.869	529.111	525.046	488.179	454.49	481.546	380.193	373.857	367.922	552.719	472.857	470.487	563.333	466.539	601.752	459.188	359.949	448.715	354.47	340.419	237.417	255.801	171.771	209.468
folD	556875	557741	113.038	122.739	138.871	204.658	237.082	214.135	179.581	181.312	173.688	169.5	142.014	153.52	213.841	272.574	214.256	273.347	304.199	294.873	308.462	325.564	335.741	450.623	482.407	465.312	203.703	210.377	227.525	303.777	290.487	295.281	485.279	482.701	517.061	453.955	446.499	440.592
sfmA	558212	558754	4.61834	7.82294	13.2601	0.727908	3.41254	1.47707	11.3411	6.98259	6.05232	1.12534	3.54264	2.7868	4.85839	4.22257	4.41937	2.82623	2.3775	1.82924	2.19749	0.633402	1.54023	1.18194	0	1.15368	3.44302	3.21293	5.11581	2.64916	2.30137	3.16989	2.16293	2.04667	2.74629	4.33135	1.89637	3.87227
sfmC	558974	559666	0	1.53424	0	1.14206	2.14166	0	0.684378	2.73886	0.863262	0.588541	0	0.242911	1.01635	1.41966	1.15564	0.492695	0.699415	0.615002	0.383088	0.248446	0	0	0	0.30168	0.736633	0.280054	1.0702	1.48445	0.225673	0	0.282797	0.642232	0	0	0.743835	0.607545
sfmD	559697	562300	0.483624	1.2288	1.04143	0.914701	0.643238	1.0054	1.18762	1.27961	1.26758	1.02131	0.834701	0.972761	1.01752	1.13703	1.15697	0.78922	0.995869	1.31351	0.71592	0.729615	0.913975	0.61885	0.310937	0.322163	0.852199	1.34581	1.35715	1.58523	1.20498	1.32778	0.754992	1.02875	0.920277	1.15454	0.661947	1.13539
sfmH	562336	563319	0.425804	0	3.66768	0.805345	0.755115	0.817105	0.965202	0	1.52186	1.45257	0.489939	0.685171	0.179175	1.33479	0.81492	0.868581	0.657606	0.578239	0.675352	1.22637	0.994048	0.326919	0.615967	0.212735	0.519449	1.57988	0.943341	0.837426	0.636549	1.00203	1.59535	1.35864	1.82307	0.435648	1.04906	1.28526
sfmF	563330	563845	3.23907	0	0.871868	0.765776	1.79504	0.776958	4.13001	3.67292	1.15767	1.18389	0.931734	2.28027	4.42966	3.80763	5.03672	2.31253	0.937944	1.64948	1.02747	0.666354	1.62036	0.621712	0.390468	1.2137	4.2807	4.50676	4.30556	1.59256	2.4211	0.952799	3.03393	3.87566	1.15567	4.14244	1.66252	2.44423
fimZ	563848	564480	2.6432	8.3949	2.13443	3.74941	3.80852	1.26805	5.99154	5.99448	8.97467	2.25422	1.90083	2.39244	5.56118	2.07145	3.47782	2.1567	3.06159	2.91642	1.25768	1.08754	1.32227	0	0.318637	0.660282	5.10547	5.21006	9.07654	8.12244	3.21052	2.33256	7.11794	8.08243	5.6584	3.38039	3.25603	2.32701
intD	564815	565978	7.20255	8.2352	6.59168	2.72451	5.74781	2.24599	9.18369	9.39239	8.23761	5.4406	4.1437	6.08463	7.42539	9.0313	8.95993	5.28919	3.89323	4.76824	3.19863	1.77808	3.12269	1.38247	2.6048	1.79923	7.61503	10.8566	9.57406	6.19727	4.03775	5.08486	5.39713	6.70298	4.62563	4.60567	5.02774	3.0799
xisD	565858	566079	1.86786	0	2.01111	1.76639	5.79677	5.37655	5.29253	6.35415	4.00554	0.910277	3.2238	5.25983	6.28784	4.39147	2.68109	4.57221	4.32705	4.43895	2.96254	2.30558	3.11468	1.43408	1.80136	1.8664	3.0382	4.3315	8.27624	2.75513	1.39616	2.19779	7.87306	4.96659	1.33287	5.73313	4.60186	4.69835
exoD	566098	566376	19.3741	30.2931	17.6507	19.7309	18.5003	14.2993	9.29007	21.9691	23.4367	7.26285	11.1461	14.9881	10.0338	14.0153	5.70444	4.86406	5.75406	11.6371	7.56394	5.51868	5.96429	2.28843	4.31177	5.95658	13.9386	11.0592	13.2068	7.32748	2.22792	4.38389	6.97966	10.303	5.31729	5.33669	3.67169	2.99895
peaD	566376	566687	26.6837	40.6793	18.6746	17.6639	10.6471	19.202	8.31683	6.05157	16.2129	10.4032	6.14057	6.97732	17.4038	12.5471	10.852	10.8862	7.72687	8.60612	8.88763	7.13633	3.55964	9.2191	5.14674	3.33285	4.88282	9.28179	5.32044	3.9359	0.49863	1.56985	14.9963	7.80464	14.2807	4.0951	3.28704	4.69835
renD	568035	568247	39.4427	38.0134	46.8608	24.4379	23.5167	23.4898	38.5378	44.7258	44.722	24.5245	20.3444	24.0741	34.9112	42.6356	26.6807	17.2013	14.1784	24.9344	11.6488	6.71529	11.3399	9.39811	9.83753	5.43611	38.7149	37.2173	34.9531	23.4052	10.1662	18.4038	16.5615	18.0823	9.70535	18.7858	11.1696	12.3161
insE1	566842	567141	15.2573	10.5726	20.9076	17.0518	14.7584	10.6466	33.0128	29.8834	33.71	20.2784	16.7574	21.203	22.1786	25.0009	21.9	9.05388	13.9237	10.8305	8.79963	10.2724	8.78896	5.32456	8.02586	4.85078	33.2773	36.0244	36.8743	24.5507	21.2535	19.5843	40.9243	36.8806	42.5594	26.2532	15.947	22.3288
insF1	567138	568004	6.27988	7.36435	4.68103	3.6546	4.92583	2.78097	16.1513	18.0765	16.2293	8.94583	4.44662	6.41284	10.1635	9.46437	9.93851	4.92695	6.71439	5.90402	3.21794	4.1739	3.06098	2.2253	3.72695	4.3442	9.4289	9.8579	14.5548	7.60036	6.13831	9.0943	12.6693	10.2757	12.7542	7.41353	4.36383	5.83244
emrE	568315	568647	21.2636	12.7123	12.1205	10.6457	14.9725	6.00062	35.441	42.5501	21.4582	26.2111	23.0271	30.1903	48.9483	55.8736	35.309	46.9468	42.9807	36.5194	42.0575	44.259	41.7145	54.7384	80.2168	51.2426	31.0263	41.768	43.7828	55.3486	61.7055	52.2466	84.94	97.1146	73.1887	49.2691	39.0336	37.1254
ybcK	568902	570428	1.37343	0.697929	2.66176	0.779289	0.608904	0.527113	2.17928	0.934434	0.981749	0.401593	0.474088	0.552503	4.97017	3.65956	3.41707	1.68096	1.48477	2.89091	0.435668	0.565094	1.00769	1.47626	1.05962	0.82341	1.00529	1.01918	0.851966	1.62067	0.205318	0.646409	1.28645	1.89899	1.56808	1.26466	0.789534	1.10549
ybcL	570893	571444	77.9958	26.9363	173.662	5.01273	11.7502	61.0311	28.7513	14.5974	70.3676	12.5471	24.3963	36.8594	18.1625	16.0229	22.8255	7.10546	14.9108	22.8803	14.6526	10.9048	14.9	2.32554	4.74683	5.29653	12.9329	30.5546	50.3285	12.2864	9.90522	21.3839	38.656	36.2427	49.172	27.8909	24.253	35.4281
ybcM	571454	572251	31.4808	19.9968	18.0774	8.93118	14.6548	7.29962	45.1946	41.6471	46.5062	18.1544	16.3001	19.8404	63.5849	36.5956	42.9275	18.4087	20.4603	21.3753	9.81967	4.96521	7.69922	3.22266	3.542	3.93202	37.1241	41.3683	56.2598	13.1565	9.60844	10.8037	25.8012	30.4134	25.8337	33.0138	22.406	24.2836
ylcH	572368	572469	4.00256	0	0	3.78512	0	0	0	0	2.8611	0	0	0	1.68424	3.13676	0	0	0	0	0	0	0	0	0	0	0	0	1.77348	0	0	0	1.87454	2.12854	5.71229	0	1.64352	0
ybcN	572466	572921	2.74686	0	0	0.865877	1.21781	0.878521	1.03775	2.07652	1.9635	0.446214	0	1.84168	0.385284	0	1.31426	0	0	0	0.290445	0.753459	0	0	0.44151	0.45745	0.372328	0.424657	1.21709	0	0.684395	1.61602	0.428816	0.486921	0.653366	0	0	0
ninE	572921	573091	0	0	0	0	0	1.15874	1.36876	2.73886	0	0	0	0	2.03271	1.89287	1.15564	0.98539	0.932554	0.820002	0	0	0	0	0	0	0	2.24043	2.14041	0	0	0	0	0	3.44707	0	0.99178	2.43018
ybcO	573084	573374	4.28846	0	1.53911	2.70366	1.26752	1.37157	1.62016	0	1.02182	0.696641	1.6448	1.15011	0	1.12027	2.7358	0.58319	1.10384	0.485307	0.453451	1.17632	1.43021	1.09751	0.689296	0	0.581288	4.64089	6.96724	3.5142	0	0.840991	2.67791	1.52039	1.02005	1.46253	1.17394	0.719135
rusA	573371	573733	0	0	1.23634	1.0859	0.509084	3.85613	1.30144	2.60416	0.820807	1.67879	0.660615	4.61928	1.93274	1.79978	0.549403	0.468464	0	1.94919	0.728494	2.36228	1.53181	0	0.553697	0	2.80162	1.06512	7.63178	1.12915	0.429149	2.02665	1.61333	2.44259	0	4.11188	1.41451	2.31066
ylcG	573730	573870	2.91853	0	0	0	6.46961	1.40014	3.30783	0	8.34487	2.84462	1.67906	4.69627	0	2.28722	2.7928	0	1.12684	0.990836	2.77738	2.40165	0	0	0	4.37437	7.12078	4.06078	5.17265	5.73986	3.27226	0	2.7337	1.55206	2.08261	4.47901	1.1984	4.4047
quuD	573956	574339	2.17193	2.75925	2.3385	5.13485	1.44438	2.08393	2.46164	3.69428	6.9864	2.11692	3.7486	1.74745	3.65572	7.65954	7.27427	2.21522	2.09644	3.31815	1.72241	3.12773	2.17304	0.833769	3.14191	1.08511	1.3248	3.52564	4.33059	3.73758	2.84103	4.47225	9.66332	12.7052	13.9486	3.33322	4.01325	4.37056
nmpC	575786	576825	16735.9	15008.8	15621.7	23908	30648.8	27271.5	286.618	295.633	363.172	9872.29	7466.79	8593.95	1773.59	1382.95	1600.98	6328.68	6709.14	5737.15	24448.4	23451	23457.9	8585.74	8823.6	8426.63	295.852	273.168	477.97	6656.42	9499.72	7998.95	256.536	227.354	269.661	4608.38	3649.04	2874.12
insH1	574737	575753	28.43	46.0633	33.272	22.989	25.7567	20.7551	58.6069	62.1399	55.3707	33.533	38.6382	42.9295	66.2304	72.0072	65.4501	41.6878	41.8388	42.1047	25.0945	22.0387	25.8336	23.7256	25.0336	20.7911	57.3014	54.2712	54.2216	34.6417	37.2653	38.7845	51.9082	47.1096	44.3963	29.0872	27.5773	30.8848
essD	577398	577613	0	0	2.06621	1.81478	1.7016	1.84128	1.08751	2.17608	0	3.74086	2.20808	3.85995	0.807514	0	0.91818	3.13165	1.48187	1.95453	1.82623	0	4.48003	2.94675	4.62678	0.958765	3.9018	2.6701	2.5509	6.60477	2.86883	3.38701	4.49376	1.02053	4.10815	2.9451	1.57598	5.79249
rrrD	577613	578110	0.83886	2.1314	1.80639	0.793289	0.743811	0.402436	1.42613	0.951221	0	0.408807	0.96521	2.69965	1.05895	1.97222	2.0068	1.36893	0	0.854374	0.532193	1.03544	2.79762	2.5762	1.21349	2.09551	2.38781	2.33434	1.48675	2.47467	1.25404	1.97406	1.96434	0.892202	3.59156	1.71651	1.72225	2.53205
rzpD	578107	578568	33.4408	29.8533	34.0591	11.9659	11.6203	10.4062	18.4385	19.4724	16.1514	5.28548	11.9593	9.08956	11.4094	12.7494	14.7027	7.00581	7.32807	10.1257	3.15368	4.46242	4.52132	2.77564	1.74325	2.25774	13.2309	16.3479	9.61112	4.88813	2.70225	4.25379	11.8519	7.20957	5.15949	4.62349	4.82453	3.18275
rzoD	578327	578509	45.1902	40.1872	48.6559	14.9573	13.0227	8.67186	26.8894	38.4324	33.9179	5.50571	14.2991	10.9075	24.7203	24.7905	29.1892	11.0618	13.0858	14.5749	3.58372	4.64835	4.52132	1.73478	4.35813	2.25774	25.7267	32.4863	19.022	6.66564	1.68891	7.97585	14.8149	12.0159	4.83702	8.09112	7.42235	5.68349
borD	578600	578893	1328.73	1290.74	1424.54	1290	1884.58	1748.06	100.237	83.4384	108.23	1068.89	885.731	914.208	1319.49	890.492	1318.2	2906.13	3288.45	3018.87	4819.52	4034.77	5211.9	3070.24	3159.89	2954.42	138.1	113.538	132.921	4512.57	4783.98	4472.17	141.158	94.0642	106.024	1274.03	1099.33	1224.42
ybcV	579184	579594	0	0	0	0.959994	0.900119	0	0	1.15111	0.725641	0.494716	0	0	0	0	1.45711	0	0	0.689277	0.644031	1.25303	2.03132	10.9115	9.79	4.05738	0	0.470815	0.449796	1.49735	0.379393	0.597226	0.475426	0.539847	1.44877	0	0	1.02138
ybcW	579880	580086	36.023	55.934	40.9404	18.9256	47.0248	23.0424	29.4869	36.3094	37.1943	35.1107	39.1461	33.8132	32.8427	29.7993	28.7259	32.6587	30.9075	23.7801	20.3146	21.409	21.3578	26.1208	27.0204	23.9965	36.6212	62.188	54.9779	24.5994	29.1699	29.4347	24.369	15.964	15.7088	24.5706	13.1482	11.0747
ylcI	580251	580445	12.7354	5.39308	4.5707	12.0436	4.70517	14.256	6.01423	7.22063	4.55175	8.27524	2.44227	8.53868	29.4742	36.5956	53.8248	6.92759	9.01469	15.8534	11.4462	6.11329	6.37094	0	0	0	6.905	5.90659	7.52386	4.17444	1.58655	4.99498	7.95259	11.2877	3.02924	22.8022	13.0735	9.61027
nohD	580834	581379	3.82759	3.89009	4.94535	1.44786	1.69695	1.83625	3.03669	6.07638	4.92484	1.86532	0	3.69543	4.83184	3.59956	5.12776	3.1231	2.36451	3.89837	0.242831	0.944911	0.255302	2.35096	0.369131	1.91229	4.35807	2.48529	3.3919	3.01107	0.572199	2.7022	0.358518	3.66388	1.09251	4.69929	1.25734	1.54044
aaaD	581354	581662	1.34702	0	5.80128	1.27384	5.97195	1.29244	1.52669	0	0	0	0.774952	1.62563	3.96769	2.11128	2.57797	2.19818	1.56023	2.74385	0.42729	0.554227	0	0	1.94859	0.67298	0	1.87421	0.596844	2.64916	0	0.792472	0.630854	2.86534	0.961203	2.06724	1.10622	2.71059
tfaD	581660	582097	31.4487	26.6352	38.9909	6.30853	14.3652	10.9726	18.3618	19.4515	17.7116	13.004	13.1584	10.351	12.8323	21.6586	13.679	10.8862	11.7743	9.38261	5.44141	6.6658	6.67432	2.9267	2.29765	4.28509	12.0133	13.2597	14.3567	11.2454	9.26028	15.1378	13.8359	14.6971	10.2005	7.80018	7.43497	6.23251
ybcY	582803	582806	4.47095	0	2.75076	3.02004	3.39802	4.2898	3.25756	2.17277	1.36967	2.80138	2.20473	1.28469	1.88133	6.00657	3.05595	6.51436	1.97282	4.33679	2.02606	1.83956	2.55612	0.490378	0.92395	0.319103	2.85697	2.96227	2.83002	1.57017	2.62577	1.12729	8.97385	10.5295	6.38075	6.86146	5.24528	8.67553
tfaX	582953	583135	0	0	2.43279	4.27352	0	0	1.28045	0	0	2.20228	1.29992	2.72687	1.90156	3.54151	1.08108	12.9054	6.10672	6.90389	2.15023	7.43737	5.27487	3.46955	2.17907	1.12887	2.75643	1.04794	3.00347	1.11094	3.37782	1.32931	6.34924	4.80638	3.22468	4.62349	7.42235	1.1367
appY	583681	584430	6.13939	2.8362	4.80743	3.16683	5.69119	3.74859	30.3635	44.9348	35.9062	13.8718	6.42191	11.8997	32.6448	41.9901	28.8404	22.3146	17.4547	22.9274	6.3736	6.65955	6.32864	5.99915	3.22953	6.13457	36.5401	61.8663	53.6637	41.9856	21.6934	21.0147	35.549	49.8638	31.8614	19.415	13.2922	15.7236
ompT	584680	585633	1764.51	1414.85	1631.27	1862.18	2203.19	1854.4	1173.4	1122.93	1104.03	4026.69	3250.83	3921.73	3126.49	2605.28	3016.01	3163.82	3119.99	3183.7	3591.41	2880.17	3457.74	1030.72	898.492	870.156	1130.75	1178.06	1227.82	4764.04	5022.25	4760.04	646.01	659.747	484.47	2223.16	2462.32	2441.01
envY	586147	586908	12.6355	6.97929	13.6046	3.63668	5.1148	1.31778	23.972	19.9346	25.5255	1.8741	7.26935	7.73504	20.5742	12.4855	12.354	6.94797	2.54532	3.91672	1.91694	1.35623	1.46573	0.843578	0.264906	0.27447	18.9888	18.8548	19.2301	1.89078	2.05318	2.58564	8.23326	9.05673	8.62444	10.3983	4.73721	6.90934
ybcH	587091	587981	13.1628	7.16665	9.11073	8.0021	7.08618	10.3742	32.5011	27.1864	33.2675	22.4515	20.0135	18.1547	9.29725	10.6839	11.9209	7.47971	9.07519	13.2466	9.54376	10.2513	6.74151	5.4139	7.93384	7.28083	22.3659	21.3668	25.2037	11.5568	13.1769	12.9987	18.0534	12.4998	20.4626	13.9481	12.547	14.1897
nfrA	587982	590954	8.47316	5.74103	7.90658	6.27674	7.70092	6.0974	12.5644	13.2912	12.2145	11.6308	11.1306	12.555	8.55704	8.07906	6.01353	5.47329	5.34338	6.37651	5.55477	4.29973	5.08648	4.66221	3.94956	6.13822	15.3327	14.8022	11.9513	10.4845	9.34178	8.55742	10.1852	8.48626	11.6895	8.09112	6.3206	5.5414
nfrB	590941	593178	0.562609	0.952995	1.41343	1.59614	1.16401	1.61944	1.16903	0.850623	2.01081	0.639753	1.07892	2.48959	0.631309	1.76364	0.897285	1.22415	0.868885	1.14603	0.773355	0.54013	0.687982	3.16765	0.994727	1.31172	2.89788	2.08747	1.5788	3.96488	0.911152	2.31695	2.19574	0.997308	1.87351	2.49434	1.3861	2.35861
cusS	593328	594770	8.13799	11.8156	13.4561	4.6725	5.15421	6.55337	11.5294	11.8646	11.2188	10.7647	6.52117	7.95054	26.1722	36.4437	28.9246	22.6476	21.9943	23.188	17.5171	18.7747	18.4167	4.46291	9.10958	5.66308	10.755	10.9186	14.5521	16.1478	8.90707	14.3632	5.44472	6.02792	8.91805	15.7602	8.23465	13.8904
cusR	594760	595443	55.6688	65.2822	34.909	37.6033	35.258	34.3371	37.0939	42.3148	34.1083	22.9557	30.6191	29.2851	114.551	118.896	108.297	66.3869	71.3302	72.4825	45.9906	54.1158	43.864	19.7265	22.7137	17.7267	50.2497	46.5305	44.9953	42.4098	26.0638	33.8306	101.995	77.1015	106.95	58.8335	47.9779	47.7016
cusC	595600	596973	1.22082	0.775476	1.97168	0.865877	0.947185	0.585681	11.4153	6.57565	11.9992	4.01593	3.33618	3.31502	17.9799	21.5268	19.2758	12.327	14.0228	11.3979	65.8343	66.8067	72.676	1.64029	0.58868	0.762417	2.6063	1.41552	1.75803	8.55351	6.27362	7.54144	6.86105	6.16766	6.75145	5.46459	3.50904	6.90934
cusF	597131	597463	21.2636	6.35614	14.814	9.4628	12.7544	7.20074	88.6025	73.7536	84.0448	53.6413	41.0171	49.814	254.215	226.435	275.29	158.19	182.547	171.556	390.421	299.52	409.637	10.5636	6.03134	3.74946	16.7847	15.0829	15.518	35.6691	28.048	33.8499	30.4612	25.2764	22.3136	39.6712	33.384	45.9348
cusB	597479	598702	2.39762	0	4.42542	2.59128	1.82225	2.13616	4.46435	4.66075	3.67256	2.83766	2.5617	5.23594	28.6815	34.3587	34.0872	26.1309	24.5975	26.9779	54.1081	54.821	55.2875	2.89271	0.825807	1.71124	3.34276	2.38286	2.12471	5.2206	4.73638	6.24677	3.52908	5.46447	6.84357	7.53437	4.64124	5.85858
cusA	598714	601857	1.33546	0.339317	4.16984	1.13662	1.53938	2.3705	3.02718	2.57437	3.05475	2.73343	2.22808	3.54571	14.2735	15.1755	15.0795	11.0056	13.406	14.2816	30.162	28.5176	28.816	1.84558	1.09473	0.800647	1.84638	1.79619	1.83434	4.07097	2.29589	4.94974	1.93887	1.63344	5.52714	5.05543	2.08378	3.82945
pheP	601959	603335	7.61357	5.41653	7.54166	18.7199	35.1047	24.9834	7.76621	9.66936	6.96615	21.5201	19.2727	20.2144	18.069	13.3653	12.6769	39.7584	45.1518	43.4245	59.4119	79.5677	61.752	72.4835	78.5648	72.2721	12.384	11.5821	15.6529	61.9904	65.4452	62.3503	29.6666	25.7507	25.8605	35.3647	31.2626	26.8112
ybdG	603416	604663	6.38298	9.3894	9.04276	18.1087	21.8943	18.0508	22.0839	25.1423	23.2936	28.1596	16.8148	30.4075	23.6077	18.6927	19.9313	25.2184	25.1633	27.1446	30.3714	35.2472	32.1552	28.888	33.2085	29.0366	23.087	25.3969	27.389	34.1914	33.1464	32.6111	38.2325	40.0186	42.1915	55.5097	43.8666	44.9555
nfsB	604771	605424	340.309	294.182	327.838	381.105	404.98	461.856	364.677	324.236	347.512	454.203	404.079	459.849	357.459	344.901	355.642	437.648	480.125	445.198	479.486	492.7	465.923	303.024	273.289	297.217	371.451	356.904	355.141	501.648	533.603	567.888	226.186	240.506	224.123	382.536	367.728	390.671
ybdF	605518	605886	55.358	66.0218	42.5739	30.983	31.555	26.5576	49.9375	57.6486	50.8768	60.5628	46.7971	44.0844	62.7516	54.8934	49.7298	37.7945	32.7146	32.6017	25.8028	19.9879	21.0995	14.7456	14.1639	10.1598	62.4791	64.4485	61.0707	37.2165	35.8893	37.8853	87.3021	84.7124	56.4319	59.5275	57.9871	46.6046
ybdJ	605951	606199	28.3515	38.1368	28.7301	42.5826	57.6719	28.803	58.5958	41.6046	35.7637	64.207	41.257	51.659	75.7909	84.954	92.5613	104.78	110.108	99.0836	89.4053	87.1456	83.429	67.8628	95.6973	77.4888	65.1043	90.4974	81.2845	100.037	125.281	122.645	83.5732	61.1955	64.2633	110.056	76.6976	108.23
ybdK	606265	607383	57.3094	80.8963	79.8529	24.4414	35.2057	28.3922	32.0523	28.033	32.3977	19.7146	20.041	22.7531	37.6703	36.3999	29.0332	23.8391	21.8377	25.6876	5.34684	5.85643	4.37222	2.30067	1.44494	2.24566	30.7679	31.0965	25.7249	11.4183	8.53938	10.798	32.629	30.676	29.1342	36.0237	15.9958	22.0471
hokE	607836	607988	0	0	8.70191	0	4.77756	3.87732	0	0	3.85148	2.6258	0	0	5.66812	2.11128	2.57797	0	2.08031	1.82924	0.85458	2.21691	0.898467	0	3.89717	0	6.57303	3.74841	4.77475	3.97375	1.00685	6.33978	5.04683	2.86534	1.92241	0	0	5.42118
insL1	608065	609177	15.44	20.0936	15.8132	18.1625	18.5323	12.1045	12.1643	19.6432	15.0746	16.3336	13.8658	15.7552	14.4202	15.0514	13.5135	16.1318	17.0116	19.3053	12.543	16.4242	16.4526	20.2391	18.1589	15.4279	18.8356	16.7671	17.6871	15.368	12.3853	13.0715	31.0407	32.8436	28.7534	17.7234	17.6281	17.9977
entD	609459	610079	2.02052	3.42253	2.90064	0.636919	0.597195	0.64622	2.67171	3.05488	0.96287	0.984675	0.387476	1.08376	0.850219	4.22257	1.93348	1.37386	0.780117	1.14327	3.41832	2.21691	3.36925	3.10258	1.94859	2.01894	1.0955	3.12368	4.17791	1.32458	1.00685	1.18871	3.15427	3.22351	1.92241	1.7227	1.10622	2.37176
fepA	610254	612494	3.37114	2.3793	8.67089	5.31334	2.98917	6.55896	1.592	1.06186	2.00812	7.39296	4.30989	4.21911	0.709273	2.34838	1.25452	1.75737	1.44621	1.27166	53.7654	48.6238	70.0804	60.2487	56.5333	65.7792	1.06621	1.47665	1.41072	2.7625	1.81987	2.42403	6.05215	7.37021	6.54851	6.41912	1.23044	2.82655
fes	612815	613939	32.0418	15.1465	89.0558	3.17105	5.45099	28.2412	9.07893	2.11242	28.2305	6.89971	7.93089	13.6392	2.66522	0.583972	3.03048	1.82402	5.75406	9.10726	25.1737	15.3297	28.2061	14.5887	14.5522	16.0083	2.5756	13.3055	18.8196	9.15934	3.62037	14.686	5.93271	2.97203	10.1029	8.19564	3.51871	9.74658
ybdZ	613942	614160	1.8931	0	4.07657	5.37078	3.3572	2.7246	7.50966	0	0	17.529	6.53473	12.1849	0	2.96721	0.905773	4.634	5.11644	1.92811	35.4304	26.4831	54.9279	18.895	39.2526	56.7485	2.30944	1.75601	1.67762	5.58472	6.36764	11.1374	15.9589	12.0809	8.10528	23.2424	4.66404	7.61895
entF	614157	618038	4.7598	4.1229	7.22136	7.05874	4.0766	7.31751	3.24908	3.80268	3.17041	8.27684	4.41872	7.52854	2.13944	2.88243	3.00199	3.00107	2.84015	3.52569	34.5211	28.486	38.1338	37.79	34.7405	38.9133	3.65112	2.70928	3.73869	5.79748	2.54706	4.13677	5.31963	5.00494	4.32281	13.9455	4.08659	5.9319
fepE	618254	619387	1.10889	2.8175	0.397977	0	0	0.531981	0.418933	1.25742	1.05687	0.720536	0.637955	4.46084	1.2443	1.44837	2.47594	1.05559	2.42612	8.28224	1.05526	1.06458	0.98618	0.283789	1.60411	1.66203	1.50307	0.857157	0.655111	1.99911	0.690715	0.869838	0.17311	0.196567	1.3188	2.64723	0.455329	0.743802
fepC	619384	620199	1.0263	3.91147	4.97252	7.27908	3.86755	7.13919	1.74479	2.32753	1.46723	11.7536	5.9044	6.60575	4.10264	3.61934	4.66489	5.44311	5.34937	5.74903	30.9277	25.5472	29.9489	43.3377	35.6313	37.9432	5.21669	3.33192	5.00212	7.31674	4.60274	7.24546	13.6985	17.7378	16.1116	12.3378	4.00345	7.48638
fepG	620196	621188	4.64152	2.14424	3.63453	2.3942	3.55439	3.84618	0.95648	2.39238	0.904865	4.1127	3.64134	3.73439	2.13067	1.32273	1.61511	4.30366	2.28082	4.0111	14.4558	10.5904	18.9977	17.4941	14.4462	20.6597	2.57378	1.957	1.30874	3.31943	3.15399	4.71664	7.11421	7.6294	10.2374	5.18054	2.25241	4.45777
fepD	621185	622189	2.5016	3.17807	4.93799	6.30853	7.20899	8.00082	1.18137	1.41834	1.49016	4.6733	3.35812	3.35448	1.22809	0.980239	1.19691	2.72155	2.7366	2.54786	23.4094	21.1002	19.7449	21.1271	27.7442	33.7451	1.86497	1.74034	3.14054	5.53486	3.58391	4.16991	18.1596	20.8419	14.5782	8.74473	2.7392	5.87294
entS	622300	623550	1.34057	2.55462	5.05183	4.12017	2.97169	4.5019	1.13954	1.1401	0.958263	9.96296	3.08498	4.85356	1.41025	0.787943	0.641408	2.05093	1.94096	3.07207	37.4216	34.1976	41.467	19.813	37.654	42.0274	1.22655	2.02068	2.37595	3.46039	2.12932	3.35189	6.27836	8.02021	7.41368	11.8297	2.20185	4.88943
fepB	623554	624510	9.19338	8.89859	13.1979	11.5919	12.2276	10.5011	19.1027	17.8711	20.0277	50.563	37.7789	33.8132	10.1318	13.0372	8.58786	18.7532	14.7052	13.8222	49.4374	46.1117	53.5823	44.703	46.4413	41.9939	13.3515	15.634	13.1903	16.7891	13.2527	13.9079	28.0888	30.498	29.9895	19.0358	11.5046	13.4343
entC	624885	626060	2.49524	0	3.83799	4.71936	0.948217	4.95929	0.40401	0.808416	0.50961	4.69036	1.84569	3.58494	0.449988	0.838067	0.511658	2.1814	1.37629	2.29934	78.4735	47.5197	85.3566	47.894	47.4404	58.9482	1.44952	1.81857	1.1056	3.68052	0.799331	3.56512	4.67442	3.79129	7.12219	14.0411	1.02459	4.12451
entE	626070	627680	2.08312	4.63124	5.88754	5.41737	3.11696	5.12171	2.21342	2.06687	1.30292	7.23315	3.59532	7.01822	0.766988	2.24471	1.37044	2.12463	1.20643	2.56365	48.4029	33.5338	57.4885	37.5847	44.9503	50.9963	4.44718	2.1738	2.53825	3.45672	0.583898	3.37022	4.51213	7.893	5.01683	11.3224	2.24533	3.14388
entB	627694	628551	11.7148	8.68155	16.2921	17.5408	9.30542	16.8603	6.36209	3.32099	5.23372	14.0348	9.26702	8.05075	3.08093	3.06026	3.97025	3.58449	2.63844	3.3143	83.457	64.6688	94.0917	77.9501	74.6121	78.2814	7.54257	6.1124	5.83951	5.03987	4.56064	4.88185	11.2015	9.60439	10.101	20.2258	5.01073	8.59455
entA	628551	629297	4.48287	5.6951	5.42999	2.11967	5.46553	6.98952	5.08082	2.54166	5.2072	12.8349	3.86856	6.08637	1.65056	2.63488	1.60865	4.57221	2.81258	4.75601	41.9496	40.3477	51.7661	43.8829	45.1241	51.2326	4.5573	3.89835	3.9726	3.58167	3.97907	3.29668	3.41166	2.68196	2.79902	7.73973	3.45139	3.10091
entH	629300	629713	2.01568	15.3645	6.51078	2.85926	2.68093	3.86802	3.99795	6.857	2.16126	3.92925	3.47892	4.45977	1.69636	7.10849	1.92884	0.82234	0.778246	4.10591	23.0183	19.075	31.2589	30.1776	26.2428	23.6656	4.91795	7.47885	5.35872	1.98211	2.63664	3.55757	2.36003	3.21578	1.43835	8.24911	2.89685	2.53508
cstA	629894	631999	1826.35	2223.76	2223.88	2016.21	2195.43	2535.98	9.26004	19.433	8.11933	42.6328	47.1188	55.6338	19.8731	29.2036	18.1155	49.8358	51.0875	55.6109	101.139	141.106	96.3647	8.87377	7.3989	9.55765	13.6136	13.0315	23.2217	75.7367	83.2635	81.7137	58.0493	62.8419	87.8783	60.043	64.8057	68.6708
ybdD	632182	632379	2628.25	2486.29	2384.06	597.145	982.608	626.93	367.317	336.675	405.038	156.921	214.118	214.486	224.356	229.405	200.081	101.51	124.322	115.706	86.2233	91.191	85.0727	27.2904	13.1069	9.40162	339.247	374.319	341.858	120.28	121.904	100.869	65.6088	81.1704	56.6966	96.2653	84.1384	73.6309
ybdH	632389	633477	260.551	299.227	278.461	338.841	324.533	364.283	18.5384	25.3119	22.8338	66.0201	47.3828	55.2715	47.4503	40.416	40.8792	80.0765	72.6623	72.5161	141.006	139.19	124.373	17.4336	12.9906	16.1515	30.0481	27.1314	31.8885	70.5813	87.1644	90.1154	74.8013	78.1829	81.8395	152.188	146.178	127.01
ybdL	633586	634746	113.01	119.259	78.5266	106.871	97.3243	107.739	38.2617	41.3511	33.8096	63.8719	52.1375	51.1264	46.9461	48.6683	38.3506	59.3622	51.9971	50.7472	75.1325	75.4663	70.3212	5.54413	5.91942	4.32927	43.8993	47.7247	43.3543	53.4339	59.9127	60.9632	33.3117	38.7855	32.9782	53.5634	49.6657	45.9542
ybdM	634747	635376	15.2704	13.4955	5.71879	6.9065	7.9475	7.32587	7.52492	8.28148	9.4918	9.38319	6.49344	12.8202	12.2926	6.76411	8.8946	7.58424	8.20294	8.56533	5.6864	5.19029	7.08554	1.01949	3.52162	4.64388	13.7691	15.3963	14.1206	13.0575	12.9029	8.20265	14.9252	15.8884	13.7393	11.5478	9.54177	11.0222
ybdN	635349	636569	1.37343	4.36205	1.84845	0.974112	1.06558	1.4825	1.16747	2.72543	1.9635	0.836652	1.18522	1.79563	4.91237	2.42177	2.95708	1.54088	1.98853	2.21481	0.871336	0.988914	1.25961	0.527236	1.15896	1.02926	3.21133	2.22945	4.41197	2.70111	1.66821	3.83805	1.92967	1.46076	1.47007	2.10777	1.40988	1.90007
ybdO	636716	637618	1.85549	0	0.998895	0	2.46788	0.222539	0.525748	0	0.663168	0.904249	0	0.559821	5.46542	4.72592	5.77055	2.08172	3.76109	2.20477	1.03002	0.763438	0.928217	0.356146	0.447358	0.231755	1.69767	1.0757	1.23321	0.684221	0.693459	1.09162	1.30349	1.48011	0.993031	1.18649	1.14285	0.933447
dsbG	637827	638573	33.0612	35.5944	39.2166	43.9831	51.1772	49.4643	47.6327	50.8332	45.6631	86.2943	64.7984	66.9501	57.5337	57.9674	54.9623	88.4723	88.2718	103.11	65.0575	69.3981	74.0049	57.6501	48.3665	45.6334	45.573	46.5203	61.327	62.5415	54.8693	60.659	37.0034	39.6334	45.5841	68.7976	63.7357	63.4277
ahpC	638945	639508	8958.32	7220.57	7621.46	8064.41	7721.47	7409.47	6776.11	7619.94	6838.02	7050.31	6552.93	6264.38	32403.9	30022.9	35140.7	10920.1	10867.4	10708.3	5644.12	5399.82	5768.35	4005.19	3809.31	3777.23	6194.25	6651.6	5907.99	6658.23	6402.69	6512.7	7105.19	6712.78	6718.82	9827.47	9097.8	9228.16
ahpF	639753	641318	122.143	118.421	112.764	205.685	190.481	183.502	419.86	397.286	434.252	417.848	391.417	425.736	1217.29	1248.38	1259.16	572.182	567.874	572.995	294.158	293.268	272.639	296.962	269.429	303.512	453.443	428.222	421.685	368.624	329.454	346.373	315.75	303.551	320.156	247.742	252.97	235.951
uspG	641439	641867	1202.44	917.049	981.463	361.558	367.905	401.374	844.599	772.206	891.51	755.719	795.876	983.869	420.417	308.775	491.998	222.657	225.367	225.911	121.588	103.271	95.7117	109.797	115.4	112.761	1083.55	1093.7	1006.51	480.235	496.293	439.558	1100.77	1089.03	969.8	1017.23	818.108	842.277
ybdR	642088	643326	41.6208	39.5493	44.0841	9.91994	10.2014	9.74013	78.6208	80.1943	80.0624	12.6977	14.6005	15.2459	77.4589	76.9037	75.9317	17.6704	14.1099	17.2319	2.03943	0.835356	1.57991	1.29899	0.815834	0.507173	64.3966	65.9142	62.5216	10.3151	5.69089	6.56948	16.1645	16.1954	15.4535	32.5431	16.9513	19.236
rnk	643557	643967	504.526	541.653	597.868	967.674	728.647	740.737	60.9791	58.7069	72.5641	109.332	97.5316	82.8994	77.7437	112.173	89.8553	179.741	175.59	157.845	233.461	231.394	218.028	377.226	407.264	394.073	101.961	105.463	121.445	263.534	232.947	243.071	235.811	229.435	258.605	303.794	296.786	264.538
rna	644197	645003	49.8096	61.9605	75.9752	53.4823	59.3479	46.547	92.0311	97.0773	89.7537	67.5122	72.834	64.2868	71.8298	75.2242	73.7299	69.8532	72.9188	70.6356	68.1385	66.1788	70.5995	86.045	115.587	96.9489	124.271	117.672	117.936	76.7865	93.8533	79.0594	131.461	133.546	137.73	101.392	100.133	89.5297
citT	645117	646580	0.286482	0.727901	2.15917	1.08367	1.1431	1.51181	0.811737	1.62427	0.614346	0.558452	0.659264	1.72869	1.08494	2.24513	0.41121	1.05189	0.884877	0.87534	1.09051	0.825106	1.43314	1.31971	0.690706	0.858771	0.465982	0.797209	1.90404	1.97197	0.963611	1.1798	0.805016	0.609398	5.11069	4.10347	0.941075	2.0177
citG	646631	647509	0.952991	0	7.69557	0.901219	0.422505	0.685785	0.81008	0	0.681214	0.232214	0	1.34179	0.40101	0	0.227984	0.388794	0.183973	0.647077	0.3023	0.588159	0.158912	0.731675	0.229765	0	0.193763	0.220995	0.844514	2.3428	0.534247	1.68198	0.223159	0.253398	1.02005	0.487511	0.586972	0.479424
citX	647484	648035	0	1.92402	0.815314	0.716104	0	0.726561	0.429124	0.858669	1.08258	0.369031	0	0.304623	1.27456	0	0.362309	0.308933	0	0.257082	0.240206	0	0.757626	0	0.365141	0.378324	0	0.702406	2.01314	1.11694	0	0.445498	0.354642	0.805393	2.16141	2.32424	0.310936	0.380947
citF	648039	649571	0.547225	0	2.06217	0.776245	0.727831	2.49401	1.39549	0.620523	0.782332	1.06673	0.629648	1.32083	0.230268	1.71542	0.261825	0.334879	0.845127	1.48625	0.781139	1.0132	1.00376	0	0.263871	2.32388	1.66893	0.507598	2.06098	1.88339	1.02258	2.25359	2.17842	1.16405	1.7572	2.51944	1.23585	1.23882
citE	649582	650490	0.921642	0	2.48081	0.435787	0.204303	0.663226	0.522289	1.56764	0	0.673725	0	0.926896	0.775638	1.44456	0.881936	0.564006	0.711686	0.625791	0.730891	0.758416	0.768425	2.47662	1.33324	1.38138	1.12433	0	1.42929	0.906293	0.172224	1.08444	0.863274	0.490124	0.328832	1.41442	0.567663	0.927306
citD	650487	650783	1.4009	0	1.50833	0	1.24216	0	0	0	0	0	0.80595	0	0	1.09787	2.01081	1.14305	0	0.475601	0.888763	0.576396	2.80322	0	0	0	0	1.94918	1.86215	0	0	0.824171	1.31218	0.744989	0.999651	0	0.575232	3.52376
citC	650798	651856	1.1872	0	1.27825	0	0.350894	0.3797	0	0.897479	0	0.578566	0.910678	0.955174	0.166521	0	0.189342	0	0	0.134351	0.627658	0.488471	0.263956	0	0	0.197711	0.321843	0.367076	1.05206	0.778285	0.443696	1.16408	0.370671	0.631346	0	0.809765	0.812475	0.199083
dpiB	652235	653893	2.02295	1.92749	2.99488	1.91306	2.24217	2.18362	1.28969	2.00718	2.16906	1.35556	1.45478	2.64483	1.91529	1.18903	1.9358	1.23796	0.683424	1.80282	1.76469	1.76872	1.01199	1.55316	2.68253	0.884349	1.43958	5.86395	1.90473	3.8542	1.7011	1.33891	2.72383	4.16871	3.24796	3.3633	2.80348	2.03539
dpiA	653862	654542	19.0473	32.7843	19.1849	16.8504	11.7134	11.7907	21.9361	20.2051	24.1562	23.3558	16.6139	20.5153	18.3568	19.2608	16.4628	15.2908	16.606	14.6018	12.8637	15.9267	18.4422	22.1717	15.4064	12.8929	25.4849	24.5072	24.7743	23.2615	14.4668	20.6043	26.4737	27.7737	23.2375	27.9742	22.7065	29.3647
dcuC	654583	655968	0.605139	0.768777	0.325774	0.286132	1.20729	1.01609	0.85732	1.37239	0.648845	0.737265	0.696285	0.486871	1.01855	0.948481	1.73721	0.24688	0.467284	1.64355	0.959787	0.871441	1.10998	1.16151	0.437696	0.75583	1.10734	1.26296	1.34064	2.23148	0.904642	1.24605	1.27533	1.12633	1.07954	1.08348	0.869681	1.52214
pagP	656557	657117	1.49032	0	2.40691	1.40935	0.991089	0.357483	6.75641	11.8295	9.58772	1.45257	0.428697	3.59715	4.38978	7.00766	3.20875	3.04003	2.58932	3.79469	1.41824	0.919781	2.23661	2.86054	2.15588	3.72287	14.8476	11.7503	10.5654	2.93099	0.835471	0.876778	3.48983	5.54779	5.31729	4.19312	2.14182	3.37382
cspE	657292	657501	9875.33	7760.57	7133.77	4069.54	6541.49	3263.79	5638.78	4962.5	5070.39	4591.45	3552.99	2715.37	8172.25	8408.73	8970.31	12147.8	11529.1	10686.3	11045.1	12230.1	11460.3	17508.9	16817.3	13948.7	5300.27	6735.18	6892.59	6990.66	8337.91	7789	18352	19457.8	15956.4	6132.84	6944.92	8030.21
crcB	657555	657938	16.2895	24.8333	19.8772	19.5124	18.7769	12.5036	99.081	102.208	82.2843	53.4523	47.4823	50.6761	95.0487	108.936	84.6932	89.4948	79.6647	82.2164	58.5619	54.9587	64.1045	70.8704	56.0307	61.8515	131.596	138.507	137.135	122.806	134.746	136.084	219.205	206.749	171.258	108.33	84.7241	98.3376
ybeM	658225	658818	80.2283	56.699	55.4898	26.1274	33.4489	31.3519	72.262	70.4901	67.6029	40.6517	45.2392	53.0067	28.3936	31.2288	26.9464	21.2426	21.3344	27.4177	8.42696	8.3071	7.26497	2.44755	2.56199	3.45083	93.7675	79.5934	78.1587	19.5924	20.8498	26.2568	87.589	86.1776	72.7938	60.3392	29.8888	26.1944
tatE	658947	659150	1090.26	1428.93	1082.06	846.715	687.691	691.549	2301.1	2456.48	2555.71	1270.43	1170.38	1101.79	2520.26	2614.2	3293.07	1366.69	1203.26	1310.32	671.725	697.522	700.804	414.637	417.054	368.208	1784.12	2077.24	2120.34	1317.67	1248.96	1218.34	2974.27	2893.58	2544.04	1090.54	1013.74	1125.56
lipA	659251	660216	468.411	449.613	437.556	367.497	419.567	364.332	897.353	909.844	892.565	414.063	411.459	387.682	485.458	447.304	439.101	300.45	305.439	288.158	236.086	249.296	242.859	915.726	1027.49	917.236	1019.57	989.674	998.914	403.887	360.334	371.77	2190.48	2166.23	2277.53	429.098	403.553	376.814
ybeF	660425	661378	0.439152	0	0.472831	0.830591	0.973483	0.84272	0	0.995949	0.941741	1.92613	0.252649	1.23664	1.84792	1.03248	1.47082	1.79162	2.37377	2.08728	1.11444	1.44551	2.19688	3.37167	3.38814	2.63285	2.32151	1.42573	1.36208	1.29552	1.80539	1.2918	0.822681	0.934155	1.25348	0.89861	1.08194	3.31388
lipB	661637	662278	12.38	9.93331	16.1356	32.6577	36.9761	25.0072	51.6944	53.1976	41.4527	52.7114	37.1112	38.2692	78.6894	61.7869	65.1566	99.9507	87.5473	103.526	74.2014	82.5721	81.0542	125.065	122.849	116.216	71.804	72.8297	79.3942	81.6928	75.4903	71.3004	150.443	147.612	139.951	111.329	104.612	102.599
ybeD	662379	662642	895.629	787.875	688.07	479.307	406.844	336.034	7291.2	7103.8	7288.73	1979.09	1903.49	2153.53	3906.5	4100.35	4318.36	1543.12	1371.04	1455.66	767.432	641.159	753.299	935.376	805.299	971.208	6282.93	5962.87	6625.64	1403.88	1022.42	1205.7	3882.72	3112.21	3595.37	759.318	567.476	696.042
dacA	662752	663963	57.7654	72.0676	59.216	113.507	131.424	114.667	154.463	161.207	152.804	195.541	157.807	152.368	177.137	171.593	146.798	248.932	241.46	228.054	217.582	220.169	223.68	304.079	308.9	297.759	178.494	181.763	188.821	269.22	259.583	236.262	243.32	260.47	298.167	169.163	172.712	183.584
rlpA	664102	665190	147.787	164.282	150.419	173.606	163.119	164.14	433.362	429.865	443.195	235.947	261.269	275.893	339.278	344.441	357.233	287.176	281.585	292.286	167.986	175.294	168.912	130.899	144.938	139.403	425.212	438.386	430.069	227.639	192.164	225.062	315.788	318.667	367.454	215.78	166.406	183.352
mrdB	665201	666313	28.2439	31.5756	26.7607	32.7637	40.0698	44.2626	45.456	49.5351	42.8011	44.2292	45.7138	52.8709	25.8296	31.8736	29.3694	37.9481	36.3495	40.4005	32.2535	36.8769	27.0023	33.8282	41.4022	40.0748	42.2653	49.2534	49.2236	41.2899	37.5782	38.993	29.6298	34.0452	37.89	35.8321	30.7718	35.806
mrdA	666316	668217	5.95657	4.48433	15.2021	14.604	16.334	13.5472	12.377	13.0085	15.9275	17.9547	17.769	23.4296	10.3044	11.5838	10.2388	15.6607	18.654	20.0726	24.7034	25.8697	25.3835	26.4233	27.7651	29.3186	10.5859	12.5852	13.1964	18.2229	18.7988	17.7813	5.78598	6.92194	8.65839	13.7685	11.3235	10.2106
rlmH	668248	668715	13.3844	18.1373	27.8609	46.4099	36.3946	23.1157	28.8223	48.5668	32.529	33.4831	22.5871	17.2296	34.1676	48.9495	35.0078	80.0865	67.8685	65.1301	84.3476	98.7583	87.7865	134.274	138.544	151.125	33.3815	33.107	32.4197	60.104	50.0218	46.1956	56.8331	62.1615	68.1291	58.8833	61.5535	54.3153
rsfS	668719	669036	52.37	36.5923	42.2897	115.145	104.481	88.5623	104.614	100.954	111.369	120.59	93.3998	92.6965	79.8835	113.891	75.7971	201.904	178.946	184.018	298.192	373.311	295.167	621.212	637	548.145	72.9381	78.9386	113.702	152.562	121.349	138.646	357.476	428.195	326.989	219.011	193.536	213.402
cobC	669296	669907	10.9338	13.8905	10.3008	7.10864	11.2098	7.86812	16.6521	20.9222	28.8203	12.322	13.367	12.9205	16.6781	20.3507	20.2716	22.0247	20.5799	17.4	15.6075	16.8701	15.2695	13.1166	8.89696	11.6081	19.174	20.2841	19.0757	15.4556	8.17267	20.9058	5.12069	7.26818	8.77742	17.1295	14.0301	19.2518
nadD	669931	670572	10.4253	14.9	18.2403	18.4855	17.6214	11.5658	39.1401	33.2485	33.5347	26.6732	18.3682	21.4936	31.2564	31.1488	36.1635	51.0386	47.7988	48.6662	39.0642	39.4094	43.0261	35.0183	39.588	41.6684	32.855	39.8901	37.5318	33.9586	28.9785	30.2835	25.9384	24.9485	25.1075	39.6653	48.159	41.6296
holA	670574	671605	25.9876	37.1419	25.3575	29.1838	33.4844	21.2335	44.8714	54.3326	38.8944	42.9413	24.5289	31.1996	32.2935	44.5511	31.6679	37.4391	28.6902	35.291	26.0189	26.3973	25.0529	23.3818	24.8666	26.1701	44.7474	45.5749	44.4398	26.5531	27.3163	22.4557	30.2371	32.3908	29.8446	30.3274	32.8466	33.5013
lptE	671605	672186	155.895	162.456	131.496	88.3195	141.097	89.2645	261.369	274.532	258.306	198.51	209.547	191.319	189.844	223.514	198.675	201.939	217.739	227.557	210.341	237.357	205.569	218.422	219.627	200.638	295.932	306.537	315.77	214.406	188.751	196.11	339.82	382.81	318.35	225.283	235.108	235.279
leuS	672201	674783	252.389	268.403	293.092	388.063	434.397	422.655	337.905	350.51	359.662	378.34	383.34	367.944	316.147	340.441	288.403	398.345	382.695	408.841	512.07	562.487	511.972	691.005	674.178	715.163	362.549	352.977	377.688	436.682	415.691	431.399	509.115	504.985	554.331	460.995	507.833	498.559
ybeL	675018	675500	2039.08	1953.3	1946.87	741.72	503.767	643.859	806.62	843.298	808.525	494.752	516.405	610.168	529.809	522.503	554.008	233.903	208.006	241.911	73.515	73.6506	74.4063	25.2292	19.1812	22.0338	961.042	895.979	854.828	209.611	164.825	191.289	663.783	684.286	667.051	1071.87	578.783	636.018
ybeQ	675570	676547	2.99886	1.08851	5.53516	1.62054	0.949667	1.23315	1.21388	2.42896	2.14364	1.46145	1.47881	2.06808	1.62244	0.335739	1.02488	1.04867	1.65407	2.03621	0.679482	0.705071	0.714377	0.328918	0	1.07018	3.83259	3.37778	3.60662	3.15955	0.640443	2.01632	2.00639	2.05043	1.22281	2.19156	0.87956	2.58625
ybeR	676711	677418	0.591095	0	0	0.558984	0.26206	3.40288	0.33497	0.670269	0.422525	0.288062	0	0	0.746183	0	0.56563	0.964602	0	1.00338	0	0.243205	0.394264	2.26912	0.570051	0.885948	0.961456	0.548291	0.523813	1.1625	0.441824	0	0.830492	1.25737	2.10897	0.604761	0.970856	0.594728
djlB	677415	678842	0.881067	0.746213	1.89727	0.555468	1.04165	0.986265	0.665726	0.999081	0.419868	0.858752	0.675849	0.708871	0.74149	2.07145	0.843109	0.599084	0.340177	0.897361	0.372647	1.20838	0.685622	1.12742	0.424849	1.17383	2.38852	1.49832	1.82181	2.31038	0.548807	1.38226	1.10036	0.937093	1.67656	1.35215	0.482375	0.590988
ybeT	678852	679406	0.75317	0	2.43279	0	1.00175	1.44531	1.28045	1.70811	1.61514	1.46819	1.29992	0.605971	0.316927	2.95126	1.44144	1.53636	1.16319	1.0228	0.716744	0.61978	1.25592	1.15652	0	0.37629	2.75643	1.04794	2.00232	2.59219	0.281485	0.886206	2.82189	2.00266	1.07489	2.31175	0.927794	1.1367
ybeU	679508	680215	0.591095	1.50187	0.636427	0.558984	0.78618	0.567147	0.66994	0.670269	2.11263	0.864187	1.02019	0.951144	0.248728	2.31618	2.54534	0.964602	1.36932	1.20405	0	0	0.788528	0.907647	0.570051	0.295316	1.20182	1.37073	2.61906	2.03438	1.54639	0	1.93781	1.57171	2.53076	1.20952	1.699	1.48682
djlC	680212	681663	1.73307	0.733904	2.48797	1.36577	1.15252	1.38571	1.63686	1.9652	1.4453	1.82994	1.16323	2.55632	1.94469	1.58455	1.1056	1.76761	1.11522	1.96124	0.916251	1.0696	1.2523	0.665296	0.835683	0.577236	2.46658	3.48306	3.45554	3.55043	2.05107	2.20912	2.43497	2.30409	2.67948	3.69403	1.54186	1.30779
hscC	681723	683393	0.251057	1.91368	3.24372	1.89934	1.55827	2.40885	0.853633	1.70811	0.538379	0.978792	0.288871	1.31294	0.528212	0.393501	0.600602	0.921817	0.872389	0.511399	0.955659	1.13626	1.17219	3.2768	1.81589	1.37973	0.71463	0.931506	0.444959	1.35782	0.656798	0.590804	0.940628	0.667553	1.25404	2.05489	1.54632	4.16789
rihA	683477	684412	62.6599	84.1528	90.5963	159.144	138.107	132.481	8.6236	11.1654	9.278	28.5734	19.0544	20.1655	29.0034	27.7097	23.9842	38.7104	42.3373	36.9237	76.0986	71.451	77.4691	53.2627	47.2641	47.4053	13.2861	8.71836	11.1055	22.666	23.2508	24.2248	17.1883	17.1371	19.8014	38.2362	37.1236	44.807
gltL	684530	685255	877.434	1044.39	1111.7	1340.6	1254.94	1292.14	773.297	742.625	801.108	1005.52	1221.86	992.595	137.546	112.949	150.604	208.854	210.12	228.406	305.215	340.382	321.466	40.2782	49.4818	45.7958	752.517	718.976	794.928	818.603	808.181	771.94	203.306	214.606	218.031	217.647	208.788	212.296
gltK	685255	685929	438.865	563.84	503.89	390.99	461.14	393.428	260.645	281.86	276.932	260.698	299.913	259.583	57.9052	65.5806	47.4529	84.4645	91.6626	83.125	117.388	133.132	128.377	8.09051	18.2328	14.8651	342.554	346.999	367.762	392.24	425.336	416.462	83.6077	97.5738	95.5418	52.9554	53.4508	57.6899
gltJ	685929	686669	268.882	410.483	374.65	422.545	525.666	426.005	183.424	198.567	198.662	159.39	163.79	159.749	50.8668	60.2056	47.2974	85.9594	87.457	83.9973	125.251	150.142	128.481	17.3478	22.063	19.1908	223.96	241.551	254.795	330.227	329.548	347.614	141.8	126.768	161.234	76.8656	96.7225	87.2416
gltI	686839	687747	7618.3	6781.66	7367.51	5237.72	5403.62	5348.03	7182.25	6784.21	6976.42	6988.55	7501.96	7077.59	1458.39	1293.24	1398.53	1433.52	1456.11	1392.85	1582.52	1584.9	1651.81	133.03	106.882	90.2501	6638.26	6445.1	6555.93	4569.98	4905.46	4755.79	924.567	826.349	876.996	982.789	947.43	926.147
insH1	687997	689013	33.3743	31.4068	39.9264	25.7166	22.6512	23.7201	54.404	47.6562	51.5418	37.7497	36.0307	39.1172	66.2304	63.9346	63.8729	38.6621	47.4066	43.2238	24.9638	22.5472	24.7343	23.0929	29.8019	29.0252	54.7881	51.4047	48.3795	42.5425	30.1818	34.9061	50.7504	43.6038	44.9843	38.1506	29.2692	28.1901
lnt	689343	690881	17.7156	31.8549	24.6498	26.5474	41.3249	30.2039	36.6049	37.3956	37.4058	35.0651	32.3007	32.1247	34.5204	36.3108	30.3839	49.814	40.9344	43.4888	46.686	53.8268	45.7204	46.8727	42.318	51.1988	32.1405	36.5312	34.6588	42.2114	34.8362	34.4741	53.9933	58.7005	65.9303	40.0148	38.1623	39.2139
ybeX	690906	691784	32.8782	67.7988	53.869	61.7335	72.4596	45.9476	120.162	127.515	109.335	100.781	73.1934	83.9579	123.311	106.052	108.748	103.419	105.049	104.826	144.046	141.942	147.63	99.5078	82.0262	93.0818	107.926	107.183	120.766	116.671	104.356	107.927	157.997	180.166	170.009	98.2335	84.5239	85.8168
ybeY	691874	692341	110.644	147.365	126.815	116.447	121.052	99.3121	162.821	212.48	182.418	118.278	75.9749	90.0966	137.046	143.352	117.831	194.028	158.13	158.13	160.204	174.387	156.528	254.161	180.279	204.174	173.439	167.19	175.936	120.647	83.3697	90.8163	302.971	360.632	319.634	222.752	200.049	204.244
ybeZ	692338	693378	97.8212	124.785	123.094	112.303	127.429	119.93	226.073	238.281	244.879	218.741	167.211	186.07	103.668	120.513	118.646	132.042	147.965	147.874	155.278	168.281	158.956	186.678	170.042	174.17	149.127	171.206	175.157	76.3995	71.9145	90.7062	238.68	254.966	279.5	176.689	160.999	168.088
miaB	693531	694955	106.539	128.618	123.582	202.059	204.592	204.444	193.299	198.234	207.009	274.948	262.103	262.715	155.049	178.057	151.093	279.039	259.418	253.787	288.288	292.92	268.151	463.441	450.719	437.584	236.841	237.778	227.684	388.091	378.042	370.358	254.165	231.635	214.211	261.062	256.196	272.722
ubiF	695101	696276	129.039	126.799	150.066	112.928	114.892	112.696	160.594	194.828	181.166	132.199	141.093	147.986	145.946	162.864	146.164	112.124	108.451	120.897	80.3957	81.2527	70.021	55.0097	61.535	67.6747	218.443	181.857	195.85	125.839	114.97	109.889	93.8223	105.587	118.788	117.252	110.802	110.286
asnB	697513	699177	200.812	185.014	185.286	320.714	388.623	357.913	1923.44	1930.25	2047.62	1873.76	1800.49	2133.49	349.132	303.296	326.456	335.72	351.767	343.442	412.571	451.683	380.737	108.137	114.691	108.509	2035.42	2004.92	2055.29	1130.79	1449.96	1502.78	298.78	305.767	341.427	353.294	346.277	331.335
nagD	699574	700326	58.9266	83.336	77.8108	171.382	159.953	108.811	130.423	144.986	130.339	187.745	169.505	173.762	178.249	180.8	154.801	222.26	223.65	198.733	192.742	206.999	184.471	141.701	167.805	152.2	134.052	138.453	144.588	168.642	178.884	173.665	202.034	195.412	209.847	202.195	213.201	199.96
nagC	700374	701594	37.0825	41.8757	46.5808	65.2655	52.9747	41.1807	62.265	76.7015	66.2681	63.2509	50.7669	51.1065	48.5458	51.9334	51.9132	55.3316	56.0767	57.1188	57.5082	69.9304	62.9807	60.1049	55.6302	55.5802	55.1512	55.2585	64.3539	47.4382	41.0637	52.9247	84.7447	76.8726	87.9595	69.0295	59.2151	55.102
nagA	701603	702751	236.401	230.807	215.252	162.149	173.871	162.767	145.131	140.652	145.253	89.7832	103.892	101.263	161.801	164.394	155.349	101.208	95.4993	96.235	54.6219	51.3353	49.5186	44.535	47.145	48.118	212.882	195.764	183.306	140.626	124.891	121.05	143.519	138.521	147.084	123.733	102.913	106.998
nagB	702811	703611	286.975	244.379	285.908	210.088	203.474	211.401	278.746	235.91	244.741	139.598	160.288	139.206	412.639	321.167	391.159	247.164	238.755	239.22	89.2079	81.9428	90.3026	117.991	100.318	94.5386	264.213	262.072	261.489	144.182	131.086	121.473	142.479	147.33	148.456	224.886	147.028	165.669
nagE	703944	705890	381.044	383.324	368.961	278.206	290.475	301.19	62.6554	62.8084	51.1476	86.0212	106.633	91.8157	29.2929	35.3007	27.5327	71.1331	66.2371	68.3403	71.8531	82.8236	71.2304	67.6777	74.41	85.8183	101.838	110.953	104.567	188.62	195.732	174.09	47.2384	45.5016	53.366	47.8496	47.523	42.9357
glnS	706093	707757	187.206	219.584	209.159	347.639	366.729	366.132	252.728	248.281	265.475	348.721	339.05	360.228	287.533	279.403	246.771	322.049	326.669	343.357	428.636	425.351	424.096	600.845	627.763	597.683	253.582	244.932	251.078	490.696	461.883	477.604	365.805	354.004	396.804	293.746	290.616	292.929
chiP	708334	709740	5.96126	4.54396	4.81382	1.40935	2.51076	3.86082	0.506731	1.01396	0.639182	0	0.685915	0.23981	0.125422	0.700766	0.713055	0.121601	0.115081	0.607151	0.472746	0.735824	0.695834	0.228843	0.287451	1.34023	0.363614	0.138239	0.396203	1.61204	0.111396	0.526067	0.139593	0	0.425383	1.67725	0.611949	0.449842
chiQ	709790	710116	22.9238	6.4717	6.85605	2.40871	2.8231	6.10972	2.88683	1.44413	2.73105	1.86193	2.93073	1.53696	0	1.99612	0.609338	1.55871	1.47513	1.29709	1.61593	1.04799	0.849459	4.88892	0	0.636272	2.0715	4.13461	5.0786	0.626166	1.4279	0	3.57866	2.70905	0.908773	1.30298	0	3.20342
fur	710200	710646	339.951	391.538	412.277	256.126	383.415	217.75	504.907	501.978	503.363	476.075	526.017	466.997	461.37	440.611	425.846	446.934	519.967	494.625	556.069	524.904	567.495	618.807	673.709	592.581	499.784	539.272	576.854	596.486	579.059	597.249	224.82	208.1	173.939	408.486	312.926	292.707
uof	710639	710725	270.84	142.377	165.916	150.143	45.546	82.8885	87.3267	90.0172	116.828	63.7194	64.476	69.5048	66.8083	69.5316	113.946	57.1526	95.5557	57.0722	41.4756	38.4264	77.8671	114.727	112.585	83.9878	100.64	160.266	153.11	229.594	132.636	142.856	74.3567	59.5991	76.6399	26.2769	40.2662	58.7294
fldA	710935	711465	406.103	385.939	342.34	404.88	443.132	307.339	626.629	626.491	572.702	435.322	391.655	467.306	936.884	801.813	901.478	635.743	696.46	678.667	594.173	593.558	581.379	983.716	993.531	907.116	664.713	615.414	604.677	638.478	572.094	576.92	636.184	668.816	572.834	565.261	541.3	558.655
ybfE	711605	711898	7.07523	7.19078	1.52357	25.4253	18.8207	12.2194	16.8399	24.0688	20.23	9.65445	4.07045	10.8157	20.2449	25.506	20.9883	39.8337	26.7709	30.2655	34.1141	45.413	33.0345	81.482	71.645	74.9386	12.0838	22.3138	23.8255	42.4401	29.0868	38.2948	80.1886	47.4084	54.5264	36.194	33.7005	46.2716
ybfF	712038	712802	57.4586	45.8834	54.2057	81.247	73.7535	67.7319	61.4016	55.2265	44.2017	68.2708	67.6872	68.4629	78.7515	70.3321	63.0998	72.3338	76.0614	79.7004	71.5177	72.7249	73.0004	70.1636	55.1491	58.5072	72.988	76.9011	66.4362	56.5017	53.5833	48.2913	156.077	169.369	148.776	135.49	114.822	110.944
seqA	712987	713532	209.752	260.636	201.935	140.442	203.634	142.493	247.274	264.756	223.259	188.024	172.2	167.218	207.125	219.573	193.024	221.115	250.047	223.767	262.744	255.756	258.11	513.096	564.402	485.34	251.212	282.613	281.189	193.085	189.97	217.077	572.912	588.663	468.689	251.02	245.495	248.782
pgm	713558	715198	377.066	431.939	418.369	491.237	455.952	486.146	348.988	365.828	335.318	288.157	290.76	286.198	369.289	363.218	348.468	420.614	401.417	414.849	308.959	311.338	307.859	422.178	430.823	428.113	540.972	524.997	520.474	462.163	405.378	466.83	1179.76	1104.02	1238.62	482.687	413.579	426.067
ybfP	715412	715906	0	0	0.908634	0	2.61902	1.21458	2.86944	1.9139	4.22271	1.23381	0.971024	1.35796	1.06533	3.96819	0.807556	3.78722	5.53914	4.2976	5.08629	3.81949	5.91039	11.0148	6.51094	4.63788	1.02951	1.957	2.24356	5.39408	5.04638	1.98595	0.790468	1.79515	1.2044	3.02198	2.07915	2.12275
ybfG	715947	716597	5.78352	0	3.45948	2.43081	4.2735	0.924865	1.45666	0.728687	5.51221	1.56584	0.739404	1.55106	3.78568	1.00722	5.22689	4.45686	2.72922	4.14515	2.03845	1.58641	1.71451	0.493377	1.23947	0.642109	0.522626	0.596078	1.13893	1.89573	2.16149	1.8903	3.31054	2.39217	1.83422	3.28735	3.16642	2.26297
ybfI	716721	716870	0	0	0	0	0	0	0	3.11478	1.9635	0	0	0	0	0	0	0	0	0	0	0	0.916084	0	0	1.37235	0	0	1.21709	0	0	0	0	0	0	0	0	0
potE	716946	718265	11.4359	17.7568	16.4172	4.8065	5.07006	6.24826	13.1413	10.8064	9.30992	4.17984	5.84816	4.85601	10.1589	9.70903	7.44746	4.79512	2.82092	4.85307	1.5115	1.56842	0.847533	0.731675	0.765885	0.952243	21.0556	20.3315	15.7643	4.37322	3.68037	3.55085	12.9432	13.0077	12.9207	7.47517	3.26095	6.0727
speF	718262	720460	1.71772	0.484937	0.821979	0	1.01539	0.7325	1.18974	0.865688	0.545714	0.46506	0.219605	0.767783	0.401556	0.598293	1.09581	0.467188	0.810585	1.16632	0.968679	0.942336	1.27303	0.439603	0.552188	0.286062	0.232832	0.708147	1.43763	1.40759	0.49931	1.12285	0.357541	0.405988	0.817153	1.36689	0.705326	0.384061
ybfK	720583	720840	0	0	0	0	0	0	0	0	0	0	0	0.647762	0	0	0	0	0.621703	0	0.510783	0	0	0	0	0	1.30957	0	0	0.791704	1.20359	0	0.754124	0	0	0	0.661186	0
kdpE	721056	721733	21.5997	29.7926	32.5587	19.8427	21.0676	21.6128	46.5136	51.785	50.2898	26.4662	18.4623	30.2879	31.1622	38.2077	38.3856	34.7448	29.7842	30.1703	19.9678	22.3449	22.434	20.3741	19.6404	20.3495	36.89	36.3503	37.4618	15.7783	13.608	11.6183	34.105	33.8035	33.4685	26.5189	20.7793	26.079
kdpD	721730	724414	30.4883	28.9999	34.8465	24.3963	18.785	22.4273	33.8462	42.7274	36.099	24.0776	24.1065	28.4921	23.2899	29.6522	22.3673	19.6462	18.4721	21.763	12.5478	12.5443	10.5329	9.24311	8.97162	9.99855	37.1934	37.6348	35.4696	21.832	15.2511	17.2929	30.8274	28.9348	30.6812	23.4348	16.1142	17.3042
kdpC	724407	724979	10.2149	14.831	22.7821	11.0399	5.17569	7.00072	24.3952	20.6841	21.9053	9.245	10.4941	12.3277	18.4214	34.8802	31.419	14.5858	12.6769	16.3488	4.86042	3.00206	4.86669	4.48151	2.4628	3.28078	20.1755	20.6423	17.781	7.8923	7.90797	4.29256	9.22624	9.70038	9.89238	8.58477	5.0932	4.77176
kdpB	724988	727036	1.02405	2.08154	1.54361	2.3242	2.36084	3.34069	3.36586	4.41261	3.80643	3.29377	2.71007	5.43779	11.5484	15.8902	14.013	7.1023	10.2799	9.80406	3.50828	3.62354	4.37149	2.67318	1.08635	1.94416	4.1642	3.41961	3.35769	3.92727	1.76051	2.65084	2.68574	4.24774	4.09214	6.49587	2.52295	5.76991
kdpA	727059	728732	1.25304	1.2735	4.85688	2.84392	1.55548	2.88545	2.4143	1.98923	1.79139	2.68686	0.432531	2.8228	8.85809	8.83793	9.11282	5.0098	4.54766	6.72138	1.43092	2.5778	1.83872	1.92408	0.725056	1.50247	2.34387	1.62722	1.77665	2.09469	0.842944	2.65386	1.76052	1.33272	5.0072	3.33322	1.44065	2.52148
kdpF	728732	728821	0	0	0	0	0	0	2.5609	5.12432	0	2.20228	0	0	19.0156	24.7905	32.4325	9.21817	13.9582	13.8078	0	3.71868	3.01421	0	0	0	3.67524	4.19178	4.00463	6.66564	0	2.65862	0	0	3.22468	0	0	0
ybfA	729134	729340	284.182	96.6133	109.893	170.33	162.369	140.174	2564.23	2516.7	2612.18	964.568	1167.48	1142.4	2098.57	1924.4	2390	619.698	606.56	611.487	190.449	173.742	198.895	81.4354	74.3061	83.9878	3648.28	3435.19	3557.6	1212.26	1124.91	1139.71	3376.98	3453.56	2704.77	451.484	322.952	354.39
rhsC	729583	733776	1.00136	2.28984	1.29378	0.946956	1.15426	1.1049	1.19167	1.02193	0.787364	0.829595	0.345654	1.24876	1.30622	2.1973	1.48523	0.65364	0.850564	1.15586	0.254114	0.618008	0.36735	0.461285	0.386282	0.400228	0.895824	0.8824	1.10922	1.13238	1.27242	1.41387	0.656557	0.852024	1.00037	1.38308	0.616761	0.755632
ybfB	733776	734102	5.09417	9.70755	8.22726	3.61307	1.12924	1.22194	2.88683	4.33238	4.55175	2.48257	0	4.09857	4.82306	3.99224	4.26537	1.55871	2.45855	1.72946	1.21195	0.523996	1.27419	1.95557	0.6141	0.636272	2.58938	5.90659	8.46434	3.757	2.85579	2.99699	2.98222	3.38631	4.54387	3.25746	1.04588	1.92205
ybfO	734133	735653	2.75767	1.40135	1.48458	1.56472	0.611302	0.926079	1.71903	2.50164	1.77411	0.940739	1.11056	0.887485	0.696242	1.08058	0.39583	0.562526	0.638836	0.936223	0.26243	0.340391	0.183938	0	0	0.137775	1.34566	4.86015	2.56596	0.813523	0.721443	0.486715	0.774907	0.293303	0.590345	0.423214	0.566173	0.277462
ybfC	735650	736219	30.0716	29.8173	13.4249	9.01691	5.85313	6.6855	32.0045	22.4558	31.4571	12.1529	6.32945	11.5071	18.2092	9.77159	10.5278	6.2838	7.36278	8.2172	3.02459	1.20711	2.6907	2.25249	4.24404	2.56507	21.1759	25.1726	24.3737	3.60619	4.65997	2.58902	24.7321	19.5023	17.2715	12.3818	6.32454	12.5453
ybfQ	736445	736684	0	0	1.86214	1.63555	0.766768	0	0	0	0	0	0	0	0.727759	0	1.65499	0	2.00326	0.587162	0	0	0	2.65571	1.66793	0.864072	0	0	0.766319	0	0	0	0	2.75922	0	0	0.710163	0
ybfL	736825	737961	1.47463	0.936694	0	1.04589	0.490328	0.35372	0.417831	0.418036	0	0	0.212092	0.296607	0.62051	0.866737	0.529162	0.300803	0	0.375475	0.350828	0.606732	0.368844	0.283043	0.177766	0.184184	0.749556	0.17098	0.653388	0.181259	0	0.216887	0.690619	0.392099	1.05226	0.37718	0.605508	0.185461
ybfD	738092	738853	0.549371	1.39586	0	0.519526	1.70493	0.263556	0	0.622956	0.3927	0.535457	0.316059	1.10501	0.231171	1.72214	1.57711	0.224128	0.21211	0.746041	0.871336	0.226038	0.183217	1.26537	0.264906	1.92129	0.223397	0.254794	0.730257	1.89078	0.821273	0.646409	0.514579	0.584305	0	0	0.451162	0.829121
ybgA	739001	739510	6.5539	6.24462	9.70272	3.09893	5.8113	4.71627	50.604	43.6616	51.5332	25.1524	24.5084	24.7172	37.5754	54.5723	36.0614	22.7274	20.5598	29.7599	4.41783	6.74147	6.01079	0.628984	4.34539	1.22789	41.9751	54.3337	52.271	9.66712	13.7779	10.6034	4.22045	8.71332	4.09214	9.63904	6.39147	7.00631
phr	739507	740925	4.13767	8.26029	5.40963	3.91289	5.89635	3.82824	21.6056	15.4162	19.4362	12.8188	10.882	13.1971	13.0582	15.0551	13.8579	11.3341	12.5521	14.9503	3.4688	3.76968	3.94264	3.8575	3.56282	3.10082	18.1475	18.6419	17.9406	5.08595	6.73782	7.30278	5.12136	3.61492	1.89807	3.47738	2.91257	5.05519
dtpD	741075	742556	5.66019	7.19078	11.2744	13.6494	20.8282	14.5275	8.17936	14.1203	17.1955	19.8606	13.8395	11.0434	11.4324	14.6382	11.7805	18.1272	19.2313	18.6397	29.3561	30.5082	27.4659	5.43213	5.86807	5.79714	33.9496	35.8333	36.7415	44.2491	42.4138	45.6208	23.0625	21.6724	24.032	26.6388	32.5384	40.1496
ybgI	742827	743570	510.286	537.489	491.268	483.097	432.014	427.803	776.024	851.686	775.369	824.184	834.433	869.093	681.104	703.252	637.162	588.512	525.458	534.24	368.712	362.041	298.709	128.722	123.708	136.326	756.347	701.39	703.73	545.494	469.524	509.728	458.471	436.222	458.073	553.742	506.62	504.648
ybgJ	743593	744249	177.022	195.769	172.087	220.397	204.393	180.237	229.503	251.278	227.132	274.635	212.478	268.2	176.578	222.568	185.543	267.059	252.739	264.391	177.753	175.277	152.903	61.6004	59.5677	63.9453	339.467	307.143	325.031	289.602	220.372	242.756	461.051	493.386	485.285	304.898	282.91	297.598
ybgK	744243	745175	264.015	252.127	246.071	196.171	179.158	201.19	365.897	335.019	371.668	344.198	359.578	375.882	184.592	212.888	193.562	197.47	211.152	214.935	122.775	130.982	123.988	43.0914	33.992	38.5842	364.803	366.095	367.855	241.515	197.175	202.873	277.786	339.782	331.295	225.099	215.896	210.974
ybgL	745165	745899	44.9881	50.6424	51.504	51.1607	33.3264	31.9643	105.205	91.6961	103.395	67.1607	57.3338	50.399	66.6166	76.3152	62.1227	88.2846	67.0605	78.8802	51.3026	48.2673	47.8598	20.1121	19.2218	20.2003	94.0175	84.7812	95.8833	68.0383	50.2279	52.2645	53.8739	41.7921	36.9789	46.3195	45.8315	34.0917
nei	745935	746726	8.45824	8.0591	10.2453	9.99843	22.4996	11.1589	38.3458	37.7653	44.2121	44.8268	34.9752	38.0664	25.8039	27.3431	27.3167	29.1155	36.9432	34.9971	34.0413	37.1938	34.3791	19.4819	20.9026	19.0161	56.5363	74.5345	70.7384	78.7551	68.7545	73.3979	61.8951	58.4746	49.0395	39.2125	39.7236	43.6149
abrB	746723	747769	2.80179	2.03396	5.60238	1.13554	3.19414	3.84039	1.58776	2.72321	2.00277	3.12095	2.53299	2.57624	3.70533	2.50941	4.02163	3.91904	3.55436	4.34836	3.80898	4.61117	3.87111	2.76573	2.70204	1.19983	1.95313	2.5989	2.12818	4.72308	4.63726	6.12241	13.8716	13.6227	8.56843	10.2377	14.1343	13.0883
ybgO	747921	748982	2.36771	6.01595	7.223	0	5.59849	1.51452	2.90716	0.447476	0.56416	0.576936	0.454056	1.42873	1.49447	8.65923	1.69928	0.643974	1.21889	1.47369	0.375534	1.13656	0.526426	1.2119	1.33199	1.18293	0.481405	1.46417	2.62275	2.32828	0.737411	1.85729	1.2937	0.419712	2.53433	1.21123	1.94445	1.7867
ybgP	748979	749707	0	0	1.23634	0.542948	1.78179	0.550876	0.32536	0.65104	0.820807	0.559596	0.990922	0.923857	1.44955	0.899891	1.64821	0.936929	0.221673	0.389837	0.182124	0.472456	1.34034	1.32241	0.553697	0.573687	0.933873	2.13025	1.27196	1.41144	0.643724	1.3511	0.806666	1.52662	0.819386	1.46853	0.471502	1.733
ybgQ	749722	752169	1.88615	1.74269	1.29233	2.10799	0.988258	3.5372	0.87453	0.388871	1.10312	3.50964	1.08512	3.79381	1.01013	0.806267	0.902447	4.47707	2.11851	5.58846	6.52702	6.34953	4.00296	0.263295	0.248045	0.771002	1.11562	1.35194	1.89938	4.97407	1.73025	3.32897	0.722741	0.182372	0.367069	4.82439	4.22447	4.31305
ybgD	752229	752795	0.737314	1.87339	0	0.697259	0.326885	0.35372	2.08915	0	1.05409	0.71864	0.848368	1.77964	0.930766	1.15565	1.4111	1.20321	0.854023	1.25158	0.46777	0.303366	2.21307	2.26434	1.77766	2.21021	0.299822	1.7098	1.30678	2.1751	0.826677	0.867549	1.03593	1.1763	0.526132	0	0.605508	0.741845
gltA	753185	754468	2652.89	2754.62	2317.35	3909.84	4074.82	4008.13	3220.11	3003.41	3278.89	4340.68	5081.62	4790.59	1635.03	1441.3	1511.47	1728.03	1785.79	1740.99	3733.43	3620.81	3726.62	692.471	671.731	668.411	3919.25	3835.8	3906.33	3412.44	3325.29	3674.77	2739.67	2672.58	3090.99	2745.29	2374.27	2527.58
sdhC	755177	755566	2002.96	2347.6	2168.08	2449.35	2695.31	2579	220.589	219.485	207.157	784.853	637.992	567.424	572.835	573.238	499.89	855.545	879.035	836.477	1473.92	1683.87	1589.2	750.43	812.675	829.727	273.09	294.112	361.059	1262.94	1425.61	1369.01	426.708	423.677	422.753	1249.47	1549.61	1443.4
sdhD	755560	755907	1780.46	1861.86	1579.24	1939.63	1741.69	1957.62	394.225	342.147	393.707	1615.16	1162.77	1463.79	827.798	779.767	780.838	1069.29	1084.54	1079.25	1764.99	1874.52	1859.63	965.248	943.405	1100.7	588.651	607.521	711.969	1877.96	2000.72	2060.43	957.216	822.671	971.455	1179.09	1347.12	1367.34
sdhA	755907	757673	1732.36	1822.55	1684.22	3090.58	2718.24	3460.13	282.567	304.245	330.966	1172.41	1064.81	1200.37	702.486	761.064	707.648	1023.32	982.387	987.236	1855.03	2164.81	1772.52	1091.79	1111.04	1153.41	495.703	458.772	512.882	1209.22	1234.1	1293.39	762.508	734.761	868.849	1347.41	1773.47	1670.74
sdhB	757689	758405	3009.01	2844.58	2682.32	2726.86	2644.52	3001.63	501.136	483.18	511.541	1495.13	1289.86	1510.56	888.403	889.272	978.317	1173.06	1177.09	1153.33	1994.72	2097.12	2091.12	1086.32	1141.33	1143.75	645.38	662.72	755.724	1295.49	1377.84	1449.17	670.85	655.28	627.281	1497.78	1638.45	1753.66
sucA	758706	761507	630.928	748.433	755.456	796.576	943.979	1103.06	203.776	204.556	216.128	621.228	692.427	681.688	905.474	894.145	788.842	921.533	899.135	929.941	708.729	1027.46	708.899	1039.9	1046.72	1117.07	217.081	200.268	223.259	365.976	432.009	413.408	645.914	621.169	706.17	908.257	1270.92	1218.58
sucB	761522	762739	1979.15	2239.73	2110.18	3119.61	2574.97	3355.39	666.897	718.55	792.742	1696.87	1684.57	1701.74	1977.45	2348.14	2392.23	2480.31	2271.83	2438.3	2836.73	3279.22	2808.38	3544.07	3067.18	3490.55	759.597	753.011	844.299	1461.51	1456.84	1614.93	1620.55	1474.79	1707.51	3156.22	3479.24	3762.89
sucC	763014	764180	3444.05	3461.78	3350.43	5961.9	5674.15	5759.11	517.446	542.954	553.843	1495.66	1450.5	1481.13	1782.06	1926.62	1747.17	2033.61	1941.76	1997.4	2769.64	3035.09	2753.74	1992.82	1744.72	2013.73	661.247	576.256	675.787	1287.49	1244.2	1267.96	1236.98	1059.6	1248.28	2990.23	3336.2	3192.17
sucD	764180	765049	3533.05	3623.04	3443.77	4793.38	4315.56	5056.45	505.791	537.701	510.328	1255.85	1147.72	1170.68	1931.93	2024.45	2034.31	2200.67	2162.97	2165.05	3050.5	3122.24	2988.97	1906.07	1768.86	2046.54	589.434	603.731	694.948	1120.04	1135.1	1198.87	998.336	928.548	935.412	2632.86	2805	2913.22
mngR	765153	765875	18.5242	17.6501	22.438	20.8025	20.0184	27.216	22.6354	8.53347	19.8622	23.1331	24.3117	24.9174	14.8589	10.8879	18.5571	24.0891	19.8919	23.1905	15.6084	15.2435	20.4642	20.4446	17.5856	18.2205	17.4194	19.8676	21.8021	17.9311	26.8271	27.5859	22.5022	20.6257	20.2409	34.9437	25.6715	25.0449
mngA	765984	767960	1.91031	4.31447	3.65656	2.40871	2.25848	3.564	0.721708	0.722063	0.910349	1.34473	1.34325	2.13467	0.803843	0.831718	1.32023	0.432975	1.31123	1.58534	2.22191	2.18332	1.69892	3.58521	1.2282	1.69672	0.6905	2.16575	3.00954	1.14797	0.872603	2.37261	1.59052	1.80603	3.02924	2.28022	1.22019	2.98986
mngB	767978	770611	3.0281	4.8593	4.8047	4.22004	4.16881	5.04625	7.49624	5.78307	7.63285	5.2038	6.14319	6.02662	6.03568	5.62048	5.7953	4.22631	4.49196	4.70732	3.18499	3.08198	2.81704	1.46834	1.61385	2.30911	9.6564	10.2005	9.60383	7.13074	4.40769	5.53198	10.0764	8.56017	10.9177	6.27775	3.86106	5.05113
cydA	771458	773026	554.21	548.18	520.144	225.012	283.398	264.339	568.896	517.488	588.409	240.772	267.778	266.182	888.84	840.581	895.657	335.717	348.27	396.274	110.926	117.479	98.9685	85.1829	91.0134	99.9092	656.743	636.21	641.448	222.934	221.914	216.895	330.548	333.539	407.11	195.846	172.131	173.364
cydB	773042	774181	483.511	531.58	509.111	248.616	290.001	280.822	524.668	531.181	503.846	238.321	238.189	265.95	732.137	787.525	817.344	341.716	322.115	372.492	98.3238	110.135	90.4975	66.3404	84.749	98.096	587.904	593.791	551.478	196.692	175.62	175.434	443.247	487.274	559.122	208.973	196.424	189.229
ybgT	774196	774309	2941.88	2701.52	2510.02	1351.97	1084.51	1426.85	1972.48	2016.22	2038.72	982.049	911.343	1038.96	2419.91	2907.94	3122.78	1214.86	1020.74	1248.76	349.808	289.676	311.468	273.027	261.544	272.781	1973.37	1929.18	2035.64	748.83	644.384	676.243	1794.99	1684.82	1514.86	843.432	718.303	717.402
ybgE	774309	774602	35.3762	28.7631	22.8535	14.7199	28.231	12.2194	43.3025	46.5329	38.437	24.8257	13.8395	17.0774	105.393	73.1911	101.556	76.7808	78.1273	83.5905	21.5458	22.7065	29.7311	32.5928	30.0227	33.9345	57.5417	62.3474	55.1749	34.0913	27.5002	19.1474	64.2834	59.4486	62.6044	31.8507	29.6332	24.9155
ybgC	774752	775156	32.9623	20.9379	24.3995	13.6376	33.3375	12.3542	69.4644	60.7382	62.5865	35.6414	29.6305	31.0783	131.334	108.979	99.5551	121.449	133.232	117.152	89.8566	101.717	96.1888	97.2751	129.638	117.851	54.8719	68.7944	56.5949	93.6947	83.9239	86.6592	110.474	96.9581	75.7088	74.2989	68.0973	62.7023
tolQ	775153	775845	58.572	61.3696	60.4633	73.092	88.0759	81.6911	139.613	150.637	163.157	135.07	108.386	124.613	168.715	159.001	133.188	202.498	195.603	224.066	190.203	197.763	173.59	196.568	222.161	232.294	134.313	112.862	134.578	150.226	143.754	153.111	162.042	148.998	151.24	111.821	107.856	119.383
tolR	775849	776277	55.4521	54.3803	64.9421	48.7597	61.6769	48.5383	137.826	150.029	132.127	104.777	99.0647	81.7934	110.119	140.283	113.108	137.325	135.22	149.947	106.775	108.074	96.3605	157.6	168.878	153.103	127.778	132.652	144.403	126.755	104.349	129.921	116.638	112.783	93.0231	62.2085	74.3008	74.3906
tolA	776342	777607	32.7869	38.7078	47.4251	42.2806	47.4254	36.5428	47.1072	63.4664	50.1876	55.359	47.4424	43.299	52.3987	61.5117	58.4705	62.422	56.7733	62.6265	48.4302	56.2769	49.8129	68.6529	59.8857	57.0839	42.4217	40.0894	45.3432	47.2215	37.9985	40.3318	44.6698	54.9495	47.5011	39.3052	37.5329	38.1533
tolB	777740	779032	622.945	670.69	558.991	598.916	655.156	583.238	1809.93	1725.7	1800.17	1388.8	1259.11	1330.61	920.934	1084.65	939.932	1103.76	1063.61	1128.01	672.847	762.123	673.118	686.916	706.784	683.859	1027.9	1055.5	1022.75	805.174	843.759	741.563	952.543	965.381	1024.41	685.289	686.95	686.155
pal	779067	779588	1051.87	1027.15	1077.38	1707.85	1818.88	1790.39	2562.19	2428.19	2629.35	2737.46	2683.58	2989.73	3315.26	3623.59	3766.54	4041.84	4114.71	4514.14	5009.07	5027.82	4972.64	4941.44	4645.19	4866.9	2555.99	2493.83	2683.63	3991.4	4032.32	4056.81	3945.53	3647.04	3777.54	3267.48	3176.27	3545.51
ybgF	779598	780389	182.909	220.282	199.783	157.475	216.793	159.268	478.125	496.343	486.333	561.108	449.507	486.995	386.836	439.975	386.987	417.754	387.393	429.477	476.243	533.112	453.804	671.313	608.724	644.171	377.697	343.496	382.503	323.078	352.663	340.243	290.659	300.245	228.599	250.419	262.653	269.934
nadA	782085	783128	207.525	207.039	199.238	448.304	356.633	377.822	425.828	500.685	469.417	346.831	384.5	361.869	78.5417	95.3163	79.5107	175.224	151.726	153.991	310.94	286.877	287.149	413.891	398.725	426.357	474.338	442.707	451.043	231.699	203.124	245.362	384.065	429.062	419.624	466.741	567.485	637.307
pnuC	783166	783885	155.203	129.971	142.071	135.228	215.188	156.444	313.928	280.796	359.418	252.12	277.568	256.288	66.7757	54.21	63.4116	83.2389	71.8182	85.8451	109.159	102.125	94.9914	121.838	136.223	139.98	334.234	378.243	386.339	147.474	147.51	146.367	349.551	357.038	391.979	190.906	169.944	198.851
zitB	783882	784823	68.4883	58.7589	71.8253	31.5427	30.7584	34.1368	34.2754	26.7278	31.79	30.776	29.1677	37.3913	24.1408	20.5632	22.768	17.4179	23.3523	20.9869	16.2235	15.3706	13.6453	6.82897	3.64561	4.88818	46.2964	49.5029	45.1252	30.8312	25.9288	29.3039	34.5748	42.3343	41.2554	79.6269	55.6971	56.3802
ybgS	784937	785317	306.446	261.396	265.136	66.2396	85.8841	51.4553	2060.98	1959.61	1850.21	275.75	266.971	286.619	951.005	942.622	886.539	128.147	96.3445	120.387	9.72085	9.9068	7.66504	3.36113	2.63871	2.73398	1526.96	1450.71	1323.88	105.47	72.8078	65.6761	221.942	246.196	177.282	227.31	111.901	100.758
aroG	785633	786685	101.087	144.602	122.98	423.783	480.633	412.406	512.638	526.655	499.839	923.401	686.202	654.81	589.15	642.19	555.069	847.385	848.354	826.222	1374.3	1375.49	1390.86	198.001	174.635	165.431	435.824	465.883	491.637	766.662	747.414	809.186	1168.47	1073.46	1210.66	1529.99	1423.05	1537.24
gpmA	786843	787595	2347.61	1906.84	2143.99	1860.49	2158.51	2264.5	2648.47	2501.32	2713.27	1900.47	1878.31	1932.85	4060.9	3609.46	4068.18	2120.09	2414.86	2467.65	2319.6	2103.62	2302.27	1985.52	2074.78	1970.55	3288.22	3173.86	3216.65	2048.58	2100.06	2091.17	1910.47	1862.77	1826.74	2510.52	2390.18	2400.35
galM	787797	788837	261.259	251.615	243.587	327.391	273.776	307.838	234.742	239.65	231.354	287.993	213.994	281.129	376.39	413.593	395.614	533.425	483.84	529.721	328.561	300.289	313.751	210.167	199.547	214.193	248.818	263.251	251.855	292.535	219.655	264.54	310.511	311.268	327.185	362.851	281.5	282.104
galK	788831	789979	201.744	199.291	205.039	273.583	301.16	321.333	46.7231	49.6418	47.2007	47.6473	48.273	41.9729	455.009	479.459	463.43	293.354	315.937	317.191	102.648	104.472	110.961	84.8686	79.1613	86.7583	67.9441	65.8185	59.3238	50.0444	49.493	43.5695	45.9604	54.1281	58.5733	74.0903	73.7016	69.1906
galT	789983	791029	72.4464	95.5963	101.274	172.98	162.724	166.481	25.8578	27.2321	23.461	37.0613	32.4683	34.7793	235.457	264.429	233.638	255.064	252.36	266.337	86.8448	82.3423	96.3772	114.624	110.977	123.182	41.8295	40.283	37.9525	52.1507	54.7496	48.2729	59.2354	59.1734	69.1187	85.178	66.5626	68.4617
galE	791039	792055	85.2899	94.2204	105.14	184.692	220.119	197.865	63.5103	72.8859	71.8641	126.1	115.44	113.539	689.351	662.272	631.435	479.914	504.769	522.042	146.515	156.814	161.735	198.03	220.733	207.911	92.989	84.4643	87.0831	107.572	99.4767	101.325	61.1706	56.3124	50.8646	119.932	107.095	112.346
modF	792316	793788	53.8149	41.2374	61.9274	78.6259	90.5114	85.5112	74.2244	68.1263	81.6169	101.296	102.054	91.1764	56.672	64.7117	58.9894	146.25	150.721	141.424	113.986	125.003	104.076	10.9305	11.8077	9.53114	85.5652	80.5554	90.7106	82.5979	84.4935	101.179	114.415	113.868	117.032	255.34	258.621	259.699
modE	793856	794644	44.0433	62.0205	69.7032	45.1634	40.6997	37.422	64.0516	63.1805	75.1038	52.2375	53.1194	54.0071	59.8417	59.4678	65.5038	54.9878	62.4882	63.954	54.2011	59.1679	55.9227	72.9264	52.7103	59.6505	70.7763	76.2935	92.1672	71.4873	60.4873	75.8612	52.9344	53.0522	48.8466	72.75	59.0485	70.2083
acrZ	794773	794922	508.168	321.047	458.415	613.041	526.093	535.02	686.472	660.334	649.918	605.066	527.818	580.128	841.461	777.118	965.98	945.82	769.96	898.047	643.046	591.088	613.776	698.061	761.605	694.409	625.512	784.766	789.894	1129.06	927.012	979.309	894.081	801.959	782.08	854.349	772.616	742.063
modA	795089	795862	179.574	141.553	186.358	178.003	154.671	147.129	28.5061	26.9868	28.9976	82.2412	65.0361	79.8548	26.4016	27.5527	27.1732	56.932	50.7468	54.5381	177.066	195.619	178.583	112.124	122.583	103.499	21.5548	20.8213	19.8917	61.6979	53.5691	53.778	51.9298	65.0067	53.2632	71.6642	65.7408	65.3053
modB	795862	796551	29.1095	35.4403	31.342	20.6461	20.7027	16.8745	5.8424	9.62751	10.404	7.38861	4.88455	8.53868	8.6764	16.6344	10.736	12.8655	14.5172	12.5592	50.2093	60.8834	48.3383	27.4711	33.0444	27.2688	8.63125	9.28179	6.71773	8.34888	9.74596	8.20603	24.4258	22.2529	20.772	20.4755	11.9529	13.4239
modC	796554	797612	30.0757	33.1812	43.4604	25.8222	26.6679	22.2124	8.52186	13.0134	9.33494	12.9213	10.9281	12.5765	11.823	11.1648	9.8458	7.91096	13.1401	13.8381	47.5764	55.0344	46.4563	29.1678	28.0508	28.4705	11.1036	11.3794	8.24117	9.92314	8.57813	10.7096	19.4602	16.6255	18.3552	18.0173	12.0246	8.75964
ybhA	797613	798431	32.2104	23.3832	35.2311	40.1306	42.3877	30.6601	61.1345	72.4698	73.4592	100.164	81.1833	84.7386	120.264	114.194	120.111	111.594	118.639	129.662	89.3629	102.868	93.27	104.023	136.088	129.762	64.243	63.3126	68.4149	113.373	117.706	107.684	38.5512	35.3462	29.1869	52.5712	50.1754	46.0404
pgl	798586	799581	660.062	674.476	681.241	487.746	426.551	469.641	729.749	707.448	686.835	549.036	520.358	538.506	604.532	634.653	607.874	461.169	432.543	466.032	282.643	257.214	268.256	271.636	254.584	250.955	491.826	507.293	538.329	439.952	356.431	408.126	469.113	466.233	474.309	712.768	556.23	570.575
ybhD	799622	800575	8.3439	11.1581	13.2393	8.30591	8.76135	5.05632	7.46594	8.96354	10.0452	7.49052	6.56887	5.12321	5.35895	8.94813	5.0428	3.94156	3.05199	5.06911	2.50748	2.34895	2.48979	1.68583	2.5411	2.41344	8.57173	7.33232	7.58872	1.94327	4.26728	4.13377	5.14176	6.77263	8.77436	4.04375	4.14744	2.20926
ybhH	800759	801811	1.98991	0	2.99952	1.12908	2.11733	1.90929	1.12767	0.451289	0.284484	0.387902	0	0.800501	0.167467	0.311894	0.761672	0.811827	0.614638	1.48625	1.00996	0.163749	0.796368	1.83334	0.191906	0.198835	0.80918	0.184581	0.705362	2.5438	0.297478	1.40484	0.931944	0.423289	1.98794	2.4431	0.817091	0.800855
ybhI	801887	803320	1.46231	1.48619	1.25957	0.553149	0.777974	0.982147	0.49721	0.994909	0.418115	0.855166	0.168257	0.470608	0.123066	0.687599	0.559726	0.35795	0.903351	0.992905	0.463864	0.481333	0.877834	0.898173	0.141025	0.292233	0.237855	0.406926	0.259172	1.43796	0.546515	0.172061	0.13697	0.62212	0.417391	1.1969	0.12009	1.17704
ybhJ	803503	805764	9.09191	5.18593	5.99337	4.5622	4.11313	4.89587	2.31329	2.52483	2.25477	5.87762	2.98895	5.52356	29.9818	31.9908	30.8059	25.0563	25.3605	28.3471	2.53091	3.58816	3.03218	3.70392	2.14732	3.42997	1.35814	1.80718	2.46643	11.4949	7.90544	9.27875	2.34628	2.6642	2.25087	3.70186	4.19043	4.10717
ybhC	805998	807281	108.741	126.945	100.204	165.831	200.078	148.356	139.53	144.413	134.918	237.436	198.951	203.877	220.954	231.09	222.174	331.059	347.349	338.575	371.561	365.185	349.15	439.25	442.624	465.947	134.382	135.397	128.918	327.694	308.401	292.59	63.7736	66.6843	61.75	148.173	167.877	151.464
ybhB	807433	807909	205.757	184.646	177.229	77.8315	111.018	61.3263	435.145	462.662	419.33	197.132	142.049	177.519	445.43	514.625	454.109	258.973	258.947	263.364	66.3795	71.6892	63.3644	86.7172	86.9719	81.8007	777.945	850.328	722.749	249.253	182.265	206.558	254.644	264.005	230.544	133.922	103.901	107.915
bioA	807968	809257	10.7261	21.4722	12.5986	27.9712	29.9734	22.9221	53.6006	60.4455	59.7113	41.1842	39.456	38.1804	54.435	52.9829	48.2098	62.9873	68.8965	70.4022	58.5635	55.6336	46.9371	208.624	226.946	222.636	68.0687	63.1635	56.3111	98.4432	89.5279	98.8623	181.452	199.47	187.406	43.3976	34.9677	40.0614
bioB	809344	810384	158.205	123.762	161.235	272.953	314.646	274.814	640.578	666.456	697.804	430.224	461.105	491.003	297.622	298.128	240.566	412.879	405.972	433.098	339.416	331.759	289.719	580.742	543.902	578.623	767.735	704.989	684.395	675.917	655.205	704.335	1570.46	1688.43	1592.55	725.703	604.655	626.784
bioF	810381	811535	26.8566	43.3403	23.0548	44.6174	52.9368	38.4786	95.6357	118.523	88.2048	68.0939	49.9021	55.7713	36.9573	65.417	34.2082	83.508	74.5463	77.008	64.7001	73.0201	58.945	126.225	117.952	143.425	102.569	103.855	102.274	100.641	98.6087	102.061	139.716	180.843	152.278	95.7998	83.1553	84.5338
bioC	811522	812277	45.9583	68.9377	43.521	52.3633	49.0974	34.7988	153.441	132.483	139.323	91.2076	80.9136	99.1229	45.4346	68.5625	45.038	74.7728	65.6326	68.0505	53.396	56.7283	55.3995	105.431	91.581	103.187	151.985	160.248	162.172	120.333	114.439	103.917	105.545	150.765	114.584	83.561	78.4407	86.6317
bioD	812270	812947	59.245	81.5377	78.4067	92.7938	124.216	87.3393	302.513	318.407	270.859	193.985	158.705	193.395	155.032	159.118	146.161	176.997	176.561	190.869	112.172	122.643	110.729	164.414	147.005	152.929	285.333	301.392	292.312	239.708	225.57	225.83	784.705	931.4	759.646	364.951	283.308	290.905
uvrB	813526	815547	86.5443	95.9729	103.684	50.4402	49.1345	45.5016	153.718	146.852	144.051	59.4714	69.3714	67.6263	107.068	100.028	87.8801	52.5804	50.5624	53.1264	28.9013	27.667	26.6479	42.2258	39.3297	40.3349	141.276	136.587	135.73	57.0414	52.5113	50.1829	213.545	238.065	241.101	112.008	80.9586	84.2571
ybhK	815739	816647	14.7463	15.2213	21.8311	21.7893	25.1293	19.0125	43.0888	39.1909	49.081	32.7879	29.958	36.3343	64.7658	72.5892	65.9247	50.3846	61.7387	62.892	36.6907	41.3336	34.2718	28.6581	29.3314	31.5415	55.6545	53.4313	59.4174	28.3217	29.6226	27.6531	37.9841	40.9254	48.3384	40.5468	32.546	25.0373
moaA	817044	818033	63.4847	54.8433	57.8725	40.0239	46.9096	45.6844	101.214	100.303	102.559	42.695	50.1588	63.8466	94.745	92.2076	67.8372	72.6926	73.8605	86.2117	35.4431	40.2258	32.7465	23.3959	26.7347	25.374	96.7222	101.483	84.3877	47.4448	37.3295	37.5981	211.693	220.346	235.869	75.5613	98.7105	103.69
moaB	818055	818567	858.456	842.262	728.735	390.506	341.956	323.922	1494.98	1618.09	1435.12	526.717	585.719	672.332	1428.13	1512.76	1305.47	686.496	672.328	705.66	241.051	212.797	204.809	100.052	97.7919	109.054	1229.08	1318.72	1236.02	376.027	328.139	361.294	2541.96	2636.05	2327.09	797.056	770.544	735.483
moaC	818570	819055	122.901	91.7155	115.67	110.535	123.073	72.5669	223.065	266.056	208.263	73.2968	78.6172	82.6314	275.575	365.731	259.062	277.699	286.7	270.772	126.226	142.508	136.721	102.937	96.1462	101.764	274.347	318.485	290.938	128.46	109.852	129.946	472.947	617.015	497.986	215.872	228.328	242.124
moaD	819048	819293	173.846	218.712	187.179	164.402	176.597	127.126	401.722	495.701	395.728	180.959	174.784	171.103	424.003	547.611	364.208	405.577	408.593	378.189	184.177	190.28	179.563	159.391	153.821	149.256	404.255	425.061	398.606	151.864	155.176	142.989	1153.29	1204.55	965.928	365.228	381.178	365.962
moaE	819295	819747	232.254	243.54	216.327	163.856	141.378	141.488	384.404	436.848	341.92	157.652	141.571	183.155	320.339	377.753	292.803	249.291	223.113	233.107	116.65	114.521	104.198	62.2694	67.551	64.9248	363.535	366.325	342.62	125.522	111.601	119.83	390.2	389.649	353.824	233.38	214.198	216.526
ybhL	819884	820588	376.342	383.092	398.813	243.627	248.696	281.358	262.72	246.358	263.076	222.169	202.854	216.825	201.824	148.863	183.189	99.775	111.156	103.181	89.8178	73.2707	94.2324	55.6011	69.5546	64.9482	303.176	366.159	358.754	260.92	254.682	266.808	337.496	340.296	374.022	259.934	226.68	218.294
ybhM	820793	821506	1.1723	1.4893	3.15551	0	1.29934	1.1248	1.993	1.32932	1.25697	1.14261	1.01165	1.41478	1.97317	0.918717	1.96314	2.63046	2.71572	1.39297	1.6734	2.89404	1.17289	4.05023	3.39168	1.75707	1.90682	3.53407	4.41515	4.03471	1.53344	1.37937	3.29417	4.36395	5.01917	5.3973	3.12888	2.94876
ybhN	821542	822498	6.5667	6.67394	8.48437	1.24199	2.32906	2.52026	13.6448	17.8711	13.4561	5.33365	4.02975	5.28331	11.2371	9.94942	12.5676	6.78688	5.91589	7.5799	0.694346	2.16148	1.31401	1.00834	0.211097	0.437437	13.5295	17.2583	18.0396	5.38111	2.78142	3.3482	15.172	9.31236	11.2461	15.0047	5.3928	8.1487
clsB	822498	823739	30.3809	29.1616	35.255	12.1306	15.2652	9.55471	44.572	46.6992	50.6725	25.8277	22.5278	32.7268	33.3805	38.3592	32.7868	26.304	23.4599	28.6507	3.42656	4.58339	3.37737	1.03669	0.813868	1.0119	69.5949	62.6241	65.8111	16.0993	11.9852	17.675	22.1331	30.8766	27.7012	45.2434	20.6529	23.4352
ybhP	823736	824497	23.623	40.4799	33.7157	15.0663	16.0751	16.6041	25.5287	38.0003	22.3839	19.8119	21.8081	24.3101	22.6547	30.1375	33.645	24.8782	26.3017	25.5519	4.87948	4.52075	4.76363	0.843578	1.05962	1.37235	36.6371	40.5123	42.5983	18.9078	11.2925	17.7762	43.9965	40.317	50.1785	72.5073	32.2581	31.5066
ybhQ	824630	825040	3132.73	3559.44	3104.1	954.234	830.81	928.721	87.4417	112.809	89.9795	93.5013	99.8677	100.868	97.3932	131.267	111.226	107.265	114.839	95.1203	57.3188	59.728	56.1997	35.8521	32.307	35.5021	86.275	94.6339	84.1118	93.335	96.3657	93.7644	66.0843	49.6659	53.6045	48.8147	55.439	47.4942
ybhR	825002	826108	17.4165	9.6201	11.4144	9.30935	8.05729	8.17381	16.7358	18.4614	17.5919	11.6245	12.6338	14.7742	10.8338	11.8688	10.6881	9.11353	10.6714	9.89765	4.92423	7.78913	4.04067	5.81385	2.73855	3.40491	18.7835	20.1942	19.2926	8.7494	7.49967	7.79621	5.31963	6.04045	5.94387	17.6255	14.9249	16.1903
ybhS	826119	827252	22.1778	23.4791	28.6543	15.0306	14.5848	14.8955	21.5751	17.6039	17.1741	14.0504	13.3971	16.6538	11.9763	13.6147	12.5565	11.3099	9.98989	10.9175	6.91781	8.2125	8.99889	4.54063	5.52528	5.72477	18.0368	16.9717	21.6187	11.4494	9.67001	13.265	12.2908	11.5975	15.5618	17.207	15.0259	15.8058
ybhF	827245	828981	12.5598	14.115	17.1638	15.9889	11.1367	12.6303	13.1401	11.5032	10.1865	10.8292	10.4218	12.1455	10.9766	16.2787	9.82295	16.3575	16.2264	15.006	11.6459	12.4223	11.1162	10.1993	8.38564	9.29176	14.5362	15.0109	16.8022	17.2196	10.8323	12.3626	9.04949	11.5602	10.6859	15.692	15.4718	13.0015
ybhG	828974	829972	47.815	63.942	70.9006	60.2899	41.6534	59.1582	73.921	78.9513	69.2574	55.8022	65.8756	64.4542	38.2989	39.773	46.1564	51.1636	44.2097	44.0002	32.7299	30.7181	27.6964	21.8977	24.0676	20.1168	64.4708	64.1944	63.7444	50.112	43.5779	45.897	56.7693	68.9226	70.3347	52.9972	55.801	53.384
ybiH	829972	830643	44.8287	41.1313	46.9259	38.8606	35.3327	37.3372	36.342	36.7129	28.0388	34.5905	35.4618	38.5721	19.1255	13.1744	18.1718	18.5429	16.1062	17.1216	11.4552	8.19763	13.497	7.64844	6.30476	10.5762	33.6734	38.1172	30.0703	24.1839	29.0868	29.3039	31.7838	30.1307	41.3189	28.9842	29.4008	23.1785
rhlE	830872	832236	2.45771	5.46405	2.97697	7.84416	6.53771	6.48488	15.8428	19.5084	16.9093	19.3134	18.5581	18.6615	16.5469	18.5385	18.8146	28.3257	34.1609	33.5841	36.642	39.1848	42.9294	107.792	104.882	96.2361	16.1155	18.0954	23.9575	55.1328	47.5339	51.8722	18.8482	18.4613	18.1954	26.0883	27.6263	28.2828
ybiA	832468	832950	7.78276	2.19718	5.58641	8.9955	6.13415	5.39315	4.41044	6.86405	4.94511	7.58564	3.98	5.21808	3.6388	4.74387	6.20622	6.35029	5.00816	5.28446	5.21188	5.337	6.92152	4.64749	3.75283	3.02425	5.27465	5.61491	6.51371	3.82657	6.78691	7.12247	13.3648	13.7961	11.7243	8.40506	4.61606	5.22039
dinG	833070	835220	7.41421	7.93189	7.35259	6.08888	5.70911	5.70978	8.18204	9.29229	11.4364	8.36745	8.6432	10.1251	9.27741	10.2447	8.77514	6.12918	6.62918	7.08765	5.07511	6.26168	5.46588	7.63979	7.9029	8.48067	6.34722	8.41566	6.48382	7.86632	6.48983	6.77244	9.04634	10.0646	8.63208	5.28997	5.92858	6.18376
ybiB	835248	836210	270.173	266.405	295.577	279.77	223.165	263.401	421.841	469.655	453.422	360.012	493.832	418.814	374.195	361.41	351.164	206.779	220.048	221.701	137.041	133.359	118.977	85.1765	76.7816	81.2926	590.185	577.085	560.96	261.395	214.14	243.668	381.835	409.975	399.239	410.845	303.873	305.977
ybiC	836351	837436	423.356	465.766	504.024	810.568	800.905	900.72	406.343	414.858	459.589	661.079	731.794	838.343	403.708	399.527	367.449	510.438	564.275	604.918	505.836	514.31	485.35	55.1114	50.8028	51.673	751.076	723.11	746.743	838.873	879.959	921.573	457.093	538.937	540.582	618.918	618.176	632.724
ybiJ	837665	837925	25.4708	32.3585	11.9981	7.52723	34.583	16.038	543.085	584.871	541.658	195.503	190.497	223.5	478.957	523.982	517.176	190.292	157.347	171.325	77.2618	61.5696	78.575	52.5559	48.3604	54.0831	506.223	488.771	503.628	143.235	116.017	130.182	254.98	309.848	205.61	157.173	131.388	119.327
ybiI	838190	838456	90.28	75.1436	110.611	35.3278	27.6037	24.6425	153.483	197.685	149.095	43.2382	56.4165	63.2431	58.9485	54.8934	50.6427	13.3356	18.6304	25.8939	2.46879	5.76396	5.71025	3.58521	0.750567	2.333	155.075	158.1	148.283	14.541	19.1973	16.4834	52.4871	65.3935	55.5362	29.4619	17.257	13.312
ybiX	838530	839207	8.63989	9.4082	18.605	7.58692	6.29291	8.88197	16.7869	10.4969	13.2342	8.72182	9.94123	7.19957	13.2439	8.70555	9.15349	7.30144	5.00375	7.54258	11.3542	7.87148	15.0246	4.73816	8.33228	10.7914	17.3157	15.456	16.6801	6.372	5.30481	5.80914	12.7171	11.8148	14.092	13.5752	5.32153	8.07206
fiu	839249	841531	2.02229	2.33559	1.58355	3.30329	1.95617	3.52792	0.416734	0.20847	0.657076	3.58377	2.53843	2.51454	0.386801	1.00854	0.439811	2.1001	1.5616	1.87245	50.3866	48.4112	68.7928	63.5174	49.9984	61.5396	0.747589	0.852658	0.488754	3.25409	3.16061	2.27134	2.66913	2.54196	3.14851	7.61784	1.73626	3.32954
mcbA	841796	842056	227.646	283.137	200.54	19.5708	49.4043	18.3292	636.907	532.521	607.658	47.3241	42.1292	51.2321	334.265	330.608	306.954	29.2258	20.283	37.8319	2.01992	2.61998	3.71638	1.22223	2.30288	0.795339	486.155	461.453	430.271	12.5233	13.684	10.3021	136.437	144.765	121.548	122.969	43.1424	50.4539
rlmF	842332	843258	29.8255	41.3354	37.465	29.9147	28.8503	21.4628	71.7052	70.7156	67.8357	49.9918	47.837	50.9015	52.8635	64.8096	57.9461	44.9847	46.9345	47.5601	58.4863	51.3178	58.7771	110.332	104.377	101.372	94.8213	89.4944	111.329	106.872	82.081	92.254	99.2598	101.895	104.802	55.4819	50.2864	45.9226
ybiO	843255	845480	16.4035	11.0184	17.6615	3.38776	4.59751	3.70859	31.9475	35.4909	29.1116	9.00476	10.5218	11.3014	18.7239	24.2329	16.0577	7.38446	6.69732	8.44945	1.61485	1.70669	0.817447	1.44759	0.363666	0.659393	19.6277	18.8884	21.3868	4.07893	2.18444	2.6622	6.8876	6.61767	6.18895	17.3614	9.67753	10.1492
glnQ	845741	846463	556.306	685.412	667.53	468.604	540.752	468.504	192.565	199.552	192.415	186.475	223.801	206.093	163.935	176.022	189.449	296.627	272.229	305.21	222.742	212.457	221.825	28.0002	23.4475	27.1861	249.992	241.096	258.034	299.137	248.584	286.076	409.106	358.641	420.101	301.759	270.502	278.115
glnP	846460	847119	372.093	442.916	425.199	329.1	395.975	321.133	94.1159	110.695	91.0761	71.6689	74.0307	94.6055	136.035	134.625	144.063	205.594	194.081	197.127	124.869	135.883	106.97	18.0071	16.5057	15.8348	150.793	174.044	175.823	151.158	154.226	164.088	452.137	459.803	480.827	164.082	161.377	172.202
glnH	847258	848004	4305.23	3881.21	4040.52	3045.96	3244.29	3093.4	810.709	791.728	803.11	1260.01	1292.74	1462.98	1095.97	1068.44	1092.81	1227.18	1179.12	1262.82	699.279	631.269	608.111	73.5684	67.8212	70.2698	1243.92	1346.75	1310.46	1492.18	1747.23	1608.12	1211.66	1182.15	1173.19	685.396	607.445	627.23
dps	848408	848911	2343.39	1891.35	1940.3	453.878	562.649	355.52	7437.09	6819.44	7404.32	1409.85	1649.1	1517.26	4804.83	3669.73	4140.61	787.963	868.93	927.845	90.9799	79.4676	92.0583	66.1884	72.3475	67.9192	6278.42	7041.25	6333.53	607.677	452.618	541.807	1170.09	1106.02	1096.07	1343.39	632.075	568.806
rhtA	849210	850097	12.7354	11.9846	10.1571	10.2593	17.1477	12.2194	6.68248	11.767	5.0575	10.1142	9.22636	11.0054	6.35135	6.28409	6.31906	14.4325	13.8407	13.1311	13.6157	15.3317	12.4273	19.5557	18.1956	18.1455	5.17875	7.00041	7.94185	17.6254	16.2181	18.0374	9.27802	7.52514	5.38532	11.3408	11.6209	12.5764
ompX	850450	850965	728.79	662.508	650.414	594.242	900.031	528.72	12893.4	11877.3	13584.1	5907.99	6114.04	5966.17	10542.9	8947.93	10076.5	4211.79	4341.43	4507.22	2930.09	2968.94	3014.4	9282.78	10725.8	9348.7	10986.9	11910.3	11294.2	6246.82	7269.34	6318.96	4867.19	5375.55	4184.09	3471.36	3131.52	3103.76
ybiP	851014	852597	1.58892	2.69144	3.70668	2.50433	3.4048	3.81135	2.101	3.00291	2.08227	3.87169	3.65648	3.72861	1.56007	2.49044	1.26705	3.02509	1.63594	3.32651	5.54427	5.88381	3.97431	15.6556	12.6419	17.5967	2.58448	3.19336	3.98949	11.458	11.1838	11.9964	3.34865	2.95742	2.26764	3.79319	5.00202	4.5296
mntS	852869	852997	6211.7	7159.32	5268.88	2408.71	1884.42	3471.85	2017.17	1393.58	2061.94	1487.99	2223.69	1574.11	1698.79	1818.97	1495.92	628.679	665.038	677.732	396.913	317.018	411.988	151.556	128.961	127.254	2094.8	4610.1	3044.34	1100.49	1245.84	1213.78	1282.35	1557.7	1347.26	680.81	470.644	283.503
mntR	853183	853650	26.7687	38.5417	49.9575	96.1951	72.7893	57.7894	80.9048	72.8502	111.619	116.973	115.502	118.813	101.752	125.87	87.9465	131.779	139.527	112.993	108.973	91.7828	97.9042	92.4846	105.844	102.979	89.2592	79.4568	95.6776	164.079	145.063	164.309	142.919	191.23	173.825	118.68	123.84	133.319
ybiR	853647	854765	6.74228	9.51721	7.66265	13.1062	13.4513	9.52397	6.58028	9.34434	7.22925	8.03186	6.46484	10.6985	17.653	20.5483	12.5452	19.1018	18.0776	18.8206	17.2287	17.8775	17.4889	21.5688	21.4935	22.6438	8.83434	11.1183	13.1114	17.8641	17.3587	19.6126	12.2797	13.9436	11.4933	15.7125	17.0724	18.2783
ybiS	854824	855744	73.2287	62.4057	73.9474	126.027	146.6	123.504	361.369	355.358	372.268	379.257	328.66	326.056	393.309	382.471	348.628	437.923	461.856	449.196	293.032	323.381	317.182	417.653	438.424	393.579	346.236	389.202	361.347	462.916	371.083	393.354	668.869	663.717	670.869	357.623	301.25	289.223
ybiT	855963	857555	54.7719	71.5902	79.9529	167.342	152.002	161.195	80.5817	76.7395	77.7391	147.449	129.679	124.045	65.2644	70.3708	60.8536	147.394	142.54	146.078	215.258	221.999	219.462	293.96	285.441	289.826	92.9449	84.7574	103.492	238.485	236.193	242.449	103.1	96.7645	113.87	186.165	206.846	199.238
ybiU	857796	859061	9.60425	8.41474	11.4105	23.8024	16.7384	18.748	76.0097	70.9772	81.4365	76.6634	76.4033	77.272	49.0541	48.7941	50.7061	55.8015	48.9734	53.4068	20.9059	23.5736	21.2064	17.0361	17.0874	18.0352	51.7141	49.6126	45.49	28.3329	20.4226	22.2117	16.5961	18.6688	16.3064	24.2269	17.8145	14.8281
ybiV	859213	860028	20.0128	18.2535	13.8126	17.9551	34.5804	25.6026	148.598	134.997	155.893	115.285	128.125	132.115	68.4493	51.0729	57.9429	73.6913	65.7775	70.0336	55.1814	58.6953	64.6896	63.4306	73.4896	68.1953	103.708	99.7197	112.093	66.103	70	69.1338	97.0915	84.5958	91.9093	97.9148	67.4265	69.959
ybiW	860174	862606	8.79873	8.76708	9.28776	2.61043	3.59494	3.97282	5.27949	3.91266	4.93293	2.43824	1.58808	2.56791	5.29956	5.67862	5.86075	2.8154	2.73105	2.92858	1.97016	1.77462	1.43843	1.32458	0.665527	0.948139	6.59462	4.08079	6.03901	2.29029	1.41852	1.82698	2.58557	2.56893	2.95463	3.88328	1.77103	3.21131
ybiY	862612	863511	1.39624	2.36507	1.00221	0.44013	0.412679	0.669836	0.791241	0.527754	0.998058	0.907253	0.267757	0.56168	1.17505	1.45896	1.11341	0.189876	0.718779	0.948043	0.442905	0	0.155217	0.35733	0.224422	0.697573	1.13554	0.647567	0.412437	0.457663	0.521822	0.273811	1.30782	1.23752	0.99633	0.476174	0.764428	0.468274
fsaA	863642	864304	23.3483	20.8435	21.7417	13.7253	22.3813	16.0449	44.7004	36.4934	35.1838	53.817	46.1061	62.1939	39.5645	39.5628	41.9675	38.6167	40.2006	42.6327	23.4201	25.1849	23.9915	8.23629	8.82423	6.62066	38.7473	31.9009	35.7892	29.4749	23.1122	27.8436	26.0071	24.4974	30.1696	46.1621	32.3892	36.19
moeB	864380	865129	30.1388	21.2715	31.2483	26.9181	28.7034	16.3331	44.9127	44.9348	50.2687	25.0235	18.3024	21.1052	36.6373	48.9885	45.3969	37.7982	40.0812	38.465	34.3466	37.8906	40.2055	56.1349	53.0181	51.0285	56.9663	47.1115	56.8786	38.967	28.5769	25.2833	28.2301	35.617	31.8614	33.1197	24.9802	19.6545
moeA	865129	866364	108.883	125.83	114.677	121.894	103.313	116.839	249.505	245.012	256.287	181.67	187.925	209.592	138.593	163.75	153.692	114.444	118.522	129.668	111.687	118.489	109.165	144.016	133.63	139.81	243.038	237.866	251.894	222.312	201.945	212.528	185.23	195.717	191.943	119.382	118.111	130.371
iaaA	866568	867533	129.68	152.075	132.154	186.619	174.018	167.497	190.236	241.478	205.237	261.247	285.201	268.342	123.19	150.914	127.621	146.509	135.304	132.079	117.08	124.202	109.785	13.3197	8.15631	8.2341	244.091	222.476	216.771	182.965	185.597	183.971	610.995	652.73	580.912	293.757	245.052	268.155
gsiA	867520	869391	47.5184	73.4668	59.3679	62.7422	60.9158	54.8408	131.339	136.996	133.945	148.994	159.127	158.246	44.9895	51.6437	42.5757	56.5125	62.1364	60.6487	75.2249	74.7931	69.2955	6.02315	7.24147	8.2868	101.081	101.045	99.8115	67.9966	69.0264	71.2084	134.367	134.098	135.473	78.5439	69.396	82.4279
gsiB	869411	870949	220.764	252.761	257.062	189.182	190.916	177.301	453.623	447.201	441.661	323.024	384.943	337.145	179.483	181.34	171.35	168.345	189.624	193.664	138.761	143.875	135.434	9.4164	9.85667	9.80403	290.262	282.77	326.179	158.259	146.068	151.846	317.067	323.795	378.467	244.132	235.129	236.791
gsiC	870967	871887	17.7386	26.5802	26.9345	36.5608	30.8525	30.3304	57.9944	53.1232	49.7441	55.6362	54.9511	57.4531	24.8809	21.0306	26.1145	38.7822	31.9612	37.9863	37.3684	44.914	34.2818	4.1905	4.82507	4.5448	40.1353	46.198	49.3753	33.9919	28.8979	33.1809	82.2241	96.268	76.2721	52.1194	54.7218	57.6616
gsiD	871890	872801	9.64552	17.5054	11.8688	14.3338	15.6798	14.5431	36.7006	46.8749	39.3987	47.4538	35.1447	35.6609	24.739	27.7166	26.3713	44.223	40.7878	40.5431	42.3984	45.1668	41.2057	6.70022	3.32218	5.73687	32.312	39.6226	45.1801	32.7454	29.0105	32.9668	26.4586	33.952	26.2203	30.7803	34.3253	38.5881
yliE	872979	875327	0.536057	0.908019	0.961946	1.68979	2.61425	1.71446	2.32898	4.66025	3.95956	7.66305	4.93439	7.26005	8.12046	9.66235	8.12191	8.38336	9.72758	9.9488	9.46578	9.9987	9.71352	8.09415	9.82247	6.69546	2.54314	2.81769	3.40445	9.22477	7.41267	6.83305	1.50633	1.14029	1.14756	5.57591	4.1088	4.85416
yliF	875335	876663	1.26207	0	0.679429	3.28214	3.07744	2.11914	2.32442	4.29335	3.38306	4.92042	3.44889	4.69627	14.6044	11.127	7.69907	12.0999	14.1311	12.1043	14.9128	18.4343	14.7316	19.6217	17.192	15.2906	2.56605	2.34135	3.21543	11.4797	8.25435	10.5806	1.62544	1.00674	4.05264	6.77904	5.44139	9.52369
rimO	876710	878035	34.469	36.1568	41.1982	88.5188	97.9992	89.508	48.923	51.2779	49.9562	83.0653	78.4118	74.0379	97.0055	96.8998	85.4861	164.491	165.073	166.836	195.307	198.811	196.373	402.789	397.834	394.503	78.6983	69.5191	80.8475	258.721	194.179	226.042	125.886	116.373	125.013	94.9591	116.215	114.383
bssR	878248	878631	84.7054	93.8146	65.478	10.2697	11.0736	9.89869	157.545	166.242	168.45	10.0554	17.4935	16.1639	137.09	164.255	310.195	13.2913	12.5786	11.7979	2.06689	0.893637	3.9839	3.33508	0.523651	2.17023	166.483	163.69	153.014	5.87334	4.05862	5.11114	93.5816	83.7391	94.5406	17.2216	2.6755	4.37056
yliI	878742	879857	17.652	12.4055	25.4758	7.45862	6.49389	4.86484	29.7971	45.1434	32.2161	15.0086	9.07504	11.6337	42.6705	41.5011	35.7598	16.0885	13.1958	20.1461	1.90619	2.47248	2.63036	1.44177	0.724408	1.12584	34.9739	42.5021	37.7756	8.12505	4.77241	5.52394	7.73938	8.9878	7.23608	12.2963	6.78558	7.55767
gstB	879854	880480	733.136	752.566	746.983	488.281	483.557	517.173	1361.69	1337.4	1383.82	899.224	1081.89	980.045	1083.25	1039.31	1138.5	592.21	669.662	644.327	294.35	278.591	267.863	89.118	75.2711	87.3207	989.314	1005.84	1090.39	528.395	489.156	538.459	641.092	635.369	625.02	517.688	419.919	468.157
dacC	880727	881929	297.952	295.734	307.294	160.161	128.542	169.689	350.926	345.764	353.474	388.226	330.199	403.739	262.629	264.635	238.096	233.16	222.542	243.243	128.672	125.173	112.617	101.938	89.2278	96.976	372.973	382.724	388.489	317.834	200.959	248.481	216.085	223.682	230.268	180.052	137.512	132.536
deoR	881976	882734	57.3595	75.673	59.977	55.2866	73.8452	65.3547	67.8235	67.5442	73.724	59.9385	59.653	60.7927	93.0644	92.0652	94.7352	80.5537	97.9549	85.5708	64.5578	65.1282	59.9638	47.0029	45.7432	43.537	88.8135	85.4363	84.5545	65.8953	71.1137	69.1136	148.007	157.504	133.812	109.189	98.9671	99.8862
ybjG	882792	883388	18.2117	16.0175	24.1333	27.8206	29.5014	23.1864	17.4653	24.6223	17.5242	28.6737	32.641	27.8959	40.6745	41.17	27.146	53.152	53.5472	57.5478	41.1053	40.0595	41.8146	37.6447	55.0541	47.9431	20.5079	22.0907	23.8976	36.1611	24.0838	36.6756	48.8786	49.9143	37.9867	56.2564	45.731	60.9611
mdfA	883673	884905	11.9008	10.3673	13.9118	13.5052	14.7733	10.9293	20.2323	25.4475	18.2291	15.742	12.324	16.1406	57.8039	70.6152	57.9167	44.2517	45.6861	48.2528	18.1204	17.7675	13.6078	29.7607	33.1197	37.3732	19.2192	28.2284	22.7496	32.6001	31.0071	32.4067	26.1161	29.6549	27.175	16.5245	16.894	20.6978
ybjH	884946	885230	4.3778	3.70775	3.14236	1.37999	8.41049	1.40014	13.2313	11.5831	12.5173	6.40038	3.35812	7.63144	4.29833	9.14889	10.473	6.54874	6.1976	3.96334	2.31449	3.00206	5.35336	8.96302	8.44388	2.91624	12.4614	9.47516	12.285	4.30489	4.36302	3.43405	12.9851	8.53633	8.33042	5.22551	2.3968	2.20235
ybjI	885316	886131	24.118	23.4688	37.0177	38.3365	44.1355	39.6348	49.1449	38.9861	51.353	65.5199	60.8153	72.2504	43.8335	43.4321	43.2117	46.4758	45.7669	57.4903	37.9271	32.5146	35.2541	22.4568	24.0016	21.5353	37.3515	46.1709	46.8381	64.0845	49.4795	53.4353	37.4908	33.2925	35.8849	52.7637	46.145	46.9835
ybjJ	886131	887339	10.0559	17.621	26.1345	18.3635	15.5271	34.1025	8.6462	9.04366	9.66683	14.7019	14.3635	14.7863	9.04655	10.5982	10.95	20.2298	21.2872	24.1332	20.8991	27.8211	19.5439	23.4281	16.7205	23.9074	8.31933	9.81021	10.2941	21.3113	19.0504	21.2163	31.6676	28.7669	44.7863	77.3405	42.8576	54.9498
rcdA	887423	887959	29.5745	29.662	39.3842	18.3999	24.1532	44.8046	8.82088	12.3553	15.0208	51.9616	29.9992	51.3459	12.4447	14.0283	15.2673	17.7808	18.6304	22.1947	21.4784	24.6569	19.7263	22.7063	11.2585	7.38782	8.22846	14.0774	8.62109	78.062	19.4881	54.9447	24.4211	19.4525	14.9948	34.2395	19.8136	20.3595
ybjL	888134	889819	7.21598	15.1734	10.9843	11.7655	17.43	11.5792	20.0232	19.4688	24.0119	28.2542	23.0476	27.3268	18.4279	18.1353	16.3103	20.0999	22.1925	23.3999	19.7327	21.0901	17.7587	26.9368	32.7556	34.3112	20.5402	23.427	24.0349	32.0535	29.6654	29.2778	46.1476	63.7806	54.5103	38.0597	39.3365	41.434
ybjM	890089	890466	48.535	25.2243	39.1929	21.906	22.0069	21.1675	36.881	36.2737	41.0016	12.364	20.3074	21.7434	27.8497	22.476	18.9998	13.9506	13.2026	15.7285	5.59851	5.90011	5.88602	0.846899	7.44657	4.40881	36.3328	35.3	44.4767	11.3893	14.4289	7.78744	135.867	97.9631	122.005	44.0142	34.8763	46.6136
grxA	890496	890753	90.1726	94.1	60.68	73.092	112.08	85.7467	141.438	124.162	120.857	131.833	130.619	148.337	121.285	99.6914	114.023	61.0942	70.2524	79.2669	53.1215	49.0268	51.5534	66.759	61.3394	44.2465	108.694	126.958	132.705	87.0875	100.5	79.5752	73.9042	90.7688	49.408	56.8371	79.3424	80.196
ybjC	890913	891200	114.094	95.4076	69.9742	53.2648	62.1082	60.2783	37.6479	40.9417	48.5207	42.2293	44.8673	54.0313	30.3858	20.3728	24.1851	21.2113	21.7468	23.5349	10.0788	10.1018	17.8211	9.97944	9.05323	11.5447	56.379	50.2365	44.7941	26.2732	17.8119	23.7905	131.894	121.349	95.8428	81.2686	55.1511	61.7567
nfsA	891184	891906	174.823	166.205	162.675	170.252	209.679	188.29	205.031	201.521	193.242	204.812	237.122	222.859	123.987	107.972	120.76	133.199	144.16	142.091	175.549	165.773	155.412	121.779	140.964	146.342	188.318	194.381	208.018	150.849	155.121	151.552	405.04	399.893	428.363	205.812	237.699	232.685
rimK	891967	892869	15.3078	14.1435	21.9757	23.6883	23.8561	18.9158	22.6071	19.4622	20.8898	18.7632	19.2147	23.6991	20.3001	28.3555	21.9725	23.4667	25.4322	24.095	17.6575	19.6585	15.9344	16.3827	21.0258	19.4674	19.9948	24.0958	24.2532	20.9828	20.1103	18.2846	31.5009	34.0425	35.0871	23.2553	20.9522	21.0026
ybjN	892957	893433	66.5426	88.9859	78.2447	59.6156	62.8846	53.7655	95.2655	95.3123	97.0091	106.673	105.277	91.9295	138.529	133.803	139.081	162.885	164.631	152.192	115.261	117.801	117.969	98.8173	122.014	85.3002	72.988	76.3427	77.5898	130.869	120.746	125.686	62.7384	75.8957	53.7312	71.2163	78.3754	83.2489
potF	893784	894896	297.126	332.023	371.001	322.295	322.562	314.716	1336.79	1330.19	1343.52	1023.51	1181.19	959.252	545.432	546.868	534.055	582.281	603.839	615.853	290.401	309.27	281.201	34.4064	35.4098	38.3815	1321.1	1284.78	1306.34	630.829	627.57	623.003	184.304	171.428	189.45	279.143	230.402	238.328
potG	894991	896124	148.961	145.571	177.498	160.793	163.546	150.019	490.99	466.921	465.287	283.171	376.181	299.322	142.161	169.17	145.373	189.252	193.804	196.891	97.9046	115.887	91.4682	14.7571	14.6153	15.3276	419.807	409.893	422.547	159.02	160.108	165.052	74.7837	80.5925	87.5683	125.932	117.475	113.988
potH	896134	897087	54.8941	71.4119	78.0172	45.6825	69.312	53.9341	177.689	173.295	136.866	75.9753	78.5738	61.6551	61.5356	75.0267	63.2451	67.9024	76.2999	83.193	37.3336	49.87	41.0084	4.38317	4.65869	6.58212	103.932	112.836	128.424	48.15	47.7607	45.4715	30.4392	26.3899	36.9777	55.2645	43.2777	40.6503
potI	897084	897929	44.0565	49.0523	58.6277	45.4081	59.0358	59.6075	125.674	140.892	110.046	78.8853	87.1451	69.4982	56.6572	68.6652	66.7903	78.7616	83.139	79.3229	35.4877	42.7714	36.98	7.9812	5.25132	6.18285	63.8103	69.3346	83.5666	34.8042	26.6406	34.0735	27.1245	26.0614	29.6716	42.5427	34.5546	35.8602
ybjO	897989	898477	12.8131	4.34078	9.19715	13.7326	17.0419	11.8841	9.68145	8.71759	7.9378	10.4071	10.3201	16.1506	12.221	10.0415	11.035	18.1216	16.4903	13.05	12.1934	11.5982	15.0986	13.7724	21.4186	19.2045	8.33653	11.489	14.761	13.4397	17.2392	13.5687	41.6056	43.6091	34.1344	26.6556	16.8361	18.4783
rlmC	898518	899645	7.8034	8.49733	6.8015	9.8393	10.7083	5.88283	15.5828	16.4332	18.859	21.3686	17.1024	12.4071	15.9489	14.5606	11.5564	21.6786	22.0944	19.1754	20.6278	19.5699	21.3153	36.5178	38.3446	40.2859	16.6215	18.4405	17.1233	32.7035	25.9698	24.0474	22.7978	25.4917	27.3114	16.1577	15.2581	14.2072
artJ	899844	900575	798.225	714.793	727.693	1304.24	1300.98	1212.19	244.968	260.65	347.01	2496.48	1508.61	1566.45	341.901	319.502	431.436	959.465	942.016	876.465	2429.04	2232.89	2195.66	108.434	54.0408	46.279	470.146	452.686	555.353	1852.68	1880.12	1884.83	302.604	277.622	285.614	825.747	1232.64	1200.09
artM	900866	901534	38.7748	61.9723	51.8489	36.6684	57.6719	35.1036	45.7189	45.3868	46.0458	59.7369	38.4985	49.3109	43.9482	53.9131	32.0174	52.0497	46.1198	52.0189	60.5073	75.652	56.5232	53.7781	43.7272	56.2419	48.5739	62.072	54.3128	53.8111	52.1224	56.6618	40.4197	47.227	51.7676	82.8617	97.0704	93.128
artQ	901534	902250	30.9365	35.5944	38.3368	48.0237	54.0859	35.8437	51.2713	54.2751	49.2347	53.1943	30.8947	44.145	45.9307	46.2019	53.6217	59.534	59.9477	61.4318	63.8798	82.3766	66.9657	71.256	53.1964	72.9061	49.3708	49.5415	54.8301	64.5734	59.337	62.1562	86.1116	90.0195	105.38	109.586	130.626	149.76
artI	902257	902988	323.636	335.604	400.17	578.583	472.53	524.488	601.404	612.722	638.842	1128.28	927.994	1058.33	409.03	423.015	432.257	505.043	441.977	460.848	546.317	534.519	510.3	230.478	239.875	222.254	566.407	563.272	566.5	595.446	562.455	540.253	557.809	525.141	605.095	784.796	835.848	862.963
artP	903006	903734	51.0983	48.1399	66.7622	77.0986	104.108	78.2244	112.249	123.047	132.971	162.563	127.168	119.409	98.5696	93.5887	92.2997	137.963	143.644	143.655	179.392	206.227	185.924	131.36	120.429	131.374	137.746	124.619	133.047	217.926	166.295	175.643	230.438	192.048	193.785	262.573	281.487	278.724
ybjP	903952	904467	878.597	800.359	836.993	283.337	290.078	312.337	733.305	643.679	751.328	704.018	648.953	824.807	463.069	393.455	449.431	358.773	352.98	370.859	139.736	121.61	128.818	50.3587	48.4181	59.8757	600.286	595.644	569.41	351.956	272.373	294.415	248.024	284.646	227.088	507.449	349.129	377.226
ybjQ	904593	904916	638.757	669.435	565.97	303.851	274.074	257.729	320.465	314.793	323.383	233.624	242.524	221.285	331.518	357.562	396.629	264.265	250.592	225.147	128.83	151.767	144.018	100.649	111.552	74.4846	247.202	309.961	289.289	192.733	206.543	197.347	355.13	462.03	335.663	314.27	249.619	241.814
amiD	904913	905743	34.7704	56.3364	38.5221	17.6321	20.5538	18.1314	32.2692	39.9992	21.2524	21.8565	22.9029	26.7586	21.6286	23.3001	28.9326	26.1093	26.4604	25.6619	18.8622	20.319	20.8393	13.1544	19.4391	13.3434	22.7455	27.5783	28.8031	27.9973	20.5281	27.5712	19.8243	23.0464	17.9793	24.4896	22.761	17.9991
ybjS	905740	906753	27.2741	26.2495	28.0309	20.3213	28.9472	18.8338	35.3616	37.019	37.515	27.3889	17.593	23.7723	67.643	73.8389	62.6773	68.9541	74.1917	71.5506	52.5655	54.069	49.7523	51.7158	56.9899	64.209	36.8012	39.2902	37.3529	51.4047	42.6263	45.4631	23.2244	18.4599	21.8213	45.0279	44.9665	42.202
ybjT	906852	908282	29.0144	43.1898	35.3417	29.1011	30.0147	22.496	42.6834	48.8525	43.9939	35.5636	37.0939	33.2473	37.8602	45.4765	43.1891	35.9894	41.1884	38.9038	23.2417	23.5141	21.2098	9.45054	8.62053	9.07818	39.209	37.3796	43.6321	24.0642	20.7015	22.0699	17.9807	18.7026	16.5214	27.4363	27.0768	27.7183
ltaE	908293	909294	133.399	144.502	151.734	234.508	204.679	216.065	161.146	153.164	174.57	217.244	215.321	223.739	212.039	174.676	185.675	224.345	218.613	205.857	169.926	170.338	164.985	77.0552	62.5099	66.6471	176.17	173.389	173.801	173.532	176.292	176.397	241.088	233.949	238.723	335.003	271.132	270.12
poxB	909331	911049	214.039	203.396	218.892	56.7768	59.0786	43.0873	468.997	479.329	426.722	154.977	147.149	174.76	243.086	213.453	202.95	117.193	104.124	119.977	14.245	14.1589	14.3254	4.87188	4.11896	4.38961	520.239	526.911	485.652	74.3981	51.9913	59.013	90.6408	99.4184	94.7404	139.458	84.6814	84.9632
hcr	911182	912150	15.9979	9.88732	9.77622	7.76884	8.05107	12.4457	15.1915	16.6698	17.6169	7.37493	10.945	13.3931	7.82341	6.43811	12.2056	4.40993	7.67918	6.89916	3.01741	3.558	4.03755	2.65571	1.04245	4.32036	14.0657	14.4383	12.2611	7.22797	5.00939	4.32436	29.1595	23.4534	30.5449	15.483	5.50376	7.61307
hcp	912162	913814	2.79164	1.28965	1.09299	1.43999	1.01263	0.974013	0.431456	0.575557	1.08846	0.742074	0.876033	1.63349	1.28149	0.596667	1.94282	1.76014	1.17583	1.55087	1.28806	1.46187	0.761743	2.14333	0.73425	1.14114	0.928798	0.823927	1.46184	1.99647	0.853633	1.79168	0.831996	0.944732	1.44877	1.9474	1.04209	3.31949
ybjE	913958	914857	9.7737	9.46029	8.51882	23.3269	29.9193	18.3089	9.75864	12.6661	10.3133	16.7842	10.4425	14.2292	26.6345	29.9087	27.8352	56.7729	60.1977	54.3544	63.7783	76.406	54.6363	31.445	35.4587	33.9486	18.5472	18.9953	21.4467	62.2422	58.6181	61.6075	29.6439	30.4431	28.8936	44.5223	53.3189	64.1536
aqpZ	915352	916047	8.4174	9.16593	12.9471	5.6858	5.8643	5.19195	12.2659	25.9075	13.3231	7.6182	7.95573	10.6422	17.7098	14.6068	19.5616	17.9062	20.8924	21.6368	7.62887	6.92665	8.22116	6.00099	7.8278	12.0154	17.8478	23.4236	21.3122	12.4158	9.6623	9.55048	16.895	23.9803	26.6001	12.3029	5.67826	11.4938
ybjD	916473	918131	42.2292	44.3323	33.7605	24.3915	20.2917	29.4788	7.59487	6.88175	6.8687	9.73536	9.74705	13.1224	7.34196	8.91769	7.8642	5.26134	6.34608	6.3528	7.29941	6.86681	7.5056	6.40678	5.97473	6.82212	11.4138	11.8452	12.3247	15.0438	15.4989	12.6452	27.4752	27.2983	28.149	30.6578	27.7233	25.0607
ybjX	918128	919120	75.1083	91.1301	100.404	78.2106	89.2338	58.9072	171.688	156.461	182.18	128.727	142.983	128.667	57.8832	58.5309	58.144	77.6381	75.2672	79.6489	140.81	121.529	139.739	160.362	173.964	166.121	152.539	159.887	179.859	230.908	258.154	252.961	190.108	162.237	185.176	193.623	180.02	172.792
macA	919235	920350	37.9331	53.4393	35.5853	38.7138	47.9549	34.0539	57.8914	58.3458	62.8214	58.3871	53.3699	61.6433	27.9729	34.1428	30.5486	42.2899	40.8924	38.3796	29.1886	33.842	32.6917	12.6876	14.3071	12.3843	49.9409	51.9083	59.4092	39.3326	34.6702	36.458	77.9215	70.1048	73.9688	55.9096	42.5641	41.5672
macB	920347	922293	13.5779	18.071	19.7243	19.5662	19.9702	18.1976	28.2132	29.5713	28.5009	33.9253	29.6342	32.5127	18.0473	22.4641	23.3048	23.6524	25.5462	30.3653	17.0916	20.0408	17.4662	9.43185	8.72967	9.04484	25.591	24.0898	26.3566	26.8095	17.8817	16.9906	16.8564	16.7336	14.4565	21.83	19.0269	19.9499
cspD	922366	922590	76129.5	63320.5	50412	12698.8	9849.06	10212.8	3088.82	2913.71	2674.75	1850.5	1670.23	2037.69	1179.75	1223.54	1064.5	613.639	649.057	587.618	307.559	241.935	255.117	35.3803	34.6643	36.8368	2126.49	1977.39	2054.09	725.034	558.007	564.991	4060.84	4175.86	3961.77	1828.38	1243.56	1154.5
clpS	922913	923233	35.0224	62.6197	51.6743	29.4398	52.907	28.0029	106.586	144.145	111.265	69.535	53.73	77.7494	93.8809	123.002	100.541	75.1451	82.1338	64.2943	63.777	73.1169	76.5693	64.7329	48.7868	47.308	94.4163	125.734	127.017	96.9398	79.9886	77.8384	118.46	148.998	125.882	114.132	94.8068	105.713
clpA	923264	925540	1370.67	1239.25	1288.23	660.13	581.284	668.266	2570.18	2552.95	2674.49	1021.46	1388.99	1241.15	1063.55	1044.42	1065.47	422.328	417.261	442.935	173.309	175.573	160.14	84.0637	80.7057	81.4093	2974.61	2884.69	2852.85	579.031	501.448	556.316	3406.82	3268.64	3535.61	1021.4	702.237	765.77
infA	926225	926443	348.331	254.933	285.36	238.105	339.917	197.988	343.299	392.841	328.833	438.225	282.082	290.154	740.043	584.54	749.074	946.88	999.168	948.632	1464.06	1346.74	1645.94	1757.24	1772.76	1583.28	345.647	363.495	374.947	971.742	737.232	761.802	983.246	747.002	883.475	757.316	676.286	741.895
aat	926728	927432	77.7616	61.8377	81.1687	48.2763	43.16	46.9879	76.3604	69.3303	78.9227	30.664	37.224	37.013	95.9162	86.5268	90.0323	68.2926	66.235	59.8532	35.0233	30.2852	24.7459	12.3052	20.0363	10.6764	84.7252	77.6367	74.6966	36.4821	35.7176	36.6686	87.5711	88.7042	75.3974	67.4129	56.0608	57.6344
cydC	927474	929195	52.8686	58.189	59.8086	38.0158	44.7179	46.402	76.6266	73.7634	74.712	49.155	58.4489	63.902	51.4646	50.4064	55.9531	35.7825	38.379	41.9356	35.5505	39.5959	38.3512	23.5688	27.0204	28.1177	61.8208	66.6675	62.7195	36.0563	33.1437	38.1269	52.0307	57.1374	67.2808	54.2155	39.9161	46.6975
cydD	929196	930962	35.3786	36.8009	34.0014	35.9266	38.844	35.9956	45.0762	47.3869	48.8811	46.0538	39.0681	42.7918	43.5619	48.9388	38.7394	39.8131	38.4117	38.693	33.7429	39.5662	37.297	31.9023	33.203	37.9606	40.6488	42.6176	43.4503	33.5052	34.1646	32.6875	86.9595	94.702	86.2411	49.6791	41.4362	52.9162
trxB	931085	932050	427.642	438.593	477.249	820.305	846.441	756.13	809.609	833.122	784.056	1066.76	992.591	1025.21	288.355	294.351	279.937	433.334	409.429	403.599	910.363	864.237	906.633	968.339	995.489	910.302	786.24	747.486	755.047	1258.36	1060.74	1109.95	882.165	861.235	830.67	860.192	829.901	830.43
lrp	932595	933089	2158.73	2118.51	2214.34	2265.71	2216.44	2430.78	1028.22	1076.57	1046.63	1582.57	1739.59	1506.65	865.051	847.871	845.915	1351.01	1437.9	1363.49	1636.72	1659.74	1589.9	358.953	321.478	336.457	1385.38	1484.97	1466.91	2184.6	2185.08	2146.32	2638.58	2593.1	2514.78	2157.26	2058.01	2104.07
ftsK	933224	937213	81.5698	92.5293	97.0047	87.291	94.3056	88.4142	120.662	110.04	116.69	96.8922	101.97	97.8067	65.9461	75.0608	67.2286	86.9957	78.9581	82.5066	80.5963	85.0086	83.577	59.2327	57.3498	55.7921	106.614	113.299	116.635	86.68	79.8914	86.5658	92.6706	102.597	104.546	92.1781	80.0398	82.1241
lolA	937372	937983	116.855	119.805	121.402	113.092	160.876	127.857	258.301	270.439	261.825	362.668	390.001	386.24	142.914	141.384	141.247	166.997	185.747	174.232	154.125	156.33	154.519	175.763	144.658	133.834	263.712	253.868	257.371	234.858	224.748	207.45	143.379	144.637	153.117	168.149	139.178	140.951
rarA	937994	939337	24.9603	39.6374	41.6555	39.5372	34.4431	25.5955	39.0751	39.2712	43.936	33.1471	27.8223	22.9689	37.2859	43.0344	37.6188	44.9329	42.6441	45.7594	34.1451	39.7957	42.9743	51.742	44.8334	45.0492	42.2489	44.7138	56.8185	40.0384	38.5967	32.6732	32.0007	35.1754	33.6185	45.8076	37.9218	33.1187
serS	939428	940720	119.984	128.535	160.959	306.358	293.289	269.605	697.584	679.541	747.561	1002.73	861.732	948.778	400.904	389.082	400.146	483.945	487.795	480.445	625.22	612.687	657.112	793.476	788.564	765.838	751.111	781.325	809.951	472.741	455.693	512.055	372.998	361.113	349.878	357.16	290.679	297.236
dmsA	940959	943403	10.4724	7.41549	8.6877	8.1176	7.0024	5.10641	10.7018	12.4591	16.567	9.53783	10.1731	11.8097	6.57391	7.93801	11.0069	6.86392	5.76675	7.57698	4.52006	3.24929	3.89336	3.29523	2.81463	1.71544	6.70191	7.32533	7.53077	6.07749	5.19712	6.76709	5.06539	5.20397	6.12531	6.58678	5.42805	4.4047
dmsB	943414	944031	8.12114	8.59767	8.01529	5.75997	4.5006	6.81809	8.43736	16.1156	12.094	9.89431	11.6804	10.0732	9.39759	7.42519	8.41887	8.00689	7.05497	8.50109	3.86419	3.61988	3.61123	1.03919	0.652667	0.338115	8.80638	9.41631	6.29714	7.98589	7.58785	9.95376	10.1424	8.63755	11.5902	7.27028	5.83569	7.83059
dmsC	944033	944896	18.9048	16.0113	18.267	8.2513	9.02611	10.9298	17.5807	13.7417	14.2065	8.03186	12.5494	13.8451	8.36294	6.45804	8.11748	3.9552	5.24037	7.89926	2.92154	3.9889	3.55656	1.86083	1.40244	2.42179	18.7259	17.311	16.3234	8.34166	7.24653	5.70361	22.702	23.4581	21.4458	9.42297	10.5492	9.02279
ycaC	944931	945557	1418.91	1371.23	1456.62	246.664	293.388	201.621	1507.24	1394.89	1355.68	577.701	534.997	561.406	2646.23	2054.58	2326.8	765.301	787.884	796.293	33.2228	29.9177	25.3624	6.14607	2.2517	1.66643	1307.51	1402.79	1361.74	225.986	133.384	177.001	261.186	294.803	239.44	583.21	269.537	318.481
ycaD	945871	947019	6.5667	7.41549	7.4631	10.0049	14.3949	9.62599	25.4289	35.163	20.3406	11.2007	10.704	11.3004	36.3823	41.17	32.4663	28.2787	37.3264	32.326	11.9196	12.7588	12.2884	16.5256	24.2761	22.4186	47.0268	51.9442	48.6552	40.179	28.4959	37.3453	89.5287	99.1378	92.1553	30.9798	24.717	30.6494
ycaM	947229	948659	2.63767	5.21256	3.15551	2.21723	3.11841	1.9684	1.82692	0.66466	0.628484	0.999781	0.337218	2.35796	1.35656	0.229679	0.841345	1.19566	1.58417	1.19398	1.20857	1.20585	1.17289	2.25013	2.26112	1.61065	0.834234	1.76704	3.24643	2.59374	1.09532	1.89663	1.37257	2.18198	1.88219	1.64918	1.20341	2.35901
ycaN	948660	949568	14.7463	9.36694	9.42707	9.58731	8.78505	7.51656	20.8915	22.4695	21.4112	20.6609	21.2092	20.3917	14.1554	11.9176	11.6857	8.4601	12.8103	14.2368	6.87037	5.30891	5.68635	2.12282	3.1109	2.53253	18.1767	17.7392	22.8686	15.8601	14.8113	15.1821	18.992	19.3599	24.0048	20.2734	16.4622	14.3732
ycaK	949668	950258	47.4041	66.5147	30.4713	62.8942	62.4219	48.5383	25.6607	28.0802	24.276	58.6163	45.5891	55.5014	80.9797	62.6561	80.9065	78.5127	73.4834	73.7422	46.0092	44.2486	46.0124	26.6174	19.4465	24.3904	25.606	25.5952	21.9446	81.7495	68.7505	69.9297	14.5797	16.9316	14.6413	30.7649	32.2479	36.3054
pflA	950340	951080	114.67	91.8564	122.856	149.573	179.062	169.914	146.291	153.089	153.034	104.333	83.5198	114.756	258.375	227.985	282.703	202.8	205.23	209.034	140.303	130.619	147.696	170.442	179.228	155.502	267.833	266.702	279.824	257.738	240.67	235.62	318.785	299.498	352.296	203.723	183.703	197.501
pflB	951272	953554	1641.37	1642.85	1654.41	737.676	918.827	849.171	2437.27	2374.26	2363.5	1275.01	1385.77	1290.77	6536.17	5413.41	6028.93	2054.8	2106.81	2133.15	729.264	733.657	734.342	650.842	628.792	651.494	2085.77	1935.11	1862.56	908.343	848.211	871.977	677.7	711.357	696.869	1024.18	977.895	976.665
focA	953609	954466	52.2285	74.4133	54.6573	30.004	47.3927	32.0813	67.4935	84.1316	67.6894	27.3559	29.2052	30.6321	333.973	371.056	394.69	156.124	185.257	198.195	42.7349	36.1503	41.3482	37.476	44.0141	46.0909	79.9909	82.6306	81.3206	38.159	39.9512	44.2238	50.7497	58.6646	65.134	49.1911	42.491	41.9905
ycaO	954872	956632	10.7211	12.7123	16.1607	54.5238	61.2632	59.4347	11.6112	12.9677	11.5806	48.8809	49.618	40.1579	16.4414	16.8041	13.565	99.2395	100.173	97.5468	164.149	184.29	176.949	360.716	365.557	374.113	8.81621	13.0387	11.8232	89.8463	114.24	91.2475	13.3896	11.1495	15.6408	52.6512	50.3817	49.2608
ycaP	956762	957454	56.7605	55.2326	47.4604	9.70753	16.0625	7.53181	37.6408	36.2899	28.4877	12.9479	18.7592	20.4045	31.761	38.8039	29.4688	16.998	15.154	19.8851	1.53235	1.24223	2.0138	1.39081	0.582336	1.81008	61.8771	66.6528	57.5234	14.5476	9.92962	9.2364	7.91831	14.1291	7.32503	14.8271	8.92602	9.11318
serC	957653	958741	501.86	540.76	546.149	1135.54	1028.54	1084.54	1461.26	1387.35	1330.14	1649.56	1465.32	1408.42	2347.41	2206.89	2000.87	3177.94	3053.45	3003.47	2360.47	2363.54	2205.74	308.485	289.133	277.844	1828.08	1796.74	1893.02	2046.1	2098.42	2100.5	829.663	819.488	822.24	1688.24	1629.77	1552.01
aroA	958812	960095	66.9426	74.6735	65.3962	156.258	224.98	170.445	286.092	301.415	277.773	394.029	402.975	312.778	426.38	426.863	371.071	669.046	661.539	656.64	541.027	565.378	534.615	120.593	116.207	118.934	326.792	329.86	350.293	475.726	465.47	452.43	113.63	102.805	106.723	307.037	311.215	297.015
ycaL	960264	961028	6.5667	6.95202	3.53515	4.13998	4.12438	6.56317	2.79098	3.10261	3.12933	6.40038	3.46307	5.28331	3.91455	3.43083	3.66555	5.58131	8.0287	7.61705	7.63781	7.4301	6.38754	7.56255	3.6942	4.37437	3.78292	3.04559	3.63702	11.0313	7.5671	9.33631	1.79399	2.32809	4.29537	5.8787	3.3705	4.68
cmk	961201	961884	174.347	161.651	157.42	160.826	174.934	173.74	148.376	146.368	152.613	113.288	106.639	128.214	158.826	155.331	142.835	132.774	133.449	139.773	129.627	132.898	114.046	314.684	344.245	336.807	192.292	187.541	181.336	208.139	170.329	154.397	213.157	213.737	204.732	222.503	222.808	230.199
rpsA	961995	963668	821.241	1048.73	897.174	2315.19	2432.89	2046.26	1302.44	1481.12	1376.68	2072.06	1515.45	1548.31	988.626	1153.45	919.195	2958.85	3243.74	3027.85	5354.12	5395.44	5592.89	9406.07	9285.3	9326.68	1281.49	1349.55	1331.38	3831.43	3700.52	3845.44	2906.74	2885.73	2770.59	2636.32	2809.48	2745.64
ihfB	963828	964112	6314.25	6203.06	6132.31	3088.42	2709.47	2681.97	4721.1	4507.48	4107.76	2568.69	2658.8	2394.51	5317.65	5073.06	5573.03	2837.39	2602.43	2666.84	1374.81	1204.43	1322.28	823.477	978.786	895.287	6287.65	7184.88	7088.47	3613.96	2858.87	3153.31	11349	10782.2	9799.7	5692.08	3443	3470.91
ycaI	964320	966584	1.29713	2.35412	2.99272	1.05142	2.30031	1.33347	0.945094	1.26074	2.11933	0.541832	0.74625	0.819984	0.857716	0.580882	1.24124	0.831586	1.4309	1.44694	1.11683	0.914914	0.741591	0.28454	0.446766	0.833213	1.28099	1.46102	1.23158	2.73326	0.900305	1.30821	1.38855	1.28107	1.32229	1.6115	0.989156	1.3051
msbA	966621	968369	26.1469	31.6936	31.7679	54.2167	71.6797	60.9926	46.7627	45.9697	48.6975	76.9215	81.147	71.0231	51.0752	52.4495	48.2045	77.5084	84.2811	77.3667	96.4856	104.916	88.9605	79.5621	92.8826	87.8469	39.3106	39.384	41.4521	81.1443	89.382	82.8405	79.0901	75.2643	72.5774	52.521	59.2962	61.7865
lpxK	968366	969352	11.4619	20.4937	14.1692	17.6639	22.9612	16.2926	14.1936	19.255	16.9932	32.0666	21.7362	30.0561	12.5042	25.9496	18.4832	31.6937	28.847	31.2744	27.3362	33.7104	28.74	34.2224	37.6648	33.9345	14.3279	11.8132	14.4834	19.4111	18.404	22.7271	13.917	15.1255	10.9053	17.8075	15.5138	13.8815
ycaQ	969389	970621	0.680047	1.72788	2.5627	2.25086	4.0702	2.60998	1.54151	2.31341	1.94444	2.817	3.32552	1.91499	1.43079	2.66473	1.78956	4.57776	3.28205	5.77186	4.42224	5.31627	3.96895	2.87165	4.42689	2.88793	1.38268	0.788501	1.5066	3.00924	4.0665	3.00062	1.11471	2.16987	1.4558	2.43519	2.09429	1.36845
ycaR	970673	970855	454.162	407.613	491.424	502.139	589.027	528.983	505.778	379.199	476.465	456.974	466.671	486.291	354.642	363.004	379.46	356.743	413.512	359.002	402.094	331.892	403.151	371.242	442.35	419.939	817.741	823.684	799.925	639.901	726.231	620.787	1073.02	1094.65	1088.33	528.234	488.947	509.241
kdsB	970852	971598	99.7438	96.8167	93.5166	119.231	130.924	89.5196	194.977	184.27	203.882	157.842	141.847	144.72	193.115	192.346	194.915	215.351	228.036	231.903	225.924	236.553	209.12	314.925	324.515	319.434	185.026	194.918	200.12	235.564	220.524	231.757	135.941	147.21	113.16	147.915	151.401	151.381
ycbJ	971752	972645	106.356	110.712	109.972	40.3198	30.5348	35.9636	47.5265	62.1602	64.9728	32.6512	42.5887	36.7534	30.3614	32.679	45.0584	15.2917	14.6526	15.5883	4.45868	5.20491	3.59387	1.7986	1.12962	1.1704	64.9682	69.9704	68.5074	29.0256	25.0399	28.9425	53.3209	52.3236	60.8483	42.9026	29.2426	30.6414
ycbC	972622	973401	8.05113	13.6377	12.136	13.1972	12.3741	14.4199	11.5584	11.5641	8.82446	16.4792	14.5133	21.5921	11.7445	18.0875	13.0973	18.6129	22.1741	22.9601	12.9398	15.4589	16.4684	9.06604	11.9055	15.2851	18.7705	20.1639	19.7393	27.9735	22.0658	25.262	27.1485	29.9708	26.8106	20.8677	15.2073	19.1714
smtA	973537	974322	29.829	18.9476	24.6609	28.2085	28.3384	27.5983	47.995	39.8645	46.0713	45.6869	50.5634	49.9269	30.707	33.8126	25.4856	24.3388	26.3243	28.5722	24.8381	24.327	22.2054	42.5317	47.7737	38.8537	38.1219	38.5388	41.5386	38.2366	40.4118	43.5589	70.3486	71.6662	63.0958	31.0636	32.3705	32.424
mukF	974319	975641	90.6462	89.3885	97.5979	63.5421	77.7056	69.1836	76.6937	86.6149	80.6545	79.0829	81.3244	75.3529	66.2837	66.5675	60.0515	62.8421	63.3883	58.966	48.8619	54.1186	48.8343	65.4584	58.6869	61.1224	82.4851	77.7612	73.1661	68.7224	63.8461	66.7541	117.71	122.704	111.952	78.1496	68.4552	59.7924
mukE	975622	976326	97.3504	93.5106	119.516	81.3961	90.0043	80.5913	106.635	106.351	112.444	90.2563	71.7159	79.5182	111.652	134.442	111.901	111.641	118.26	113.862	87.9348	87.9248	95.8161	139.914	135.675	137.014	106.45	112.601	129.141	102.734	88.9611	102.323	145.952	159.415	139.358	119.946	95.0595	100.039
mukB	976326	980786	114.764	133.718	122.755	106.037	107.145	105.869	132.74	130.03	138.296	131.219	140.5	135.813	87.3927	93.2597	86.3065	96.5603	95.5993	94.9605	80.4844	90.6816	81.2581	104.159	106.229	116.885	123.848	118.505	116.969	102.345	94.966	96.818	128.837	129.472	133.69	108.363	102.83	104.766
ycbB	981047	982894	17.7099	17.3068	18.0902	18.8949	23.6555	20.5869	49.4083	54.0669	47.229	46.4728	50.5515	46.3995	22.5476	25.267	21.7268	19.7302	16.5683	19.1166	13.0362	11.584	11.5854	9.41335	9.96295	10.4361	66.6607	64.3407	65.5929	34.3833	32.3302	33.1271	73.584	76.31	68.6956	49.9442	33.7494	36.8939
ycbK	983075	983623	3219.02	4021.78	3146.18	542.877	510.705	403.972	783.092	897.87	818.523	240.432	225.578	234.303	1037.69	1193.33	986.101	588.3	551.464	582.095	239.821	231.185	239.187	152.566	136.571	135.415	1419.82	1538.15	1652.32	498.993	443.036	514.211	1662.33	1859.64	1733.63	565.913	558.976	546.949
ycbL	983650	984297	196.9	250.965	191.843	88.523	147.114	84.8603	432.792	433.371	428.703	204.183	172.704	175.299	381.943	465.961	387.954	249.417	279.414	280.977	163.623	180.887	172.456	134.817	130.433	147.075	597.227	616.191	660.192	283.131	247.305	271.559	539.686	604.917	526.544	242.733	240.431	237.408
aspC	984519	985709	1583.22	1666.14	1629.98	2095.7	2034.75	2031.91	1920.87	1929.4	1948.67	2014.16	2069.95	2059.94	4524.52	4440.85	4157.03	2610.64	2783.64	2713.68	1874.89	1854.6	1833.01	464.545	453.678	443.504	2540.58	2515.97	2426.1	1798.1	1745.78	1785.64	2785.74	2912.2	2744.02	2397.69	2574.38	2483.81
ompF	985894	986982	44931.8	41780.3	38723.9	11834	10798	9810.36	3890.66	3690.3	3804.99	28164.5	30574.3	25146.5	5262.29	4758.83	5690.13	9214.45	9445.66	9076.93	5351.5	6079.87	5462.93	2449.27	2438.89	2002.98	2161.59	2124.1	2808.75	16313.2	16278.3	15201.7	5861	5202.23	6465.6	9237.2	12575.1	12477.8
asnS	987585	988985	228.095	231.211	244.298	508.12	663.019	583.321	382.521	365.907	397.558	502.549	475.993	452.408	481.917	419.676	431.81	760.203	833.165	795.006	1024.17	1038.5	993.005	1036.72	1103.62	1118.49	704.897	710.672	759.186	1165.93	1208.44	1178.32	1788.12	1656.96	1732.3	756.761	768.328	796.31
pncB	989154	990356	59.5904	77.0326	64.5356	115.343	124.989	109.002	298.593	288.071	293.939	203.963	175.224	178.178	158.076	156.76	132.887	188.945	181.101	181.486	140.279	147.253	149.11	131.368	156.275	152.515	192.297	192.17	193.318	144.781	122.164	128.546	361.175	353.777	364.549	240.842	229.95	238.424
pepN	990622	993234	477.14	545.753	624.263	576.254	570.726	619.583	331.481	337.2	343.479	397.959	418.595	429.644	396.821	360.08	382.408	326.334	326.141	336.902	243.238	256.007	247.21	215.112	223.182	244.082	324.42	329.035	339.758	351.974	335.452	346.398	516.218	485.951	586.836	633.39	532.815	547.557
ssuB	993277	994044	7.63134	13.8499	11.1511	8.24773	9.90832	5.75312	12.665	15.4527	20.2615	8.76629	10.6624	8.99053	8.94549	12.8156	10.1714	6.67152	4.84057	6.84718	4.6686	6.05552	4.36298	2.09253	1.31422	0.544668	10.418	14.4102	15.4576	2.9481	2.44465	3.84827	12.2538	10.1458	13.6139	10.0386	5.59564	6.58135
ssuC	994041	994832	7.40096	8.0591	14.2295	4.99922	5.6249	12.1733	2.39662	4.19614	3.02305	4.37963	3.95372	3.18992	2.89181	2.07145	6.32332	4.31341	4.28623	5.92258	2.85075	3.04511	2.64454	0.811745	1.27455	1.84879	6.01908	4.16805	6.09006	7.2777	2.56842	3.11008	9.90322	10.4017	8.29899	14.0624	9.76809	18.0842
ssuD	994843	995988	9.87577	7.43485	9.84551	8.64747	5.35136	8.94922	14.095	11.6133	12.2885	7.84312	11.9946	11.3299	7.69563	5.44634	8.92529	5.96894	8.04967	9.81005	6.26543	6.77227	7.3191	4.21238	2.29285	4.93401	15.0224	12.3838	10.8585	11.5097	4.64781	7.96197	5.48168	6.02994	6.52514	5.80049	4.80612	7.36034
ssuA	995985	996944	1.30925	4.43543	0.939771	5.3652	2.70877	1.88431	4.69897	3.95897	4.36741	2.76486	4.0172	6.8469	2.57096	3.07813	3.75853	3.73896	4.38097	4.29671	3.73779	3.95038	3.34756	2.68053	1.89395	0.872148	11.3578	2.63129	2.90055	3.21861	2.12034	5.13502	4.29217	0.464167	4.04843	1.33952	2.1504	1.75639
ssuE	996937	997512	3.62927	0	0.781519	4.11852	4.18346	3.48222	4.11336	3.29231	2.07541	6.72096	6.26386	7.29991	3.66519	3.41306	2.77833	5.03417	4.76424	4.68209	2.53274	2.68786	2.90489	1.11457	2.10003	1.81321	3.54194	2.69316	3.53777	3.9257	2.71276	2.56219	2.03965	1.54402	1.55386	3.34185	3.57657	1.82578
elfA	997868	998407	5.41783	3.93308	4.16666	3.65965	4.11767	5.19832	8.33353	4.38823	8.29877	15.8418	16.4752	7.47252	15.3071	6.67212	11.1095	13.2619	7.76956	8.93395	7.61095	5.41366	6.45308	10.102	5.59815	10.4405	12.5892	14.7175	12.6887	11.7968	12.7275	12.7496	21.3863	20.5798	11.0459	9.50243	8.263	11.2916
elfD	998490	999191	0	1.51465	1.92553	0	1.05716	0.571974	1.6891	1.35195	0.852242	0.581028	0.342957	0.23981	0.752534	2.80307	1.14089	0.486406	0.230162	0.809534	0.756394	0.735824	0.795239	1.83074	0.287451	0.595658	0	1.38239	0.792406	0.586198	0.222792	1.05213	1.11675	0.95105	0	0.914862	0.979119	1.79937
elfC	999216	1001816	1.12976	0.820147	1.73771	0.457877	1.00175	1.08398	1.09753	1.6471	0.576834	0.78653	0.64996	0.779105	1.15452	1.39131	0.926643	0.921817	0.498508	1.09586	0.460764	0.66405	0.807378	0.495651	0.700414	0.403167	0.853181	0.823384	1.50174	1.349	0.784136	1.23436	0.529103	0.772454	1.15167	1.65125	0.265084	1.21789
elfG	1001807	1002877	5.86968	4.97128	2.10661	3.70054	6.5925	1.87729	9.31366	7.98706	9.23064	5.72101	7.65427	4.40768	7.57439	6.13334	8.23798	7.18399	7.10095	7.57242	3.10322	2.89808	3.26259	2.40349	1.50952	2.34603	7.16056	7.98545	6.9354	4.80993	4.53364	4.83452	4.21509	7.69961	5.02618	3.60323	3.69563	3.14973
ycbU	1002889	1003431	0.769723	1.95573	0	2.91163	1.02376	1.10781	4.36197	4.36412	6.05232	4.12626	4.4283	2.7868	4.21061	3.61934	2.57797	2.82623	1.78312	4.70375	1.95333	2.21691	2.31034	0.590968	1.48464	2.69192	2.19101	3.21293	0.682108	1.51381	2.30137	2.71705	5.76781	5.73068	6.04185	2.36255	4.74092	3.09781
ycbV	1003439	1003954	8.09767	2.05748	5.23121	3.0631	3.59007	3.10783	10.0956	8.26407	6.94602	5.91943	1.3976	4.56054	3.06668	11.4229	4.64928	5.94652	3.75178	4.12371	1.02747	2.99859	2.43053	1.24342	1.95234	0.404566	8.23212	6.38458	12.9167	4.37954	4.23692	4.2876	17.8244	15.5027	15.6015	6.6279	3.99005	5.7032
ycbF	1003947	1004657	2.94306	2.99112	2.53501	0	3.65343	0.564764	3.66919	5.33962	2.5245	4.58963	2.37044	3.07823	3.46756	5.53546	3.09789	2.64151	4.0907	2.79765	1.49372	2.17965	1.17782	4.06725	1.13531	2.3526	4.78708	3.54892	2.34725	3.47285	1.53989	3.80919	4.68634	7.82551	7.56038	2.70999	1.93355	2.36892
pyrD	1004768	1005778	15.7497	21.0618	23.2051	75.2545	88.3848	68.9964	38.5196	40.4184	41.4775	77.764	70.1033	65.5255	70.1103	70.4844	67.2255	155.733	156.503	145.072	197.605	192.871	193.239	315.35	329.761	314.333	43.3146	50.3633	40.4018	162.618	143.592	151.911	85.2138	82.8745	90.2052	83.5375	143.468	140.325
zapC	1005952	1006494	183.194	152.547	156.634	87.3489	163.461	95.2713	171.862	149.253	184.321	174.803	201.487	169.375	112.715	94.1029	87.6509	127.494	139.975	126.74	70.3197	65.5571	76.7547	16.5471	24.1254	16.1515	173.403	187.064	182.464	148.732	155.343	138.569	339.58	310.685	285.065	239.799	280.347	236.596
ycbX	1006491	1007600	67.2128	84.4287	80.9051	64.6327	87.5542	62.3158	92.8688	90.7736	102.568	85.2004	108.184	89.9254	59.7429	64.8067	57.0905	76.2549	97.0962	84.3519	73.6643	73.9527	79.7141	36.8184	38.9647	32.0708	77.8488	75.4802	80.6432	76.6758	77.3347	72.6426	45.8024	44.9805	43.1116	75.5275	77.9897	75.9841
rlmL	1007844	1009952	66.463	62.189	75.8451	70.7559	77.6353	67.6842	70.8176	78.9756	73.6814	91.8358	81.2819	87.3347	76.9512	86.2387	71.6924	89.1386	87.3554	93.026	85.2152	84.2488	82.0923	215.112	204.092	216.332	64.7344	66.6338	69.2136	131.593	124.272	128.426	70.9209	83.5996	73.1279	75.6342	77.0517	84.5904
uup	1009964	1011871	38.2662	53.643	43.0952	54.0731	65.7158	64.3582	51.7205	49.6262	55.9643	70.5215	71.3588	66.087	45.7152	51.8772	40.3005	67.3809	64.1925	61.3727	70.8778	72.7507	72.024	176.953	165.007	157.01	53.1208	45.185	54.0814	84.3407	86.9589	87.8512	50.5713	57.7746	55.0828	62.664	74.9518	73.4625
pqiA	1012001	1013254	17.7202	16.1406	15.8393	20.2355	20.9004	17.323	24.2521	34.8796	27.4843	14.8273	16.9269	21.6544	27.4343	29.6084	28.4745	20.1876	19.8796	27.4691	13.6814	14.9945	11.1504	20.0224	28.5359	24.0538	33.4456	33.8043	32.147	23.6718	21.2424	24.5874	45.7226	46.7618	40.5586	23.9451	21.9659	22.3704
pqiB	1013259	1014899	27.8645	32.4766	36.6073	33.6033	37.0609	35.3204	47.2271	49.2795	46.0491	35.7549	37.9444	42.1636	45.9325	49.8848	46.1118	39.7357	43.7245	45.9979	36.9777	39.8639	31.2037	43.572	46.9652	48.15	57.7979	64.9725	61.3922	59.0744	46.3371	52.3379	97.5752	108.35	107.262	44.3324	40.2033	42.8253
ymbA	1014896	1015459	125.265	131.831	126.093	89.0204	80.5107	80.0082	318.812	292.493	304.124	187.112	182.938	196.498	163.434	185.882	183.704	123.68	109.607	121.543	64.4236	63.739	49.9338	84.2239	89.3532	85.1729	259.513	249.921	256.169	126.823	119.671	113.378	211.406	246.359	247.004	103.894	81.8717	96.9501
rmf	1015715	1015882	185616	176648	131090	10572.8	11641.5	5943.68	191432	201413	177338	11116.2	10700.8	9026.73	71316.3	92488.6	85732.4	4330.57	3441.71	4044.28	616.677	599.654	577.036	120.765	49.7744	46.6599	144585	127976	119460	3897.06	1932.59	2249.84	128673	132977	107080	16289.1	6240.76	6905.34
fabA	1015952	1016470	323.655	306.848	265.258	334.244	428.333	274.235	209.876	221.848	194.522	277.399	205.193	219.267	434.322	482.683	443.766	701.598	720.864	657.369	1022.33	1066.66	1024.62	1298.09	1238.44	1166.9	323.791	345.4	335.33	1042.28	976.714	1016.95	496.214	458.553	516.486	513.593	512.419	507.908
ycbZ	1016539	1018299	13.3419	15.1337	17.6998	31.5427	39.5042	27.2028	20.252	19.4515	21.2879	41.6823	33.033	39.1037	22.2561	24.4593	21.3165	41.4065	39.0023	40.6849	49.0482	49.7975	48.6272	63.8386	70.0784	61.8958	11.5289	12.7072	14.6734	23.6623	29.2055	25.7904	23.878	26.0999	25.5013	35.1008	32.6748	27.447
matP	1018485	1018937	88.4777	96.0111	96.2554	85.4142	73.9578	85.3351	107.069	94.0582	99.4796	110.94	81.1252	111.969	73.2978	49.8374	66.5862	81.5929	80.0646	76.6594	62.5642	67.499	56.8635	37.5031	37.3308	34.5345	103.814	103.871	111.893	93.3482	87.4899	93.8037	262.867	280.351	232.813	104.196	77.9591	86.7031
ompA	1019013	1020053	5875.71	4984.23	5302.57	8715.84	8813.66	9120.05	18429.2	16466.5	18230.7	18833.5	18833.8	20174.2	10044.5	9412	10012.5	11214.1	11209.8	10912.5	12124.7	11676	12002.9	12711.1	12409.2	12605.4	15443.1	14464.6	14073.7	15580.7	16455.6	15610.5	30641.4	30314.6	35159.6	18460.3	20470.8	19219.7
sulA	1020410	1020919	326.876	343.454	308.723	123.182	118.768	123.409	302.695	245.248	298.073	153.709	172.973	185.874	200.976	147.666	188.538	84.8934	78.4436	85.3857	41.8394	34.0444	41.2559	33.3361	35.5532	29.8787	216.205	200.237	227.234	78.5454	74.4009	77.5974	150.785	158.147	135.041	100.162	85.7802	112.925
sxy	1021138	1021767	9.29505	13.4955	25.0197	16.9523	20.0159	15.2888	10.9111	9.7872	12.8139	19.4135	11.459	12.8202	10.8957	11.447	7.30628	12.4598	12.5607	12.3972	9.68794	9.83424	9.07834	1.52924	4.48206	4.64388	14.579	11.3933	12.6497	13.3839	13.1511	14.8429	26.4301	27.8929	31.2687	24.1145	20.4466	16.0323
yccS	1021730	1023883	2.14323	3.96043	2.09782	4.79063	6.56499	5.88878	8.83314	7.06999	8.2172	11.2993	10.6489	11.13	5.41113	5.34428	5.22047	10.3336	9.85472	10.5836	9.76527	14.3498	11.8912	11.6681	14.9383	14.6015	6.49685	7.68104	8.11509	14.0822	12.3791	11.4627	4.83626	5.38796	5.14424	5.88065	6.32035	5.97913
yccF	1023902	1024348	28.0179	37.9673	34.1889	45.9261	69.5612	50.6292	70.3906	62.4825	47.3989	89.6623	76.8339	89.417	44.4079	34.3998	46.919	68.2022	65.6269	66.5842	75.8411	67.6304	69.146	65.9678	72.5048	66.2571	48.991	62.8068	64.5547	98.7255	128.796	96.7028	98.4132	92.3786	126.622	104.63	99.3234	97.2559
helD	1024471	1026525	34.5119	34.7642	34.9599	37.8512	37.3012	32.1339	49.2992	48.6287	51.383	57.025	54.1608	62.6809	52.6755	55.0534	53.739	47.9882	46.4401	54.5624	35.7578	36.2978	36.6407	24.7724	26.2917	28.7713	53.9768	55.4066	56.0094	59.0385	57.0118	58.9895	57.9577	52.1275	61.9317	50.353	44.4421	52.086
mgsA	1026557	1027015	901.486	859.812	874.637	874.879	904.603	927.368	414.982	428.08	484.436	560.352	549.511	581.118	500.679	449.84	505.315	402.295	424.627	377.084	368.49	330.118	377.099	201.144	223.708	187.7	471.636	467.887	428.054	458.443	458.627	450.083	529.983	516.655	547.861	564.006	510.612	510.717
yccT	1027111	1027773	19.5621	9.6201	21.0623	10.1448	6.43464	10.8984	11.8009	7.15558	9.92363	13.2236	14.1586	18.7851	6.90388	9.8907	7.24618	6.69355	7.06556	7.49822	2.00172	2.33674	1.68361	0.968975	0.304284	1.57635	8.98117	9.36541	10.6249	5.58472	4.2451	4.45498	8.57052	12.4165	13.0585	14.2037	9.32809	10.7935
yccU	1027946	1028359	368.869	483.981	413.435	293.551	222.964	248.52	526.016	579.417	589.304	404.713	336.296	448.004	494.489	632.656	535.735	425.15	395.738	430.778	200.132	177.065	184.528	150.114	148.223	158.107	614.744	683.38	672.519	413.27	313.007	357.536	455.958	494.158	497.668	509.383	345.139	401.05
hspQ	1028404	1028721	1002.88	761.786	755.576	651.253	410.379	773.821	624.716	660.654	699.097	320.936	362.301	491.924	248.465	230.86	259.965	145.285	144.572	128.901	113.795	89.4222	93.4405	89.4626	123.107	107.928	398.231	391.657	320.221	187.323	169.301	164.064	1379.62	1228.88	1389.23	417.26	251.597	248.969
rlmI	1028779	1029969	55.9655	47.3995	55.3308	92.5357	115.634	91.0164	66.4225	77.4313	73.72	117.844	103.275	105.631	97.7538	105.373	79.6579	138.143	139.705	141.127	149.281	165.678	161.173	252.136	267.828	257.978	70.4206	68.4007	70.0257	218.749	212.713	201.28	80.2802	78.0554	82.8856	103.355	125.019	120.941
yccX	1030064	1030342	302.534	329.437	320.922	228.315	148.663	146.568	263.5	307.568	285.501	190.287	180.91	221.224	153.015	165.848	181.116	99.7131	86.8862	116.371	46.3291	41.6967	40.259	17.1632	17.2471	19.3589	306.648	337.304	335.452	161.204	109.168	163.957	487.878	422.425	441.335	218.042	162.167	162.693
tusE	1030339	1030668	13.8828	22.4469	24.4594	19.0961	19.5837	9.68748	66.5142	44.3646	44.2053	43.0536	32.6736	34.0162	122.146	115.721	119.562	105.037	85.7613	104.547	91.6787	84.6419	109.435	132.75	110.759	119.172	49.7813	38.6323	48.0917	77.5656	60.8464	68.3097	63.8356	66.4449	46.8305	64.5623	50.268	60.3167
yccA	1030759	1031418	532.467	505.73	565.113	505.939	824.269	557.422	1241.47	994.813	1034.91	661.392	722.802	652.293	1390.49	1316.45	1262.6	870.737	980.194	911.39	512.145	545.359	528.721	379.61	478.665	461.11	1086.23	1378.83	1334.97	590.919	658.598	643.674	879.336	991.408	940.395	597.309	583.301	610.998
hyaA	1032139	1033257	4.12028	0.951721	6.85605	1.77111	3.15523	1.61728	17.6182	19.1134	17.136	5.47627	4.0944	4.82184	8.6689	4.99031	7.16868	1.98659	2.02469	3.30632	1.42582	1.38705	1.99873	0.86275	0.180618	1.68425	6.85423	6.25404	9.46014	4.23583	2.09985	1.9833	6.49071	7.7686	10.9587	6.89816	2.15328	4.1456
hyaB	1033254	1035047	2.80647	1.78269	2.26627	1.54817	1.34793	1.68298	8.48218	11.1383	10.3649	2.62142	2.42189	2.91655	3.34599	5.31522	4.25214	2.28992	1.44476	3.01717	1.11281	1.15472	1.24795	1.07736	0.789411	0.584223	4.1845	4.4472	4.87041	2.0698	0.87406	2.88941	5.69559	6.09423	7.17612	3.82847	2.20874	4.00027
hyaC	1035066	1035773	9.45753	7.50936	9.5464	0	6.28944	2.55216	13.3988	4.69189	13.0983	3.45675	3.06057	2.85343	2.98473	3.24265	2.26252	0.482301	2.2822	1.20405	0.375006	1.45923	0.591396	0.453824	0	1.18126	7.93201	4.38633	6.02385	2.03438	2.20912	1.39101	6.64393	10.3733	8.43587	3.62857	1.45628	2.37891
hyaD	1035770	1036357	3.55557	3.61364	6.89086	6.05235	3.46797	9.8934	8.86565	11.2891	10.6747	5.19828	3.27289	7.43775	4.18923	5.57293	9.86694	2.90115	4.11838	6.27697	2.48132	3.80363	2.13443	0	0.685797	0.710557	2.60252	4.94715	5.98662	11.538	3.45498	7.94886	5.66168	4.538	11.1636	9.09444	4.67194	5.0084
hyaE	1036354	1036752	119.181	21.2504	82.1703	1.9773	37.543	36.1112	23.1054	11.8548	32.8813	24.9647	35.4859	20.6075	32.9936	7.37373	28.5116	5.54466	23.8149	18.8111	37.474	26.6691	30.3333	15.2505	10.5864	9.40162	6.37682	21.8191	26.4037	13.3644	41.4161	20.9118	15.1782	6.11558	18.6502	25.1359	27.4738	15.778
hyaF	1036749	1037606	1.95247	3.72066	2.62776	2.308	1.51484	2.3417	6.91532	8.85596	7.67612	2.37877	2.80819	1.9636	3.28633	3.06026	2.56899	0.995691	1.50768	2.65144	1.39353	2.00835	0.813942	0.749521	0.941478	0.975469	4.56524	6.1124	4.10928	2.15995	1.09455	1.14867	3.65764	3.63409	3.83141	4.49462	4.00859	2.21003
appC	1037740	1039284	5.70132	8.96757	9.354	2.82417	5.41642	4.8191	303.243	334.64	280.038	30.8277	25.9278	38.8808	59.0627	80.6379	61.8313	16.1711	13.2076	21.0149	2.9281	1.89898	3.07847	2.70975	1.30913	1.62767	47.4719	50.1145	52.4483	9.07698	4.26155	6.70837	49.9695	82.7284	64.3186	18.4716	6.68875	8.8777
appB	1039296	1040432	6.26717	7.49355	7.54166	4.88081	4.5764	5.65953	167.132	179.338	136.241	15.2711	13.9981	17.2032	51.9678	68.7612	54.1509	20.0034	13.095	23.1543	1.87108	2.12356	2.82781	2.83043	1.24436	1.84184	46.0227	50.4392	47.6973	8.15664	4.27116	8.4586	56.2855	88.4184	76.5522	20.5563	8.47711	13.3532
yccB	1040445	1040537	39.4002	77.8627	23.5677	37.2598	40.7585	27.3028	583.005	580.809	510.08	70.4042	95.7066	84.5329	160.266	188.696	163.379	53.5806	43.9466	75.799	11.1095	7.20495	7.30004	6.72226	6.33291	4.37437	153.097	174.614	159.059	43.0489	17.9974	41.2086	143.519	297.996	203.054	67.1852	34.1544	33.0353
appA	1040617	1041915	32.2787	24.6044	27.8034	17.7046	15.5986	17.3437	329.624	360.166	275.958	48.6075	41.226	54.5374	79.4582	106.245	75.0581	23.5722	22.059	29.8073	5.93874	5.17959	5.70547	2.23043	1.71212	1.12887	98.444	87.7279	80.8078	15.7119	11.4605	13.2931	74.9815	94.2394	76.9316	44.7488	20.9416	22.4092
etk	1042030	1044210	7.69723	10.2676	7.87316	8.18896	9.38449	9.1394	13.304	16.3654	13.0675	9.94052	7.19598	14.3211	20.7291	26.5418	23.57	16.0938	18.9457	22.2122	8.78996	8.15505	7.25191	8.4213	6.03134	6.34524	11.2681	12.4055	11.9369	15.1381	9.63699	10.1889	11.1751	13.201	11.6717	12.6987	9.71889	12.6817
etp	1044230	1044676	15.8768	7.11887	15.0833	8.83195	11.5935	11.6492	52.9253	43.42	39.3878	42.3279	26.865	43.2057	146.978	170.535	176.058	65.9161	67.7904	77.3645	10.3689	12.6807	10.2785	4.30225	4.95374	8.39878	33.0404	35.0852	35.5878	21.1227	17.8011	15.3845	13.1218	10.9265	11.3294	13.8551	13.0386	14.5649
gfcE	1044664	1045803	4.77996	0.934235	1.18766	3.47714	5.54247	5.11548	3.75061	3.75245	6.0451	6.98835	4.44224	6.80405	12.5324	14.984	11.9629	11.2505	10.0794	10.3609	6.99813	6.20268	5.88602	6.77519	7.26927	7.34802	4.93409	5.45701	6.19089	9.21993	8.38249	7.57113	4.47724	7.43033	6.03464	7.14761	5.58624	5.73421
gfcD	1045849	1047945	0.400256	1.52547	0.646428	0.189256	1.59707	0.864089	0.680468	1.81547	1.14444	1.75553	0.575679	2.25421	1.26318	2.82309	2.48958	1.2247	1.69991	1.76652	1.71404	1.07045	1.73532	1.84382	1.44752	1.59977	1.13933	1.20663	1.50746	3.8375	2.46822	2.47251	1.96826	1.80926	1.57088	2.86657	1.89005	2.21494
gfcC	1047945	1048691	0.560359	0	1.20667	2.64958	1.73903	0.537655	1.90531	1.27083	2.40332	1.91158	0.96714	3.60674	1.41476	1.31744	0.804326	2.0575	2.37988	1.14144	1.42202	0.922233	0.747524	3.4418	1.08082	2.23968	2.50652	1.81923	2.23459	4.68372	2.30367	3.62635	2.88679	3.87394	3.19888	2.86657	2.76111	1.40951
gfcB	1048688	1049332	0	0	0	0	0.575076	0.311143	0	0	0.463604	0.632137	1.11937	1.30452	0.27291	0	0.310311	0.264596	0.250408	0.440372	0.411464	0	0.216298	0.497945	0.312736	0.648054	0	0.601597	0.862109	0.956643	0.727169	0.763122	0.911234	0	0.925603	1.32711	0.266311	0.652549
gfcA	1049439	1049744	13.6009	10.3673	26.3592	7.71724	12.0599	14.3549	11.5613	29.3031	20.4166	17.2334	11.7371	16.9613	20.031	14.9225	18.8717	13.3171	8.40204	11.5437	5.6087	6.15568	7.25752	9.39811	3.27918	7.47465	23.229	13.2468	30.1319	24.7427	17.7909	20.8043	20.3833	33.2713	28.1455	10.4365	10.0526	12.3161
insA	1049833	1050108	1.50634	0	1.62186	1.42451	2.00349	0	11.9509	10.2486	12.9211	5.87275	12.1326	8.48359	17.1141	11.805	17.2973	12.9054	10.4687	8.18239	8.60093	11.7758	6.53079	9.25215	6.5372	9.03095	15.3135	18.1644	16.0185	11.85	11.8224	10.6345	13.404	12.0159	18.2732	12.3293	12.9891	18.945
insB1	1050027	1050530	0	0	0.892504	0.783901	0.735009	1.98837	1.40925	0.939964	2.96268	0.403969	2.86136	1.33385	3.83688	3.89775	4.36271	1.69091	3.84058	3.37705	1.84063	4.09275	1.93516	1.90928	1.19913	2.07071	2.35955	4.61343	2.93831	0.815127	1.8588	0.487675	5.04683	4.84904	7.09811	2.96834	2.72299	5.83819
cspH	1050963	1051175	1.94569	0	0	0	0	0.933429	0	0	0	0	0	0.782712	0	0	0	0	0	1.98167	0.617197	0	0	0	0	2.91624	0	0	0	0.956643	0	0	0	1.03471	0	0	0	0
cspG	1051461	1051673	7.78276	39.5493	25.1389	20.2399	47.4438	15.8683	28.6678	33.0945	45.8968	39.8246	58.2075	54.7899	26.1993	54.8934	26.0661	22.226	18.7806	26.4223	14.8127	22.4154	14.9245	22.4075	15.9495	18.4695	16.6152	27.0719	27.5875	33.4825	23.9966	38.9192	20.0471	21.7288	31.9333	28.8647	24.7669	24.4706
ymcE	1051847	1052077	71.8408	45.6338	40.6089	67.9381	50.9606	29.2953	27.4804	26.4756	16.6897	49.0149	51.6635	61.4128	21.161	22.5204	21.4831	21.2491	20.8031	17.6826	18.231	16.9963	20.9642	17.926	29.4453	18.8434	21.9101	31.6533	35.0149	105.084	65.1096	78.1906	7.57025	22.9227	11.5344	27.5631	24.3367	10.8424
gnsA	1052067	1052240	130.592	102.56	89.4773	101.043	140.007	124.162	86.1157	83.4656	78.074	144.641	154.36	147.097	107.906	80.014	110.197	151.115	135.679	149.129	186.038	148.495	193.216	306.262	212.957	196.921	72.4147	83.6934	106.259	208.97	220.961	226.298	94.5212	98.49	64.3843	372.897	250.567	278.318
yccM	1052289	1053362	2.73155	0.991486	1.26044	2.21414	0.692014	0.748823	2.21136	1.32747	2.78937	1.14102	1.79599	2.1977	1.14941	2.4465	2.80058	1.2736	1.20531	1.32479	1.4854	1.12389	0.52056	0.299599	0.564493	1.16975	3.80833	3.25768	4.66835	1.72675	2.18758	1.60702	5.11712	4.98043	7.23981	1.99622	2.88417	3.14096
torS	1053434	1056178	0.917618	1.55434	1.97598	0.867768	1.55949	1.68751	4.85341	4.16211	5.35675	2.75766	2.28763	2.52245	2.57417	1.55811	1.75617	1.55984	1.77144	1.76533	0.873239	1.76191	2.09119	1.05677	0.811202	0.916898	5.28617	4.11398	4.94677	4.2109	1.65756	3.32908	4.87052	3.33456	5.02008	3.67709	2.76312	3.38528
torT	1056261	1057289	1.62895	5.1736	2.19234	1.92557	1.62493	3.32127	9.92348	7.38855	9.8974	7.34308	7.96578	9.17411	3.76996	5.74465	3.70208	2.65826	2.67296	2.76512	2.84197	4.02137	4.07444	3.12663	2.35643	3.25534	8.61118	10.388	9.02207	6.00683	6.84892	6.2292	4.95881	4.76446	3.19656	5.6248	4.18047	4.30227
torR	1057262	1057954	26.5687	24.5478	21.4547	21.1282	22.2198	22.5954	17.7938	13.6943	15.5387	15.5963	12.1587	14.3317	20.8352	17.9823	23.1128	20.4469	24.4795	22.5501	20.6867	19.1304	23.5615	25.0346	20.3818	17.7991	17.9247	17.6434	21.4041	19.8916	22.5673	23.4463	40.1571	40.7817	32.7472	41.3922	40.415	38.2754
torC	1058084	1059256	1.78686	0	1.15434	0	0.316879	1.02868	2.0252	1.62096	2.55455	1.39328	1.028	3.30656	1.50379	1.12027	1.02593	0.874785	0.827879	2.79052	1.8138	1.17632	1.66858	0.274378	0.172324	1.07127	2.03451	1.65746	1.58346	5.2713	1.33562	2.10248	0.334739	1.14029	2.29512	2.01098	0.440229	1.97762
torA	1059256	1061802	6.42764	2.51254	6.74313	3.58473	2.99581	8.46016	4.66988	3.73774	4.12335	6.66644	3.79271	15.2491	2.42729	3.22902	4.2582	5.17736	2.16352	6.65842	4.65294	5.28928	6.21105	9.23718	1.66891	8.39878	3.55201	3.89835	5.33087	8.10333	2.95658	7.75691	7.024	4.82052	8.58524	11.129	4.19581	9.12033
torD	1061799	1062398	0.696963	1.77086	6.75372	3.9546	0.617992	0.668725	1.57986	0.790318	1.4946	0.339656	0.40097	1.1215	0.586552	1.09241	1.66734	0.568683	1.34548	1.89294	0.442171	0	1.62707	1.60532	0.672149	1.04462	1.70049	1.61623	3.08815	1.02803	1.82335	2.46021	1.63206	3.33577	3.97871	4.27846	2.0033	2.45436
cbpM	1062550	1062855	269.299	290.284	262.128	122.19	118.187	122.016	914.117	837.453	931.385	267.78	280.909	339.773	333.088	357.073	340.342	163.135	138.634	163.459	75.9332	74.9874	67.132	38.6367	39.3501	46.2069	773.193	700.189	692.432	170.524	125.553	160.033	549.076	543.914	539.617	336.056	234.561	228.531
cbpA	1062855	1063775	126.445	131.745	121.45	62.7986	67.5528	64.152	491.535	495.645	544.259	254.907	238.122	302.635	174.357	170.383	194.118	100.203	102.908	111.952	55.9805	46.4111	54.4564	35.6193	30.2664	34.3132	488.837	461.558	455.059	135.52	108.962	137.808	217.702	207.049	244.071	163.106	125.505	130.654
yccE	1064036	1065292	0.667093	0.847485	1.07738	0	1.03514	0.160016	0.945094	1.89112	0.47685	0.325099	0.191893	0.670896	1.26318	2.35257	0.797942	0.544311	0.772687	0.67943	1.05805	1.37237	0.667432	1.7926	0.804179	1.33314	1.08507	0.309393	0.88674	0.655983	0.997261	0.784925	1.56211	1.24165	0.952048	1.53566	0.54784	1.00679
agp	1065585	1066826	869.568	892.003	902.818	264.958	301.711	274.334	119.369	124.021	113.892	72.877	79.2356	79.0332	10.9374	13.4919	10.3367	11.1551	9.77496	10.4288	29.6611	29.5837	32.085	6.99763	8.13868	8.26386	87.3025	92.6837	95.7252	49.1276	34.1892	47.6629	18.3389	17.9515	21.4383	36.0911	27.9993	31.7563
yccJ	1066864	1067091	975.169	864.434	754.166	197.859	254.079	195.511	2355.86	2289.97	2563.28	703.1	685.581	870.213	749.488	739.991	702.48	305.804	259.201	338.48	46.7466	37.4283	38.8324	12.5715	11.4047	2.72688	2297.15	2119.62	2134.63	228.103	174.747	211.93	846.098	977.193	777.65	550.046	283.134	271.833
wrbA	1067112	1067708	2183.3	1879.38	2016.64	680.281	664.558	549.08	4132.93	4177.86	4271.91	1664.1	1657.84	1925.94	2076.76	2060.15	1905.92	859.29	810.781	889.85	111.54	97.6991	106.289	20.4357	12.4969	13.2981	3616.5	3807.39	3583.41	689.471	428.535	522.112	656.744	739.401	656.271	1134.8	649.437	676.21
ymdF	1068081	1068254	524.743	548.998	506.186	53.8898	62.1082	43.2858	675.47	807.731	697.575	76.3707	40.9805	75.4588	455.602	712.683	463.51	61.9961	73.3398	55.6212	23.3489	16.608	20.5886	14.5839	3.4348	8.30388	551.318	525.286	415.566	43.1948	31.0588	37.7163	124.546	193.192	113.52	59.5177	25.3492	19.1119
rutG	1068511	1069839	3.47069	4.81005	7.47372	13.7253	15.1074	8.47654	340.259	340.248	320.263	98.8696	202.94	110.807	6.77111	6.67622	4.98175	4.89144	3.16732	5.14164	3.70318	4.28402	4.41948	5.08712	1.21714	2.36452	633.685	649.725	669.788	142.1	106.599	109.333	9.16159	8.22172	7.65498	6.45623	4.27537	3.9682
rutF	1069860	1070354	14.3465	12.8654	14.5381	58.2589	89.4209	22.6722	1871.35	1946.44	1684.26	587.293	967.625	574.077	24.8578	28.4387	22.2078	16.8704	12.3816	13.1793	11.7788	8.68066	6.47329	1.94379	3.25547	4.21626	2714.48	2720.24	2761.07	774.258	622.912	606.213	17.3903	21.9906	27.7012	15.1099	14.2075	17.8311
rutE	1070365	1070955	2.12257	1.79769	6.09427	16.7272	28.231	7.46743	534.866	492.607	399.037	169.643	305.284	157.966	8.03843	5.54478	2.03113	4.0411	2.18538	2.40203	4.26427	3.2022	3.30345	1.62964	1.0235	1.41394	1066.82	1025.78	1003.81	288.732	226.084	235.596	7.28987	4.13883	8.07799	1.8097	1.74313	2.84749
rutD	1070965	1071765	1.56817	5.31259	2.81405	13.3468	28.2732	3.76158	530.536	579.698	455.107	171.696	291.405	170.117	6.1588	5.32548	2.25091	1.70605	2.8255	2.48448	3.31628	2.79595	2.44061	1.60532	0.504112	1.56694	958.223	990.831	1009.36	313.55	254.357	262.32	3.67214	4.16971	7.08708	2.40663	1.93175	2.36671
rutC	1071773	1072159	6.46568	5.47606	5.80128	37.7056	73.0966	10.3395	1399.06	1527.44	1329.53	498.377	991.318	518.035	16.3242	6.75611	3.09356	3.07745	5.82487	5.48771	6.83664	7.0941	1.79693	5.79149	0.519623	1.07677	2567.43	2550.42	2380.22	706.267	574.307	565.508	9.58898	9.74216	3.84481	4.4101	7.52227	4.33694
rutB	1072171	1072863	3.62301	1.53424	4.551	35.975	57.0218	11.2977	1212.03	1335.19	1136.05	408.448	830.962	477.319	10.9258	8.99115	4.91147	3.69521	4.66277	4.10001	5.74631	7.95029	3.82623	4.17244	1.16467	2.41344	2324.81	2284.68	2333.85	594.966	491.742	537.843	3.11076	3.85339	6.46326	3.70677	2.97534	4.55659
rutA	1072863	1074011	4.01298	0.926936	5.10633	62.7896	85.2371	14.7015	1773	1909.56	1806.4	1488.27	3092.2	2211.21	17.6538	10.5784	6.6329	12.3533	18.0294	5.94502	5.78622	8.40577	2.43335	4.7616	4.04602	1.09359	3386.38	3274.51	3329.89	871.741	966.817	957.241	11.6182	7.37229	4.94619	4.29239	9.8868	3.12
rutR	1074242	1074880	15.0564	21.6227	8.45794	20.429	23.5083	26.3803	12.613	19.3	18.2495	25.8408	33.8951	35.0245	19.5577	20.5209	24.1173	20.8313	24.5166	24.0023	23.465	23.9716	25.98	50.2599	36.9321	38.9196	13.0437	17.0022	14.2127	27.3582	20.7957	26.1886	62.543	81.1133	66.332	33.8228	27.6864	33.591
putA	1074920	1078882	42.4931	49.5413	43.1278	50.306	42.6583	56.1244	46.1194	50.7083	51.4327	36.1494	41.151	39.4316	30.8565	28.5678	25.3	32.3375	28.8852	28.6368	33.0429	36.6678	33.7503	26.1975	21.5632	28.3771	60.155	60.6476	52.3056	42.6191	39.2869	37.1563	64.5666	62.6084	67.828	28.7307	24.6715	25.2687
putP	1079305	1080813	475.582	575.583	472.252	633.219	526.441	692.338	80.8055	90.7736	89.8067	168.645	181.339	172.085	166.436	182.978	147.619	268.187	261.533	283.096	273.154	311.871	241.295	167.31	162.846	183.307	139.364	148.509	150.376	340.291	331.693	351.908	167.016	172.353	193.98	135.081	146.89	150.739
efeU	1081460	1082185	5.54977	3.84573	10.3211	8.58809	8.49981	5.32492	8.29141	6.86523	8.65542	45.7324	26.4135	28.6174	4.45829	9.09398	3.62092	22.2298	13.8305	9.76324	94.2644	71.8246	88.5049	36.4116	35.2757	32.0122	7.38578	7.01984	8.71837	20.5891	13.3876	13.0601	48.9113	59.8316	39.602	36.1332	10.3583	15.9902
efeO	1082243	1083370	13.7488	13.2181	12.8028	47.0881	24.8762	40.1102	12.4241	11.3768	13.281	91.0881	53.8725	52.7677	7.97446	9.02756	6.75605	40.6284	24.9637	22.5816	216.297	184.233	203.487	140.65	154.991	131.254	20.0968	15.166	14.8182	45.6752	28.8862	27.108	183.948	190.693	169.172	116.906	32.6524	58.6982
efeB	1083376	1084647	1.64811	3.35006	8.16274	4.67574	4.67639	5.69282	2.05475	4.48528	4.00554	14.2967	6.25796	11.5363	3.05145	4.39147	4.41591	7.26175	7.25417	7.2739	39.5238	40.2799	47.7096	44.794	32.2655	37.0535	4.5573	3.66904	5.54995	13.2895	6.15955	9.50221	21.1492	24.0149	26.3437	21.0777	5.82	13.9292
phoH	1084992	1086056	730.748	797.874	766.453	263.842	202.899	245.23	2516.33	2590.3	2671.95	524.112	637.742	621.174	2541.91	2410.07	2820.79	633.656	607.732	713.803	44.6878	41.7725	37.14	6.34461	8.349	6.29122	1880.69	1829.63	1969.04	151.107	104.271	135.433	5021.47	4481.86	5104.12	768.578	366.145	399.492
pgaD	1086106	1086519	28.2195	17.9252	19.5324	12.3901	17.4261	7.73604	29.1279	18.2853	19.4514	16.2082	22.0332	20.6771	13.995	11.8475	14.9485	12.7463	15.954	15.3972	4.79548	6.63477	4.0334	4.64271	2.42989	2.51762	20.9013	20.0994	18.7555	11.3971	13.9365	8.30101	33.9844	44.4849	43.8696	31.9653	23.1748	27.8859
pgaC	1086521	1087846	1.26492	0	0	0	1.12159	1.36538	1.61285	1.79293	1.35628	1.69521	0.72772	1.39934	3.06053	3.71738	1.51303	2.96729	2.07562	2.57662	1.60499	1.30112	1.05463	1.21395	0.457456	0.473972	1.6717	1.17332	1.82152	3.10963	1.06367	2.23252	2.07342	2.85887	2.03089	1.6177	1.68804	1.43178
pgaB	1087839	1089857	2.07848	1.05621	2.01409	0.393113	0.73719	1.39599	2.00236	1.64982	1.48573	0.709044	1.67408	1.50504	1.39937	1.79177	1.59115	1.01755	1.68524	1.7641	0.923048	0.855187	0.623861	0.638316	0.801792	0.311528	0.676157	0.867586	1.28933	1.22632	0.854478	1.46737	0.876082	0.44213	0.593265	1.06327	1.45088	1.46388
pgaA	1089866	1092289	0.692656	0.43998	0.559332	0.655027	0.383858	0.581518	1.2757	0.981791	0.618903	0.506335	0.298869	0.487623	0.874391	0.542827	0.579963	0.494522	0.534864	0.881832	1.15352	0.569984	0.693008	0.930647	0.0834994	0.519084	0.49291	0.642497	1.38108	1.10682	0.582454	0.407501	1.37868	0.828789	0.741397	1.32875	0.426625	0.696913
ycdT	1092876	1094234	0.617135	0.784017	1.66116	0.291804	0.957616	0.592131	1.92349	1.74949	1.54398	0.902257	1.06513	2.35848	3.24606	3.86914	3.54329	1.8883	2.14446	1.9904	1.46822	1.52351	1.2349	1.65836	1.78549	0.462488	1.50572	2.71911	1.77739	2.124	1.38386	0.544607	2.02318	3.61008	2.64225	1.57851	2.66077	2.01801
insF1	1094275	1095141	6.76295	4.90957	8.84195	6.85237	3.64083	2.78097	14.5088	18.0765	18.6465	4.70833	5.55828	5.63553	11.993	9.84295	11.5564	5.51819	6.52788	4.92001	4.29058	4.77017	4.18871	2.59618	3.02815	2.89613	10.2146	10.9781	11.9863	7.83787	7.22154	6.25233	9.27573	8.22057	8.27297	7.66065	6.34739	3.64527
insE1	1095138	1095437	12.4832	3.52419	29.868	14.4284	12.2987	9.98122	30.6547	42.4659	27.7612	18.2506	15.9594	14.5073	17.5095	21.7399	23.8909	6.79041	10.175	11.3014	10.9995	5.70689	13.4147	7.45439	8.02586	9.0086	36.0974	22.5152	33.1869	17.731	19.6984	26.1124	33.1292	33.1926	39.5901	25.5437	17.6556	17.4444
ymdE	1095505	1095846	0	0	0	0	1.08014	0	0	0	0.870769	1.18732	0.700826	0.490046	0.512596	0	0	0.49698	0	0	0	0.501214	0.406263	0	0	0	0	1.12996	0	0	0	0	0	0	0	0	0	0.612829
ycdU	1095843	1096829	0.424514	1.07862	1.37121	0.401452	0.188207	0.610972	0.240569	1.9255	1.51725	0.827524	0.976909	1.70774	0.893159	0.332687	1.21868	1.03914	0.655614	0.432365	1.07729	0.174665	0.566306	0.325928	1.2282	0.636272	0.517875	1.57509	1.12858	1.04361	0.63462	0.749247	0.397629	0	0.908773	0.651492	0.697251	0.640684
ghrA	1097886	1098824	239.58	262.99	273.805	295.758	261.29	288.091	204.032	189.208	202.19	296.565	289.783	283.392	238.985	202.441	244.201	254.093	244.258	258.703	225.304	199.536	208.604	36.3088	36.1419	37.2239	229.498	218.713	237.415	295.255	291.461	293.972	291.27	320.06	290.981	384.795	339.46	321.852
ycdX	1098879	1099616	148.597	174.369	155.718	150.715	164.449	137.679	183.524	185.222	152.437	156.166	136.065	154.464	325.291	342.695	323.738	243.882	248.762	272.267	191.786	199.988	172.884	148.489	131.547	134.313	259.462	287.247	299.302	252.368	248.003	253.257	261.638	273.565	270.351	260.544	210.53	230.543
ycdY	1099640	1100194	138.583	185.626	187.325	241.454	290.506	190.42	242.432	247.675	218.582	290.701	244.818	220.573	329.288	404.322	305.226	424.343	434.159	399.403	360.522	378.376	398.881	258.482	289.816	270.929	281.156	278.753	297.344	349.946	389.575	343.848	786.6	847.525	806.17	550.581	570.284	538.416
ycdZ	1100296	1100787	22.0747	17.2579	21.0252	12.8465	22.5848	17.5145	50.0384	44.2865	30.345	16.1367	17.0959	19.8097	23.5794	44.5801	22.7486	17.319	15.0791	17.5828	13.7354	14.6719	14.4408	18.252	16.376	22.9058	38.3228	35.4396	34.6097	15.4454	15.5482	16.4834	110.143	137.259	107.841	31.2716	19.8717	23.0646
csgG	1100851	1101684	5.52325	11.4821	5.94683	1.89934	1.55827	1.20442	19.6336	16.5117	17.946	4.89396	4.62194	6.66568	25.988	25.184	28.5886	3.68727	3.68342	6.13679	1.27421	1.03297	1.67456	0	0.484237	1.2543	16.5386	15.8356	22.248	5.92501	2.81485	3.84022	14.5797	12.283	14.6902	9.76071	8.45323	9.09358
csgF	1101711	1102127	5.0032	0	3.23214	0.94628	3.54904	0.480049	43.0963	38.5788	35.7637	10.2406	9.21086	7.64822	64.4223	32.1518	38.3012	5.71526	9.65859	9.85174	1.26966	0.411711	1.66858	0	0.482507	0.999855	24.821	32.4863	50.9876	5.41186	5.60959	2.94347	25.3063	27.671	25.7053	11.2615	10.6829	10.5713
csgE	1102152	1102541	1.06939	2.71713	3.45419	0	0.474109	0	18.1804	14.5515	14.5239	2.0846	0.615229	1.72077	24.7494	36.0369	25.5829	4.79908	5.36752	5.08276	0	0.879994	0	0	0	0	16.0897	15.3752	17.5317	2.10315	1.59866	5.66225	35.559	50.6137	29.7606	6.0176	7.02574	9.14565
csgD	1102546	1103196	15.4227	8.16384	9.68653	2.43081	5.9829	1.84973	36.4165	45.1786	45.9351	8.45555	9.24255	12.667	100.861	66.4764	71.9466	9.17588	9.4282	6.9813	1.63076	0.528804	0.428626	0.986754	0.309867	0.642109	45.9911	58.7137	52.3909	6.63506	4.80332	5.6709	182.08	185.564	173.334	32.216	20.054	21.6598
csgB	1103951	1104406	1.83124	2.32643	0	0	1.62374	0.878521	0.518875	3.11478	0.6545	0.446214	0	0.368335	1.15585	0	1.31426	0.373547	0.353517	0.621701	0.290445	0.753459	0.305361	0	0	0.45745	0	0.849314	0.405698	0.900369	1.02659	0	0	1.94768	1.30673	0.468393	0	0
csgA	1104447	1104902	243.555	253.581	192.238	103.039	118.533	83.8988	206.512	222.188	228.42	221.322	194.903	212.529	376.808	375.284	411.801	155.022	138.579	156.98	40.0815	36.9195	39.3916	8.43578	7.94718	6.86175	163.452	167.74	188.65	169.269	117.374	158.37	208.405	212.784	158.115	178.926	103.391	116.077
csgC	1104961	1105293	0	0	4.04017	0	6.09992	2.40025	9.92348	5.67335	5.36456	3.65736	2.15879	5.53489	2.63163	3.92095	3.59074	3.06175	1.44879	3.8218	1.19031	1.02928	1.66858	0	1.8094	0	8.64666	10.442	4.98791	3.68991	2.8048	5.15107	2.34317	2.66067	0.892545	5.11887	2.568	3.14622
ymdA	1105414	1105725	30.6863	20.3396	34.4762	369.68	506.33	350.116	13.6094	9.07736	6.6759	8.45257	6.14057	6.4406	6.17556	1.04559	6.38354	5.98742	7.72687	4.52954	120.195	131.748	117.023	58.3877	65.621	53.3256	5.96789	6.18786	9.45856	2.62393	2.99178	3.1397	5.62361	8.51416	5.71229	16.3804	9.86112	4.69835
ymdB	1105820	1106353	275.484	320.15	327.788	244.976	232.472	231.657	330.413	338.119	309.366	181.928	199.011	220.699	220.975	277.84	233.659	109.197	112.104	121.956	63.8023	58.2836	52.2014	28.241	26.794	28.5434	334.478	317.24	317.641	97.3531	97.1076	104.978	171.902	194.779	188.761	213.791	170.641	160.636
clsC	1106355	1107776	15.6311	23.23	14.9245	27.3326	26.8046	21.5062	23.0643	33.1085	28.2496	16.0975	11.3681	10.2033	25.4409	30.9714	24.9764	11.4305	15.4863	12.0152	7.57787	12.0133	10.0326	4.75512	6.54178	4.86245	21.8271	22.843	23.2606	9.57045	7.60542	9.36953	8.83993	12.2335	10.1017	15.6907	9.93032	10.8309
opgC	1107784	1108941	2.53392	1.8395	2.3385	3.42324	3.04924	1.56295	0.61541	2.05238	1.55253	2.11692	1.45779	2.03869	7.0068	8.79428	5.88869	10.19	15.9329	14.8702	13.6644	12.9577	11.4688	13.8961	21.4697	21.3406	3.23839	2.6862	1.12275	11.3907	11.77	11.0741	2.20391	2.11754	2.32477	4.99983	6.09419	6.37373
opgG	1109335	1110870	100.22	117.954	140.248	150.298	171.191	145.811	190.964	202.206	210.427	283.064	235.658	240.691	202.7	222.142	195.725	279.524	278.77	297.784	249.91	255.502	249.175	263.963	262.83	266.18	162.126	175.033	186.215	260.744	226.571	255.606	56.2727	50.2468	61.1872	111.617	106.188	106.194
opgH	1110863	1113406	87.1229	109.005	96.114	82.2339	100.661	86.5219	69.4761	74.8428	70.8872	73.6585	69.0136	71.6887	75.7512	79.9154	73.5799	76.4055	83.2664	84.4767	68.9864	79.1611	69.9979	66.2566	85.4532	83.757	67.3665	70.7887	72.1612	76.1798	71.0416	77.4663	39.7981	41.4175	42.388	55.2042	58.2685	60.7631
yceK	1113579	1113806	20.0128	46.2264	64.6428	18.9256	28.231	76.8079	12.3721	12.3782	31.212	15.9594	28.2606	43.1813	26.0292	19.9612	31.3374	23.7517	47.7661	69.1784	125.812	91.3251	46.7203	195.557	35.0914	87.2601	9.61768	16.876	19.3471	144.018	24.4782	47.0955	8.52063	4.83759	23.3685	85.6247	56.7762	80.5432
msyB	1113807	1114181	2514.94	2053.74	2114.06	442.649	548.13	382.973	3099.28	3069.91	3230.66	1279.81	1134.09	1377.57	1262.71	1144.92	1290.01	703.068	672.238	765.869	102.278	93.7787	99.3733	40.1202	20.9086	21.1081	2450.45	2388	2378.93	739.075	393.087	529.17	1192.41	1319.69	1221.8	1001.59	429.598	516.819
mdtG	1114264	1115490	1.70841	2.60447	3.31097	2.26184	1.66632	1.96703	5.03435	3.87448	3.17512	2.3312	2.35888	3.84865	2.01288	3.21327	2.77918	1.53336	2.90229	1.97201	1.84256	1.40584	1.93718	2.62332	2.14186	1.70707	3.75144	2.53551	4.84463	2.68793	0.766188	2.01017	19.6826	20.7143	24.6255	10.4874	7.85683	10.8291
waaM	1115662	1116582	23.1967	21.9576	20.5682	33.9801	32.0624	35.5673	28.0951	24.2407	29.2612	47.6565	38.2041	51.598	35.216	39.9224	34.1664	51.5858	61.9906	53.8912	55.4034	52.7739	52.7878	61.8099	77.8591	72.4895	34.4017	30.5877	32.2451	70.22	55.5859	71.7136	23.0057	19.5922	19.4737	32.3419	25.9602	32.9495
yceA	1116807	1117859	50.9417	42.4705	54.4199	71.5087	105.866	64.152	105.55	104.699	99.0005	149.536	113.795	113.671	235.961	228.618	176.137	206.042	211.589	220.236	187.978	176.685	187.147	226.418	260.417	240.59	92.0847	96.905	98.5743	195.481	161.531	175.605	14.5383	20.7412	12.7796	61.0774	61.4453	65.2697
yceI	1117901	1118476	203.239	184.427	157.867	186.706	269.994	236.443	283.411	239.515	263.577	427.665	512.801	409.963	299.019	259.961	265.678	359.499	413.087	383.685	328.336	298.352	302.108	66.8743	60.5509	56.9348	251.478	266.286	250.86	292.287	298.674	280.133	122.379	115.415	101.519	301.138	303.711	297.968
yceJ	1118480	1119046	15.4836	7.49355	10.3202	19.5233	15.0367	20.8695	10.4458	13.3772	8.95976	11.8576	10.6046	10.0846	20.4768	23.113	14.111	22.2595	26.19	25.282	11.2265	11.8313	12.7866	4.52868	4.26638	3.68368	9.89414	12.9945	15.3546	25.0137	17.0846	22.5563	20.3733	18.0366	18.4146	27.5341	21.4955	22.6263
yceO	1119307	1119447	5.83707	7.41549	0	0	1.29392	1.40014	14.8852	6.61891	10.4311	2.84462	1.67906	2.34814	22.1057	20.585	27.928	4.76272	19.1562	13.8717	5.55477	2.40165	2.92002	2.24075	2.81463	1.45812	8.30758	9.47516	16.8111	2.86993	2.18151	3.43405	2.7337	4.65618	2.08261	1.493	7.1904	8.80941
solA	1119468	1120586	119.863	140.855	123.006	166.485	173.704	162.806	275.735	271.411	271.231	294.988	286.392	279.968	415.792	395.702	376.535	386.926	389.897	389.383	253.678	248.898	253.464	69.8828	73.5114	67.9313	294.58	289.249	297.746	282.88	271.72	293.308	244.893	233.058	254.189	283.208	289.308	317.892
bssS	1120701	1120955	1291.76	620.832	799.767	191.017	139.382	204.747	591.717	552.294	657.886	246.886	344.872	412.835	148.057	103.404	154.318	33.8928	29.5598	33.1815	12.4013	8.71296	15.7545	7.50392	17.2805	9.76603	611.394	543.2	440.277	84.8965	57.8353	69.0004	1043.64	926.905	831.105	109.996	64.8808	36.0571
dinI	1121242	1121487	199.164	231.578	232.61	90.9797	109.999	102.835	136.777	120.576	141.159	195.764	158.277	200.299	111.505	101.85	111.443	138.406	136.849	142.107	143.487	135.418	145.79	303.231	275.087	241.17	73.4384	81.4114	93.4816	139.416	162.746	141.996	99.5989	102.324	62.6287	69.0739	85.2452	86.6082
pyrC	1121561	1122607	148.095	155.598	159.883	300.917	266.711	246.745	425.065	439.344	426.018	313.07	297.741	292.403	613.738	610.414	511.513	580.671	536.863	520.172	363.377	375.151	350.135	399.187	364.968	393.143	524.903	537.787	529.561	461.091	389.53	401.96	422.333	401.655	454.413	407.462	553.702	517.087
yceB	1122713	1123273	32.7869	41.653	28.0806	33.8245	46.2508	36.1058	79.3879	81.9618	69.2447	61.3711	57.0167	72.2427	84.6601	82.34	81.2883	71.1368	66.4593	82.9773	46.0928	49.055	47.9628	55.4944	48.5074	45.0467	80.2982	89.8556	86.5043	66.68	66.8377	66.1967	154.251	153.357	161.646	114.739	128.815	131.204
grxB	1123407	1124054	170.432	177.152	230.073	223.444	295.372	242.812	754.734	718.869	747.116	523.199	537.052	497.069	782.901	641.519	751.816	480.925	508.977	524.477	223.215	205.324	218.53	63.9389	63.1929	57.7336	694.096	746.435	795.206	284.401	223.177	263.583	308.392	281.86	268.109	384.741	355.743	385.178
mdtH	1124118	1125326	3.46757	12.3347	11.9472	5.90254	9.99266	7.81862	10.4147	14.9417	13.8806	5.91455	8.97717	7.25365	18.6768	23.9139	24.3886	12.732	14.8608	16.4812	4.17983	5.1362	5.20399	3.19474	3.67852	2.94512	20.3048	19.6204	26.7339	11.9344	13.737	14.4842	87.695	93.4924	100.46	21.6412	20.3609	20.9333
rimJ	1125562	1126146	67.1858	58.1132	58.4863	86.517	98.2324	81.9513	157.156	154.801	130.793	181.823	170.236	190.343	121.807	108.666	106.354	94.7684	109.28	104.341	61.2158	59.6981	52.2027	34.5716	32.7416	27.496	164.214	180	158.03	139.162	133.027	139.605	204.191	232.999	186.669	135.65	105.948	101.398
yceH	1126157	1126804	336.344	296.893	336.421	265.569	229.543	261.704	514.375	475.097	535.302	449.58	509.94	529.792	247.203	243.352	282.935	230.718	243.77	253.8	137.41	143.701	124.013	58.4868	70.3527	67.4096	505.871	472.174	490.282	254.564	254.543	290.929	489.799	443.56	495.219	358.981	249.179	280.927
yceM	1126806	1127729	83.4191	70.2672	88.3521	61.3092	65.7262	58.072	86.0678	91.508	98.5181	65.6195	61.2939	63.4681	77.0718	99.1278	75.7038	71.2096	73.8679	67.4153	35.3779	42.1571	34.6244	19.1443	18.8006	14.2698	86.279	90.8354	102.248	55.7268	52.5256	47.4765	120.601	142.729	138.139	85.8115	65.9004	71.6157
murJ	1127839	1129374	5.1885	6.93847	6.46848	12.9122	17.9182	16.769	8.20187	7.43176	8.00327	13.042	13.1968	10.1066	13.2146	10.7005	11.7592	23.3958	28.1511	28.1838	23.735	26.7412	21.0378	36.6907	38.9768	37.2461	11.8819	12.5386	11.6158	37.5944	32.6588	38.0757	15.0913	16.991	14.4199	21.2338	27.8085	27.0636
flgN	1129414	1129830	70.0448	53.3915	86.1904	113.554	109.133	90.7293	8.50584	6.80802	5.7222	2.43824	3.45407	3.2203	9.6844	13.3312	8.13901	6.93996	5.40881	7.47374	347.887	346.249	316.697	246.611	208.443	195.972	10.5794	8.8177	8.8674	2.95193	4.48767	9.4191	6.56088	10.6427	7.8544	51.1887	19.7222	8.55771
flgM	1129835	1130128	2501.8	2437.67	2859.74	2170.52	1658.73	1811.19	79.3879	96.2751	82.943	74.4772	71.64	77.4173	81.5752	86.4986	69.0583	47.3386	36.6051	43.7169	1552.19	1516.1	1522.89	760.498	681.651	649.704	74.2288	55.1282	94.6752	29.2211	25.9137	59.1072	138.508	161.038	130.258	311.269	121.438	76.1702
flgA	1130204	1130863	235.807	260.918	225.909	1174.93	867.829	1136.44	8.26209	13.6571	6.34361	6.48727	8.7524	6.88503	4.80123	6.45804	4.85265	4.65497	5.87382	2.79765	147.591	167.442	131.493	139.677	141.521	142.83	7.99074	7.34983	15.7286	3.74	2.13215	4.84807	10.6874	13.8211	10.4036	38.9127	10.6717	10.8424
flgB	1131018	1131434	208.133	233.906	229.482	1333.31	714.688	956.258	0	3.40401	1.43055	8.77767	5.18111	5.23299	1.68424	0.784191	1.4363	1.63293	1.54537	2.37801	520.879	669.854	535.281	406.409	419.299	377.945	1.62761	1.39227	4.87707	2.95193	3.36575	10.0078	0	1.06427	0	63.474	20.9549	3.02037
flgC	1131438	1131842	90.6462	83.7514	114.234	730.584	712.418	429.432	0.583734	1.16804	2.94525	6.02389	3.55566	2.90064	2.60067	0.807255	0	2.1012	3.97707	1.74853	693.039	771.353	653.397	639.801	563.753	589.253	3.35096	3.34417	5.02051	3.03875	3.46475	9.69613	0.482418	1.64336	1.47007	103.808	26.2238	7.77301
flgD	1131854	1132549	322.266	308.586	336.623	1416.33	1169.13	1211.45	7.15513	6.81776	4.29779	9.37624	8.30163	6.77231	2.52998	5.65425	3.45204	0.735871	3.94634	1.83709	610.119	678.564	580.895	404.374	386.171	372.779	7.5792	3.62508	13.8529	3.84299	3.59527	9.55048	4.50533	4.79607	4.29035	74.4323	23.9474	7.56173
flgE	1132574	1133782	513.546	548.893	495.808	2651.22	2117.83	2248.6	13.7553	16.1213	8.17963	15.8848	15.1614	10.741	8.17108	7.88073	7.29999	5.65868	8.97006	6.23932	1011.3	1163.63	1060.69	716.154	677.349	634.76	17.3437	14.3133	20.8955	10.059	7.38689	17.1362	9.90628	9.40456	11.6296	128.783	44.4239	19.7121
flgF	1133802	1134557	155.04	163.199	160.968	684.912	516.014	549.343	2.51029	6.27881	3.95804	2.96829	5.09692	4.00947	3.96097	3.90546	3.97394	3.6144	5.34468	3.57171	400.646	518.984	388.351	374.959	316.929	352.992	4.72842	5.64978	6.62426	4.35594	4.13883	6.84095	1.55594	3.23908	1.18536	51.2696	15.0061	5.84973
flgG	1134729	1135511	242.751	243.183	259.64	1362.21	1006.06	1142.77	21.5135	23.0399	19.1104	18.2403	18.7645	14.8417	20.4745	23.4659	15.6056	11.5614	13.6253	9.07636	624	732.375	588.64	440.898	407.884	425.816	21.308	18.103	21.3224	8.67551	7.39381	11.6391	7.51246	9.95214	11.4464	63.1848	25.6878	12.6425
flgH	1135564	1136262	71.2422	85.1831	70.2599	190.793	164.826	145.902	3.39264	4.07318	2.99559	3.50107	2.75538	2.64918	2.77108	2.34587	2.86441	1.95394	2.77375	4.06497	134.074	174.889	134.97	94.6862	104.502	107.079	4.13857	3.88724	4.24423	2.06046	1.34247	2.81768	3.92531	2.2286	2.99041	12.5565	5.16234	3.61412
flgI	1136274	1137371	59.5476	53.343	73.1561	234.636	215.602	191.183	8.22	7.35835	6.27571	3.72048	3.95289	4.6067	3.5337	7.47866	4.20061	3.27032	4.42137	5.31326	155.594	206.686	153.782	148.586	135.47	150.469	7.45063	7.96666	6.59619	3.00287	1.85458	4.71597	3.75418	4.05988	5.1753	16.598	7.99369	5.56889
flgJ	1137371	1138312	10.2288	14.6897	11.0132	50.0477	60.3337	33.9235	2.26823	1.51289	1.9074	2.38406	0.255857	2.86249	1.87138	1.39412	3.61734	2.17724	1.71708	2.86871	60.6616	68.9845	57.1025	42.681	43.3184	36.8836	3.43606	3.09393	3.94107	3.49858	1.16347	3.40134	0.416564	0.236504	2.5388	6.37015	3.28704	0.447462
flgK	1138378	1140021	114.062	116.054	142.316	229.968	233.5	212.149	7.23023	8.68054	5.10724	9.20225	7.63377	8.00676	4.1876	3.99952	3.90687	2.81079	3.54676	3.89837	463.727	516.341	454.012	282.702	283.247	244.263	8.30109	6.15405	8.81895	5.26938	2.86099	7.95648	2.62913	5.15657	5.64466	48.4288	17.6027	7.06036
flgL	1140033	1140986	300.819	270.026	346.113	525.764	449.749	506.264	38.0763	34.3602	39.867	20.5454	22.4858	18.9029	19.9575	19.2729	16.179	7.5248	7.79954	8.94548	620.045	658.97	655.548	377.964	328.226	298.828	45.3587	42.3645	42.2244	9.93229	9.19105	17.3102	37.2263	36.4321	27.5766	95.9266	32.8189	13.2555
rne	1141182	1144367	171.455	204.927	207.875	233.677	213.084	219.007	174.16	174.545	188.501	237.053	216.917	243.181	147.011	171.342	155.493	208.287	214.775	213.417	302.957	287.873	301.286	306.277	274.462	313.67	146.355	146.509	155.909	228.73	240.208	261.285	134.551	139.957	138.428	222.139	210.071	224.354
yceQ	1144502	1144822	1.29713	0	1.3966	0	0	0.622286	0	0	0	0.632137	0	0	0	1.01654	0	0.529191	1.00163	0	0	0	0	0	0	0	0	0	0.574739	0	0.484779	0	0.607489	0	0	0	0	0
rluC	1144940	1145899	21.3844	18.8506	26.7835	35.0802	40.0511	27.6365	31.9035	27.7128	27.4523	37.4319	27.1161	34.4101	43.1554	52.6703	43.6407	83.3254	79.6999	68.451	86.5229	94.4499	103.92	154.13	159.092	167.016	33.3634	38.2548	37.5138	132.607	100.635	117.849	50.6884	38.758	39.8615	50.6784	43.1872	42.1534
yceF	1146011	1146595	230.147	207.028	225.48	94.628	120.414	106.64	314.311	295.825	324.939	200.284	220.814	225.134	341.661	290.151	311.882	195.66	213.317	199.219	69.6047	60.8745	63.8828	25.2428	24.1254	22.8538	281.053	257.57	287.874	121.943	112.459	124.046	348.798	359.571	325.397	232.543	196.929	186.975
yceD	1146794	1147315	76.0487	93.5623	72.3999	119.61	221.105	114.828	153.332	163.393	145.916	161.509	169.019	193.218	181.898	158.093	158.95	310.91	295.785	295.688	267.137	294.456	283.258	394.578	470.541	367.147	119.792	124.376	146.135	325.105	326.403	266.09	231.318	232.437	160.515	235.058	224.834	197.733
rpmF	1147367	1147540	5572.72	5085.77	5915.73	6210.81	7421.41	7815.36	4835.93	4779.08	4626.74	5347.11	5543.3	5568.67	5432.25	6142.47	6046.08	6176.36	6529.08	6826.89	7142.49	6827.85	7522.75	10108.5	10173.9	10029.9	5481.31	5741.81	6275.57	12234.6	14271.1	14196.7	6632.05	6829.91	5638.71	7732.44	7535.54	7765.42
plsX	1147621	1148691	16.8264	30.8219	45.0814	24.7936	58.812	46.369	30.602	37.273	35.524	32.6098	33.994	53.5218	35.7313	44.4667	36.5092	38.7936	58.6206	59.2509	46.3001	55.3855	52.4624	39.3572	48.3046	52.0036	12.4116	18.1487	34.3302	25.3965	42.4114	53.6402	13.9281	18.9369	21.2216	36.4326	40.1698	51.5769
fabH	1148759	1149712	132.624	197.498	196.225	303.581	359.215	279.994	317.054	312.728	298.218	321.664	269.324	266.76	354.8	390.965	340.599	470.3	456.443	423.121	391.864	447.746	406.569	987.561	936.609	940.365	289.831	290.645	278.642	300.344	277.537	294.273	335.037	361.752	352.541	311.368	299.517	302.668
fabD	1149728	1150657	659.908	688.997	701.302	1075.17	1078.21	1018.69	922.788	940.864	889.654	1165.43	1059.66	1115.51	806.893	825.695	804.326	1042.71	936.716	938.051	940.488	912.781	943.719	1434.54	1566.27	1619.67	703.561	683.569	655.646	754.117	741.067	696.968	874.855	932.314	900.65	959.977	928.325	861.566
fabG	1150670	1151404	356.488	390.67	375.244	448.06	579.172	413.623	904.893	885.32	919.157	1151.44	1011.7	1018.06	768.727	816.26	834.842	1098.45	1168.83	1106.26	1044.48	1080.86	1053.86	1993.29	2037.51	1841.93	638.207	692.776	700.957	882.818	868.559	891.177	621.417	668.673	603.448	583.218	584.819	601.045
acpP	1151615	1151851	12860.2	11016.5	12123.2	14225	11276.5	11657	10934.7	11385.8	11315.6	13632.8	11736.6	13435.1	11016.7	12065.6	12032.2	16024.2	15170.4	15210.9	15837.2	15043.2	16181	21141.5	20579.4	18997.9	9353.15	10107.3	10044	16027.1	13505.3	13810	16006.1	17068.6	14275	20404.6	17502.2	17101.7
fabF	1151939	1153180	167.432	183.547	174.094	430.637	411.86	405.347	234.72	244.214	213.79	368.662	345.102	369.908	333.521	337.297	312.201	583.783	593.275	567.627	695.698	739.037	689.208	1394.6	1439.41	1377.2	291.557	267.875	262.945	734.923	774.619	683.367	471.909	504.259	470.679	488.871	556.797	537.99
pabC	1153300	1154109	41.8718	40.7168	88.4962	42.5302	44.4613	61.751	54.4876	58.6177	73.9029	45.3459	51.1525	58.2269	51.1177	56.7164	48.9719	28.6818	43.7096	43.6992	25.0887	20.8438	19.9983	13.4941	16.4515	17.562	49.1886	55.1427	72.1499	31.5163	28.3998	38.3194	97.0817	111.061	89.2677	69.2842	61.1317	66.0543
yceG	1154112	1155134	15.5655	17.6931	12.3489	16.6567	14.5282	19.8476	16.0169	16.257	20.4962	12.9754	12.2542	16.1486	21.0284	23.755	19.2066	25.067	23.2484	23.0847	19.4904	24.4378	20.628	26.4173	27.0599	29.6741	18.6556	22.4174	22.3241	30.814	24.0349	32.5331	28.2003	30.7145	32.7371	21.164	18.1652	21.0189
tmk	1155124	1155765	26.0632	29.7999	25.2558	39.4357	47.0867	39.699	51.3252	48.0256	45.6445	47.3132	40.4849	47.4433	52.094	72.5103	47.0749	73.3681	65.4089	69.9023	65.3137	71.5803	68.2333	146.577	103.683	122.726	48.4876	55.3022	51.6784	78.1688	60.8793	66.7004	127.251	129.94	129.257	64.9977	74.1113	66.214
holB	1155762	1156766	38.3579	41.3149	50.7266	27.2056	40.2964	30.2031	47.7272	40.1862	48.5791	39.2151	32.6218	30.0226	37.8955	31.6944	37.1043	32.8288	32.5173	34.8208	27.2448	30.3637	26.8363	30.0901	33.3734	27.496	43.4029	44.4752	42.4896	30.3392	32.2551	30.4158	67.7567	76.7161	75.2713	65.4789	55.8112	58.1002
ycfH	1156777	1157574	18.8885	22.6631	20.3371	39.6941	42.1033	26.9331	61.5479	59.4958	68.6342	48.5822	50.7115	40.3141	79.2603	89.2274	71.5459	104.245	98.0474	103.314	88.2106	85.272	95.3653	131.726	129.283	124.514	83.2091	97.8238	90.8992	86.9362	76.4753	70.6873	63.3973	70.5926	72.2594	77.8375	69.8035	82.3531
ptsG	1157869	1159302	226.366	249.681	254.433	642.759	939.533	936.968	143.528	132.655	129.406	395.799	370.333	307.542	194.567	172.129	195.344	519.266	526.992	493.97	867.704	1057.49	863.983	590.549	651.536	636.338	187.311	207.261	196.971	532.908	613.628	536.486	216.687	239.05	240.626	414.874	575.833	535.112
fhuE	1159362	1161551	2.49133	2.43463	2.47606	2.89968	2.03912	2.48233	0.760212	1.30386	1.78085	3.73575	2.20506	3.62339	1.04833	1.35168	1.55877	2.11097	1.18387	1.69161	17.9333	12.2218	16.873	8.53387	7.66995	9.95752	1.40273	1.42211	1.10388	2.35562	1.43245	2.93139	1.52579	1.63062	2.32477	4.60768	1.18037	0.964094
hinT	1161885	1162244	406.376	397.127	392.665	494.881	616.976	419.904	826.028	722.063	827.59	794.424	780.639	794.563	848.176	767.6	805.434	796.831	840.824	809.701	607.077	587.352	560.643	460.447	452.759	452.91	745.74	810.814	874.648	842.478	837.266	811.911	2028.99	2109.98	2315.72	1383.53	1108.63	1124.69
ycfL	1162247	1162624	69.4933	42.0406	45.1312	42.7689	64.5535	26.9886	65.0105	68.795	63.0793	53.7565	38.0764	47.0367	57.556	70.8859	51.7217	58.9527	65.1613	62.5397	39.5395	54.9165	47.456	39.8043	49.4665	40.2304	73.5627	82.8783	85.532	52.0655	54.4174	57.1079	42.8782	66.2864	49.589	80.1284	53.4468	53.2727
lpoB	1162638	1163279	296.469	341.044	342.356	350.608	274.143	339.786	594.486	600.689	561.241	577.285	525.554	649.265	376.996	387.062	389.693	389.967	374.592	371.411	230.045	184.983	235.557	158.583	140.757	150.397	484.346	514.945	506.391	467.091	319.738	390.619	584.071	602.575	610.484	457.651	372.429	409.084
thiK	1163260	1164084	29.4391	30.9516	27.8713	31.6798	15.7521	25.0808	36.5299	59.2824	51.8833	63.0763	40.8815	63.0934	30.7557	38.5845	29.3851	41.0008	25.2803	39.1165	21.8971	19.2132	16.7584	18.3157	13.9508	13.9473	26.0063	25.6594	33.2849	27.4515	19.5387	19.1112	11.4102	13.4962	11.228	13.5019	14.5892	10.4692
nagZ	1164095	1165120	31.4487	44.6227	42.6554	61.4116	63.919	55.4506	133.085	132.919	148.31	195.656	164.01	201.269	95.7269	101.785	94.3852	113.139	110.699	104.826	100.277	101.836	105.291	107.556	118.559	110.188	117.918	110.245	118.172	102.213	87.6165	98.5161	134.469	161.378	147.47	93.6022	86.8718	93.0767
ycfP	1165143	1165685	763.565	770.559	724.331	406.9	382.205	459.001	713.182	695.64	737.283	417.502	441.058	480.568	424.623	366.76	412.475	284.193	279.356	288.758	192.403	177.036	178.153	147.151	141.041	122.675	720.842	863.563	783.742	284.217	248.836	275.78	453.854	361.852	417.437	517.4	348.616	365.155
ndh	1166085	1167389	123.06	106.946	95.4816	79.0014	82.1937	90.0202	284.959	304.591	310.751	163.474	164.148	185.61	338.819	312.741	339.287	207.375	205.312	211.075	156.349	171.861	164.164	756.1	688.989	726.065	405.819	414.87	411.582	317.693	269.706	282.789	167.634	182.83	157.743	159.765	163.73	151.296
ycfJ	1167599	1168138	112.227	70.7954	96.6666	31.473	52.1572	35.2743	149.126	149.2	137.76	54.6921	72.58	110.842	121.154	103.115	129.981	88.4129	56.1799	91.4416	20.8687	20.6993	7.48557	9.50773	10.8231	12.7606	77.7385	68.5622	74.4176	58.6036	42.8106	50.9984	100.044	88.9047	113.772	213.805	133.479	133.942
ycfQ	1168200	1168832	136.786	147.75	118.817	89.9859	74.1197	67.5239	156.154	133.377	140.288	49.2709	62.7272	49.7096	68.4025	78.715	61.6523	38.0119	38.7802	40.3812	47.1631	58.999	55.7558	14.7129	19.4368	17.4975	124.681	131.784	122.387	36.7134	35.3157	39.2648	226.536	227.362	201.345	97.3551	74.0747	69.8104
bhsA	1169073	1169330	12.8818	20.4565	19.0709	15.2275	20.7027	21.6298	205.313	226.412	180.71	159.298	151.926	198.863	115.864	118.62	110.942	70.9481	54.7098	65.6002	57.2077	32.4637	44.0352	148.353	152.184	164.114	235.068	247.194	208.333	148.84	151.051	161.992	241.32	232.916	180.397	155.684	106.451	98.8274
ycfS	1169412	1170374	15.6622	19.8975	20.1423	23.4513	26.6178	23.3763	24.6546	28.6134	20.8363	33.7113	29.2845	27.1275	44.1198	50.461	54.7458	53.0703	54.592	53.4682	27.0493	27.7458	26.5522	39.749	44.055	44.124	12.7378	11.2996	14.0722	15.6153	13.9833	19.7084	8.96518	11.7995	6.51946	14.0213	16.4352	10.0679
mfd	1170518	1173964	52.2595	56.3319	62.1695	61.1708	60.434	66.2134	74.6936	65.7517	74.2766	65.2431	64.8264	62.4808	85.2446	83.9152	77.4601	84.0889	83.8131	83.5404	68.8598	71.2225	66.2615	52.9364	49.1067	51.4273	75.8394	72.8822	80.2076	72.7714	74.1637	71.7387	32.7474	38.8042	39.0298	70.4178	73.2796	71.5784
ycfT	1174092	1175165	0	0.991486	0.420148	0	0.692014	0.187206	0.442272	0.44249	0.278937	0.380339	0.224499	1.09885	0.164202	0	0.746821	0	0	0.397438	0.495133	0.160556	0.13014	0.299599	0.188164	0	0.634722	0.90491	0.691608	1.15117	0.583356	0.459148	0.548263	0.207518	0.835363	1.39735	0.160232	0.58893
lolC	1175427	1176626	18.5156	20.4157	26.7061	30.0639	45.5357	32.3465	37.2193	34.4645	41.4538	40.5198	36.9812	34.5721	49.9813	67.0767	49.8107	65.8467	67.8462	61.4368	48.0952	52.8962	48.7009	34.8686	41.2718	42.9364	30.8271	30.623	32.0421	35.0403	37.9941	40.9003	34.1951	40.3149	35.6484	49.8611	45.7604	50.0884
lolD	1176619	1177320	60.8049	59.0715	68.6772	85.6887	106.773	83.7941	123.98	106.804	115.905	106.038	119.692	113.43	214.974	206.492	257.841	179.727	189.654	200.562	95.1166	108.657	111.731	86.045	98.0208	78.9247	104.963	140.175	103.805	91.4469	94.6867	87.6778	117.538	112.541	115.279	132.045	108.927	111.861
lolE	1177320	1178564	22.2258	28.2359	25.3806	38.5336	51.0601	46.2047	38.7398	42.0046	37.3112	49.562	42.0411	50.6656	57.5315	61.2272	57.8432	59.3508	70.8606	73.5124	52.0225	57.9167	46.271	44.9874	47.4156	49.6322	35.7408	35.6099	40.4362	45.0358	48.2029	49.7276	30.1233	39.3984	35.3242	44.9624	45.9079	46.4188
nagK	1178593	1179504	101.508	116.703	109.787	108.155	95.5042	97.1746	41.3858	41.1457	46.2935	49.6922	45.7145	46.7472	68.8055	75.9508	63.7307	72.5183	73.7726	78.1234	48.6634	48.9464	48.0989	26.0956	30.1211	30.9791	43.5185	55.3864	47.8258	56.0059	53.2145	52.1525	98.0906	117.488	124.874	76.5984	70.3481	76.0209
cobB	1179631	1180359	184.872	179.431	174.324	167.228	222.979	172.149	318.853	292.968	293.438	280.078	303.552	320.116	280.005	244.77	293.931	254.61	286.179	276.784	166.461	158.273	166.202	78.9039	101.88	96.6663	315.649	287.317	310.359	203.247	197.623	218.203	363.269	301.965	349.468	241.132	215.948	222.979
ycfZ	1180479	1181267	0.530643	0	0.571338	0.501815	1.17629	0.763715	0.601423	0.601719	1.13794	1.03441	0.305284	0.640401	0.22329	0	0.253891	1.29892	0.819517	1.98167	1.68326	1.09166	2.12365	1.22223	0.51175	3.18136	0.647344	0.984432	0.940482	2.60903	0.991594	1.87312	0	0	0	0.814366	1.08945	0.266952
ymfA	1181264	1181725	1.80761	2.29641	6.81182	0	1.2021	2.16796	0.51218	1.02486	0.646054	2.64274	1.5599	7.99881	2.28188	2.83321	2.16217	1.47491	2.44269	5.52311	6.02065	4.09055	9.64547	2.08173	4.35813	3.61238	0.367524	2.09589	3.20371	2.22188	1.68891	9.0393	1.26985	0	0	1.38705	2.22671	6.36551
potD	1181783	1182829	490.714	444.421	508.954	609.783	684.433	738.7	347.265	355.379	323.59	788.82	879.407	760.796	489.441	463.3	471.105	839.327	829.866	824.964	703.392	700.403	682.249	490.149	454.136	484.33	372.885	363.66	384.313	747.624	760.661	732.806	313.985	320.345	358.161	452.918	465.445	457.888
potC	1182826	1183620	30.0192	32.1152	34.5896	51.7964	52.0682	34.3614	21.19	27.471	22.2112	51.3314	43.0244	36.4403	13.7399	15.6838	13.607	36.3113	37.211	32.3623	54.2947	56.9895	58.8394	74.8041	82.7881	76.0416	22.7008	26.1356	25.9021	54.8955	52.1594	50.8136	22.9384	31.9281	27.434	27.4802	40.8718	40.2716
potB	1183617	1184444	22.7582	20.5599	17.4248	31.5654	34.3053	32.5116	13.4701	17.2044	10.1223	30.0687	27.059	26.0414	12.5558	14.2683	12.8247	27.8542	31.828	28.1583	54.7055	59.9285	52.7922	71.057	89.9867	90.2036	14.8071	15.2463	15.4619	47.4937	50.6551	43.4401	25.8172	22.8607	25.6228	38.2899	41.9483	45.2874
potA	1184458	1185594	23.594	24.354	27.7851	58.9184	71.7514	57.3027	24.652	18.8116	29.778	74.1995	61.7188	60.3595	26.5268	16.1791	20.2845	62.4167	71.4533	65.5829	120.919	123.015	114.096	163.599	171.011	175.896	31.6313	25.818	30.2192	116.368	94.2411	103.889	61.8104	47.8361	57.6114	81.848	84.4683	89.7632
pepT	1185844	1187070	114.122	118.937	116.62	52.0223	63.3201	43.4386	224.997	216.196	215.908	136.875	158.241	172.09	147.227	125.585	135.362	80.7107	76.6468	78.4162	34.4667	29.8039	27.0066	11.018	12.5217	9.90101	272.604	247.846	265.243	94.2456	73.171	85.8344	61.4483	52.1492	49.9825	55.933	41.529	37.816
roxA	1187119	1188240	166.613	177.497	193.871	168.514	128.357	151.44	283.256	273.652	311.364	208.089	195.362	218.809	336.557	348.39	356.763	295.822	272.604	294.873	173.368	183.371	168.442	194.175	189.503	200.264	410.613	426.566	406.198	304.901	238.186	275.383	271.708	258.859	307.626	194.735	173.643	178.162
phoQ	1188316	1189776	10.9086	13.1291	17.6178	16.2884	16.6725	14.8737	25.7035	28.9713	28.7282	23.9227	21.6351	26.099	20.2937	30.3713	20.0532	24.4773	22.1673	25.047	23.7671	26.3394	20.6795	20.4974	21.5942	17.0672	20.5452	24.2316	25.0577	17.5019	16.2004	18.7465	18.2844	21.5253	19.6653	28.3426	24.0466	24.5508
phoP	1189776	1190447	221.03	234.132	237.311	266.725	278.245	243.14	366.243	364.305	375.63	504.597	490.018	498.682	268.019	254.217	293.43	264.172	259.383	263.377	297.242	269.241	279.076	146.754	151.615	128.781	391.421	385.792	400.294	347.759	387.436	376.188	340	327.464	298.118	387.624	352.042	373.676
purB	1190616	1191986	160.277	160.097	147.54	294.463	286.539	320.187	317.205	343.721	330.588	417.227	411.774	417.866	406.59	358.605	389.577	556.053	576.31	560.026	610.491	627.365	602.467	672.109	692.177	724.349	279.11	276.63	287.184	440.039	437.826	448.076	235.647	208.044	230.051	443.911	467.345	484.864
hflD	1191990	1192631	99.0401	112.578	109.442	96.7406	139.238	112.845	86.7728	94.5734	93.6178	119.077	124.079	121.36	100.075	95.9995	94.4615	127.597	126.289	123.878	114.092	123.054	109.738	137.572	139.501	165.697	81.3425	86.7308	102.779	157.299	123.95	154.868	194.69	228.001	192.491	250.991	287.081	276.001
mnmA	1192667	1193773	51.4924	74.0747	68.0788	119.589	121.866	105.17	147.619	158.854	153.997	164.219	147.685	151.245	169.835	174.769	155.974	191.384	190.039	202.066	185.92	198.311	190.922	233.135	244.827	238.911	150.422	129.945	160.716	248.52	204.048	233.441	236.014	255.511	236.404	180.71	180.032	199.045
nudJ	1193827	1194288	22.5951	18.3713	19.4623	16.2394	24.8433	14.7422	31.7552	38.9448	42.6396	43.1647	23.3985	37.0854	57.8076	66.5803	62.2704	52.7279	47.109	45.7191	32.3968	29.0057	30.4435	35.3895	44.0171	40.6393	43.7354	41.0794	46.0533	45.7707	42.5605	56.8944	59.6829	70.1731	56.1094	44.8479	40.4518	53.1975
rluE	1194298	1194951	22.3888	24.3797	17.2184	10.2838	17.016	9.5133	18.4876	28.289	26.0634	19.6395	11.7764	11.3225	89.634	93.2435	79.5756	49.8455	42.9741	48.646	23.7409	25.5299	20.4801	38.3077	35.472	31.0001	32.2549	39.4582	41.3812	33.0238	24.146	25.967	39.2455	47.2847	35.604	28.7966	26.529	32.5023
icd	1195123	1196373	8722.76	8248.01	8373.05	12091.7	11956.7	12861.6	9193.61	8751.78	9335.87	10573.3	10778.3	10273.4	9647.81	8058.56	9413.63	9555.02	9639.2	9272.18	9767.25	9557.83	9511.49	3728.19	3649.21	3532.65	9814.55	9741.53	10425.5	10309	10439.9	10259.9	13419.7	12791.9	13326.7	14479.8	16352.8	15328.5
ymfD	1196867	1197532	10.0513	12.7693	8.11658	15.446	15.5967	18.0826	2.848	4.27409	2.69431	9.49056	4.69836	9.60314	10.045	6.89244	9.61825	16.6588	16.0081	13.223	11.5579	12.4067	14.2465	28.9389	27.8686	25.7362	0.766362	1.74814	2.22679	3.70645	5.63475	4.80459	4.41315	4.67706	1.34482	5.14182	3.86927	2.52826
ymfE	1197533	1198237	13.6528	9.04941	11.5042	6.17488	15.5271	8.54325	5.71862	4.71177	3.39452	4.62853	4.43955	5.01466	18.9834	9.30396	16.4728	7.50734	7.1048	9.87477	10.5446	8.30401	11.0862	14.5839	17.174	13.9387	2.41382	1.65184	3.68223	4.086	4.88066	3.49225	1.94602	2.52539	1.69432	1.82197	1.94994	0.597248
lit	1198695	1199588	19.6781	26.1898	22.1962	14.6215	21.6029	17.9818	36.375	28.158	31.1467	18.4948	17.5207	14.5129	106.265	64.2564	86.5301	32.686	35.9984	31.9719	17.0916	17.3497	20.0006	14.3888	14.2332	9.59727	24.7679	28.0316	27.6105	14.2824	13.1328	18.1924	5.70512	7.22564	4.01198	10.5459	13.6594	13.4351
intE	1199679	1200806	5.20227	3.77659	6.8015	2.45983	3.7891	2.85228	7.15965	6.32044	6.10924	1.44872	2.77914	3.88657	4.22178	4.36817	5.15594	3.94156	2.72593	4.66771	1.2966	1.83468	2.23068	1.71177	1.7918	1.1139	3.17319	4.6532	3.78687	2.19241	1.52763	1.7489	6.96115	6.71873	5.03803	2.28109	2.59388	3.36487
xisE	1200787	1201032	37.1322	38.5963	54.518	17.5575	11.9727	13.7653	16.2602	13.3973	18.0973	7.40285	14.5654	17.6535	10.6533	10.5819	4.84534	4.13152	5.86498	4.0111	1.6062	2.08336	3.37737	0	0.813868	1.6865	6.8634	7.82801	8.22638	2.48958	1.26159	0	9.48561	8.97577	6.02199	7.77081	2.07915	3.3964
ymfI	1201497	1201838	38.9815	34.0468	56.3985	46.0797	62.1082	43.2462	77.3169	64.9229	66.1784	73.02	60.9719	51.4548	194.786	137.472	164.945	155.555	162.735	173.284	107.811	92.7245	100.753	40.2167	29.37	28.6046	86.1924	100.566	116.047	68.8783	86.5015	93.8839	61.6152	64.1338	35.6397	96.5908	71.0287	74.7651
ymfJ	1201776	1202084	224.952	219.042	291.514	127.384	114.661	91.7633	55.7242	41.2409	94.3612	70.8966	72.0705	73.6954	28.3406	34.8362	47.6924	48.3599	39.0059	38.414	28.2011	31.5909	27.8525	11.3761	14.2896	11.4407	20.2668	14.3689	22.6801	9.27207	5.53767	7.13225	26.4959	21.4901	24.0301	23.4287	15.487	21.6847
cohE	1202259	1202933	42.7707	20.4746	25.3613	18.1719	26.1074	19.3294	38.6401	49.9054	42.0936	36.25	32.0954	40.1469	39.1251	34.4905	43.0042	42.2323	52.1735	39.9842	61.5449	50.4984	50.2346	52.8263	53.5028	48.3116	38.8177	43.9858	46.9658	42.3632	41.9313	43.3966	40.6426	38.8976	31.405	46.2963	35.8884	36.7968
croE	1203024	1203224	8.24057	26.1723	22.1813	7.79289	10.0469	10.8717	7.00481	4.67217	8.83574	6.02389	10.667	5.80128	4.33445	6.45804	4.92847	5.88336	3.97707	5.59531	1.96051	1.69528	1.37413	3.16342	1.98679	3.08779	2.51322	1.91096	3.65128	3.03875	1.53989	0	0.964836	3.28672	4.41022	7.37719	2.53779	1.0364
ymfL	1203268	1203825	14.9828	3.80688	17.7451	10.6267	6.97472	9.70367	5.51894	6.79589	7.497	6.9366	3.8789	11.1505	1.26093	3.52257	5.73494	6.41821	3.4709	7.62997	4.51511	3.39056	3.74761	4.02617	1.80618	2.24566	1.82779	1.73723	3.98322	5.89333	1.95986	2.20367	3.15764	1.99195	5.34573	2.68262	0.922832	3.39186
ymfM	1203822	1204160	17.204	9.36694	14.5541	2.3242	8.17214	2.94767	6.26746	8.36073	9.66248	1.7966	4.94882	4.94345	2.58546	2.88912	2.93979	2.00536	4.27011	1.66878	1.16943	1.01122	1.63931	0.943475	2.37021	0.613946	1.99882	3.41961	2.17796	1.20839	0.459265	0.722957	0.575516	1.9605	0	1.25727	2.01836	3.09102
oweE	1204170	1204403	3.54657	4.50561	5.72784	1.67695	2.35854	3.40288	3.01473	6.03242	1.26758	1.72837	5.10095	4.28015	2.23855	0	4.24223	2.8938	0.68466	1.20405	0	0.729615	1.77419	0	1.71015	1.7719	0.721092	1.64487	3.14288	4.35938	0	3.12976	0	1.88605	2.53076	0.907141	1.45628	1.78418
aaaE	1204404	1205537	1.10889	2.8175	0.397977	0.699099	0.655496	3.19188	1.46627	2.0957	1.84952	2.16161	1.48856	2.97389	1.55537	2.89675	1.23797	1.96038	0.998989	1.75684	2.22777	2.12917	0.862907	1.41895	0.891174	1.66203	1.20245	0.857157	1.474	1.09042	0.552572	2.39205	0.346221	0.786268	1.58256	1.5127	1.51776	2.04546
ymfR	1205549	1205731	13.5571	17.2231	9.73117	4.27352	6.01048	11.9238	7.6827	7.68648	8.07568	9.91027	2.59984	2.72687	9.50782	7.08301	21.6217	7.37454	5.23433	8.43809	5.73396	4.64835	1.50711	1.73478	5.44766	6.77321	9.18811	15.7192	17.0197	11.1094	5.91118	9.30516	29.6298	14.4191	20.9604	58.9496	20.4115	21.5973
beeE	1205731	1206142	1.0127	0	1.09036	0	2.69385	9.23083	1.14778	0	5.06725	0.987047	9.90445	8.14775	1.70453	0	6.78347	0.826303	3.90998	8.2514	5.13983	3.75005	5.74153	8.55266	2.4416	4.04761	2.47083	4.69681	2.24356	24.8958	1.51391	28.002	2.84568	1.61564	4.33583	2.59027	2.91081	2.03784
jayE	1206143	1206922	1.07348	0	0.577905	0.507583	0.475925	0.772493	0.304168	1.21727	1.53469	1.0463	0.617586	1.94329	0.451713	0.841278	0.256809	1.09488	0.414468	1.09334	0.681044	0.662524	0.179005	0	0	0.26816	0.218262	0.497874	0.237823	1.58341	0.601795	0.315774	0.251375	0	0.766016	3.02033	0.440791	0
ymfQ	1206913	1207497	1.42949	3.63208	1.53911	0	1.58439	1.02868	1.21512	0	0.51091	0	0.411199	0.862581	0.601515	1.12027	1.70988	0.58319	0.827879	0	0.226725	0.294079	0.238369	0	0	2.14255	0.871933	0.994477	1.26677	1.40568	0.267123	0.420496	0	1.14029	1.53008	0.731267	0.586972	0.719135
stfP	1207501	1208130	0.663932	5.06081	0.714849	1.25573	0.883056	0.955548	1.50498	0.752862	2.37295	0.647116	1.1459	1.33543	0.279377	1.56095	0	1.35433	1.79439	1.80323	0.631822	1.36587	0.442846	0.509745	0.320147	0.663411	2.42984	2.77134	2.35343	0.979312	1.24067	0.781205	2.1766	3.88383	3.31638	1.01892	0.817866	2.00404
tfaP	1208132	1208545	10.0784	10.243	10.8513	7.6247	9.83008	2.90102	12.565	12.5712	15.1288	11.7878	9.85694	12.9739	13.1468	9.47799	9.16199	10.6904	5.44772	10.9491	4.79548	2.48804	2.68894	0.773786	1.45794	1.51057	15.1637	15.4251	16.5227	5.94633	8.66325	9.48686	24.5443	17.6868	15.8218	10.827	4.5522	7.60525
tfaE	1208517	1209119	5.5481	5.28629	4.48019	3.27919	3.99707	1.99624	11.7903	11.0097	10.4104	10.4772	10.7726	14.5073	6.12831	9.23948	3.98181	5.09281	5.89079	3.0608	1.75993	2.28276	2.31288	1.59737	0.668822	0	8.17832	8.3628	7.98944	1.70491	1.55513	1.63202	17.539	16.2275	20.7848	5.67637	3.13245	5.93109
stfE	1209119	1209619	4.16933	0	1.79563	2.3657	2.58784	1.60016	2.36273	2.83668	1.19212	3.25099	0.959464	5.70262	1.40354	3.26746	0	1.70097	1.93172	1.41548	1.05805	0.343093	0.556194	2.56086	0.402089	0	1.35634	2.32045	1.84738	2.86993	0.311644	2.94347	3.51476	0.886891	1.19006	0.853145	2.7392	2.51697
pinE	1209685	1210239	1.50634	1.91368	4.86559	2.84902	2.33741	1.44531	0.426817	0.854053	2.69189	1.46819	0	1.51493	4.12006	4.72201	5.40542	3.38	4.94354	7.15959	3.34481	1.54945	2.76303	0.578259	2.17907	1.88145	1.22508	1.39726	1.6686	1.48125	1.97039	1.32931	0.352736	0.400532	1.07489	0	0.309265	0.378899
mcrA	1210346	1211179	7.02959	12.7578	7.56869	15.1947	11.1305	8.91274	54.0634	69.463	53.8379	40.8646	23.9763	33.9344	44.7924	49.1876	55.2554	53.8751	43.6194	43.128	25.9621	25.6176	22.4391	22.7449	18.401	19.5671	36.9566	38.4246	40.7138	23.7	16.7014	20.6781	21.8696	28.5713	29.7387	38.2723	25.3597	26.2704
icdC	1211413	1211577	315.202	292.382	296.279	757.024	248.433	706.872	160.193	215.587	151.996	335.258	322.38	405.557	317.901	243.099	313.591	472.53	518.666	567.324	803.061	579.484	512.254	297.7	171.29	208.72	286.866	309.78	299.275	471.078	353.404	503.333	274.151	256.755	490.9	486.293	419.098	456.831
iraM	1211680	1212003	0	3.26554	0	0	0.5698	1.84973	0	4.37212	1.8374	0.626337	0	1.03404	1.08162	1.00722	3.07464	0.524336	0.992443	0.436332	1.63076	1.05761	0.857253	5.92052	1.23947	1.28422	0	0.596078	2.27786	0.631911	0.480332	0	1.20383	0.683476	2.75133	0	1.58321	0
ycgX	1212703	1213107	0	0	1.10907	0.974112	0.913357	0.494168	1.16747	0	1.47262	1.50597	0	0.414377	0.433445	2.42177	2.46423	4.2024	5.9656	4.8959	9.14903	4.66203	10.3059	3.16342	9.93397	8.2341	2.93209	0.955478	0.912821	3.03875	1.53989	2.42403	2.89451	2.19114	1.47007	3.16165	4.22965	3.1092
bluR	1213328	1214059	43.4564	47.9434	41.2483	31.9032	47.1516	39.2269	96.5616	93.3672	103.408	94.7431	100.99	89.9384	86.6182	95.8953	79.3383	69.7496	66.6719	68.7195	44.4382	45.1706	44.2412	14.0482	24.2632	20.2828	101.609	104.486	115.276	54.2592	67.3151	72.3252	198.165	253.296	213.803	92.1396	84.7587	92.6247
bluF	1214264	1215475	4.8426	3.51549	5.21399	3.5982	10.1213	5.97395	14.5054	15.297	12.3628	12.3056	11.94	9.04467	16.3018	14.6382	15.0604	16.3696	22.8372	19.8461	12.9474	17.363	16.0349	2.65571	2.1683	2.4194	13.9251	16.5239	17.4721	13.2654	10.342	15.0589	12.3118	18.2108	15.5501	15.3945	16.6178	20.1855
ycgZ	1215789	1216025	87.556	75.638	37.7083	19.8719	32.6068	11.7612	139.921	115.169	131.432	53.7632	31.2306	62.6952	83.2647	39.7977	56.9731	37.8636	37.8617	38.0481	16.6643	17.2919	12.8481	16.1334	18.5765	12.2482	108.236	131.569	124.92	33.5782	23.5603	27.8158	816.01	891.193	583.546	182.744	88.4419	93.3797
ymgA	1216068	1216340	13.7044	11.6069	3.27898	5.75997	2.70036	2.92204	29.339	32.8068	30.4769	11.8732	9.63636	11.026	21.7853	28.64	21.8567	14.9094	5.87914	18.6105	6.2793	3.7591	7.10961	3.50727	2.20275	3.8038	18.576	26.8365	20.9155	8.23544	3.98362	7.16671	164.735	228.355	78.2335	31.1583	13.1303	9.19243
ariR	1216369	1216635	54.4793	51.4141	30.1666	11.7759	17.2523	6.72069	189.649	211.805	224.755	43.2382	40.2975	45.7104	84.4928	65.872	66.2824	21.591	19.8323	24.837	5.92509	3.84264	5.19114	2.39014	3.75283	4.66599	112.667	160.266	182.767	8.41845	8.72603	7.32597	1638.76	1882.34	1401.73	137.754	28.1225	34.4546
ymgC	1216748	1216996	6.67093	21.1871	3.59127	1.57713	5.17569	4.80049	17.9568	13.2378	9.53699	4.87648	6.71625	4.02538	7.01768	5.22794	11.9691	2.72155	4.50734	6.22811	2.64513	0.686185	1.66858	1.28043	2.41254	1.66643	12.8852	19.3371	19.9517	3.27992	4.36302	0	485.818	552.533	364.158	34.9789	8.2176	11.7459
ycgG	1217328	1218851	1.1009	2.0979	2.07433	0.780821	0.488081	0.396111	2.18356	4.99344	1.96736	0.670636	1.42506	0.996459	2.31625	1.94122	2.63368	0.785989	1.06263	1.96221	0.698439	0.566204	0.367153	0.211309	0	0.825028	2.35028	2.04236	4.63404	1.48853	0.308583	2.10496	1.93346	2.7809	2.16035	1.12635	0.678073	0.969208
ymgF	1218983	1219201	1.8931	0	0	0	2.5179	0.908201	0	2.14667	4.05967	0.922578	0	0.761558	2.3898	1.4836	0.905773	1.54467	0.730921	1.92811	1.20103	0	1.89406	39.2435	25.5598	31.2117	2.30944	3.51203	3.35523	1.86157	0.707516	1.11374	2.65982	5.03371	6.7544	7.74748	5.44139	2.85711
ycgH	1219601	1222248	1.58532	2.01401	1.36552	0.29984	1.26512	0.8366	1.97646	2.1572	2.83304	1.46791	0.364821	1.84946	2.86849	2.98176	1.97213	1.87562	1.46901	1.66846	1.15663	0.913188	1.05742	1.70402	1.14666	1.18806	7.3491	3.01457	1.82633	1.8707	1.36272	1.11921	2.00465	1.85474	1.81001	1.78417	0.976441	1.03679
ymgD	1222305	1222634	39.1241	35.2737	63.8663	58.4818	61.5487	52.0702	50.7796	55.8135	46.9117	53.5095	64.6212	59.4015	163.038	136.492	158.208	175.577	168.112	167.96	83.6718	73.7371	74.4999	131.781	141.188	119.802	44.6492	57.9485	64.3086	96.1814	112.259	109.889	40.1928	60.4045	40.5264	74.2467	61.669	66.6658
ymgG	1222644	1222988	25.3611	36.8217	62.4137	57.1031	51.3999	54.4608	15.7407	13.6943	10.3591	17.0677	10.4218	18.4612	71.6529	74.7685	65.8715	163.082	147.81	148.42	88.1101	90.4345	70.4832	181.733	150.825	131.533	17.1881	16.8032	20.3339	60.5654	38.3644	41.2086	47.5098	48.8096	49.1208	82.7845	58.0191	61.9696
ymgI	1222990	1223163	2.3744	6.03294	7.66948	6.73623	2.10536	5.6955	1.34556	0	0	1.15713	2.73203	1.91035	3.99651	11.1648	11.3605	10.6556	6.41723	8.06104	0.753189	0.976942	3.16748	3.64597	6.8696	3.55881	0.96553	5.50615	4.20826	9.33943	3.54957	6.9845	0	0	3.38865	2.42929	0	0
ymgJ	1223264	1223449	0	0	2.39418	0	0	2.13355	1.26013	0	4.7685	0	3.83786	0.894528	1.87138	5.22794	4.25569	3.62874	3.43417	5.28446	1.41073	0.914914	2.96637	1.70724	0	0	0.904226	3.09393	0.985267	1.09331	1.6621	1.30821	0	1.18252	0	1.13753	0	1.11866
ycgI	1223671	1223907	1.21115	0	1.30403	0	1.07392	0	2.7454	0	2.59725	1.77071	0.696787	0.974443	0.509641	4.74582	1.73846	0.98823	2.3381	2.05591	0	0.99665	1.61569	0	0	0.6051	1.97001	1.12344	0.536644	1.78647	0.452647	0.71254	1.70167	1.93225	6.04976	1.85872	0.994638	1.82789
minE	1224279	1224545	1070.91	921.498	941.869	737.468	921.962	734.049	821.223	857.811	982.469	1023.3	1088.03	984.965	618.304	518.437	590.584	470.557	552.3	511.007	386.612	363.77	385.702	297.572	331	282.292	829.176	1010.68	934.526	620.67	604.423	652.927	1013.29	1101.76	866.364	786.713	706.896	677.346
minD	1224549	1225361	1088.78	1160.74	1084.11	1092.95	1140.55	1167.97	729.668	664.616	775.705	804.692	725.059	844.915	742.491	768.103	825.026	769.88	825.639	851.886	566.913	550.755	535.394	576.928	520.292	549.626	875.018	974.827	1004.79	858.446	779.376	854.775	1438.57	1482.31	1382.24	1183.78	993.756	1010.49
minC	1225385	1226080	25.2522	41.2467	30.4256	43.7807	47.1809	30.2864	134.585	152.036	147.414	146.211	107.921	126.497	164.702	183.292	155.917	163.118	172.943	179.218	117.103	102.168	116.7	107.556	122.636	96.4238	143.516	160.34	169.698	138.643	121.341	126.279	310.023	338.282	305.473	116.57	130.353	126.735
ycgJ	1226600	1226968	89.2507	68.8923	76.633	82.2653	69.6213	81.2987	204.872	220.346	241.463	174.531	161.84	172.247	162.584	157.597	183.244	118.914	123.443	135.777	68.4491	61.8231	56.5164	54.6455	65.9167	47.4125	145.172	143.044	179.207	118.315	92.89	108.339	257.144	300.399	245.882	166.446	98.81	129.584
pliG	1227071	1227472	1634.38	1349.95	1508.33	774.267	1100.93	1035.48	129.961	157.677	137.969	1350.24	1586.83	1818.81	266.797	182.165	440.89	1165.49	1094.58	973.75	767.957	91.3694	834.735	47.8028	39.5299	46.6599	105.071	87.1113	116.327	139.797	137.677	158.729	51.0291	33.1106	28.1383	72.7259	93.3154	81.4381
ycgL	1227714	1228007	94.8081	75.5032	102.079	157.905	164.367	109.296	441.044	397.937	444.048	413.762	426.584	448.565	445.389	364.847	417.735	339.452	377.524	386.726	285.481	239.292	294.479	232.495	221.076	210.677	517.875	572.94	560.527	486.322	435.244	494.503	475.167	459.786	392.792	363.388	355.017	368.749
ycgM	1228079	1228738	552.752	486.403	479.117	375.857	419.582	413.277	869.315	904.245	869.075	517.746	598.445	518.418	668.172	648.785	685.739	333.606	285.125	319.363	130.7	116.844	121.98	45.2612	51.9623	42.1206	956.827	883.45	913.663	230.633	224.824	213.315	1055.68	1016.02	1012.77	499.055	316.248	294.657
ycgN	1228815	1229276	96.707	98.7456	96.3386	67.5217	90.9585	76.7459	122.411	117.859	129.211	77.0799	75.3953	68.7171	107.248	111.912	93.838	113.937	133.65	118.133	107.798	87.7609	94.9476	87.4328	85.8552	62.3136	104.744	107.309	124.945	94.6521	84.4455	84.544	131.218	115.353	116.733	133.619	84.6148	88.2078
hlyE	1229483	1230394	30.7738	30.3427	19.2869	5.2123	5.09084	3.74596	19.2613	14.0625	17.4011	4.25293	5.54916	3.32589	14.8821	12.2385	11.4276	4.49726	3.7241	3.5865	2.47688	0.944911	1.53181	0.705287	0.664436	0.229475	4.66937	7.45586	8.14057	1.35498	0.514979	1.08088	3.01155	2.44259	3.27754	3.75943	2.07461	2.54173
umuD	1230767	1231186	12.9161	12.6221	9.62765	4.69784	7.48823	4.2898	24.2105	15.7727	29.8285	13.5573	14.2899	15.1879	17.5591	14.794	22.3424	9.72811	12.6589	9.44457	6.61845	6.54066	6.29564	10.6793	9.10262	7.94211	26.261	41.011	33.8974	12.2125	12.6249	16.3665	8.84091	14.7941	13.4705	11.6899	7.34339	6.99755
umuC	1231186	1232454	2.3128	4.19745	2.13443	1.87471	2.78315	2.2191	8.05113	8.99173	9.21085	4.18642	3.2314	4.25323	6.81244	8.54472	4.42632	4.04382	5.35779	4.15029	3.35382	3.5345	3.41587	4.81974	5.41683	3.79662	8.06126	6.89567	8.78375	4.54856	3.45748	5.05388	4.02318	3.86551	2.8292	3.5494	2.03502	3.15809
dsbB	1232500	1233030	71.6189	67.9892	75.4166	116.85	132.242	120.821	94.5519	118.694	105.202	125.802	110.931	128.224	145.715	146.177	120.122	163.431	159.53	159.513	144.05	173.243	157.484	125.684	165.842	174.581	100.171	125.565	122.4	183.417	177.07	170.853	281.233	248.609	274.062	186.407	161.905	179.356
nhaB	1233176	1234717	48.1473	56.6745	56.8187	80.7737	93.5845	101.137	39.3086	40.4075	45.8887	66.4149	61.5026	62.9209	37.086	50.31	40.9972	70.8027	68.3716	72.864	83.2676	93.2306	83.1893	67.4576	65.19	76.6491	65.2623	69.6404	77.3788	119.835	117.115	125.306	121.026	136.846	129.081	110.906	138.949	134.519
fadR	1234938	1235657	55.8033	82.7089	73.2261	123.684	134.267	132.741	56.3292	61.9596	64.8199	66.5711	73.9066	69.918	68.2433	64.6876	68.1396	99.365	126.58	102.027	115.797	122.215	120.387	152.185	157.806	146.659	62.4029	63.6245	79.3283	134.613	132.954	135.082	170.692	193.512	179.191	95.7505	110.511	103.227
ycgB	1235709	1237241	211.503	251.663	274.564	70.1208	63.5639	56.5745	576.803	579.568	591.638	117.074	173.626	162.902	248.574	205.207	213.911	45.6551	49.123	56.3848	2.77738	2.81443	1.73376	1.68057	0.659678	0.956893	508.023	494.781	489.422	26.2329	17.6907	27.2041	135.831	154.963	164.981	86.081	36.6261	29.7318
dadA	1237571	1238869	303.42	302.634	316.263	449.636	372.506	402.157	197.921	208.267	201.431	113.732	104.179	130.5	232.398	231.463	230.425	97.7126	94.3426	98.8462	65.7357	76.7642	67.3891	137.047	139.771	154.816	450.48	423.968	402.752	298.843	244.651	273.458	1722.76	1631.59	1799.37	1243.89	929.914	941.024
dadX	1238879	1239949	169.047	168.029	168.95	149.132	163.771	139.858	63.8651	78.0957	66.8522	33.3726	22.9628	32.9001	83.8122	105.187	103.349	51.8844	47.2893	56.5939	35.625	45.5643	38.7595	76.9117	78.1177	92.4726	141.461	143.012	135.934	84.0777	78.5343	86.561	559.141	625.541	604.817	348.912	279.261	323.438
cvrA	1240335	1242071	7.24602	7.36435	9.36206	10.9638	16.1696	9.96516	13.0032	15.8854	17.2652	18.3625	16.119	21.4733	11.4848	13.818	9.93851	12.613	13.8018	14.432	30.647	40.2483	31.1737	11.4974	14.9078	13.1533	23.2776	22.8524	25.4708	14.6069	17.0609	18.757	27.3747	32.8823	31.3684	25.5767	22.315	24.3018
ldcA	1242166	1243080	44.4075	39.5493	43.8698	48.4891	55.4103	49.4168	89.7654	87.2139	77.231	60.9082	64.7921	63.1695	69.5438	73.1911	58.9226	55.4717	61.512	57.8182	48.6496	44.0773	45.3461	35.1491	33.1132	33.3939	91.2205	103.829	107.307	84.1845	85.3782	95.3453	119.64	115.157	137.207	103.281	87.0368	92.1245
emtA	1243180	1243791	69.0198	46.8804	77.256	98.8747	98.1613	101.958	98.3635	101.511	96.2306	118.558	95.1414	108.862	117.034	126.924	110.513	156.682	151.974	164.952	116.623	116.123	121.701	83.4216	101.491	84.3293	102.261	84.6227	105.068	173.708	146.597	164.432	148.18	150.451	147.753	115.012	104.103	104.166
ycgR	1243793	1244527	123.575	151.927	188.848	106.091	138.86	86.8772	4.51801	2.58299	2.84947	9.4358	6.88006	3.66538	5.27182	6.24802	3.81455	4.41423	5.49676	4.44668	746.778	705.499	740.307	211.615	224.895	180.949	5.09454	4.48997	5.29881	4.75988	3.19245	17.4215	2.66703	4.23977	4.87634	103.418	25.4879	8.88103
ymgE	1244728	1244982	811.217	840.192	675.242	155.586	137.216	117.221	701.567	674.205	583.365	151.625	175.247	199.865	389.334	358.722	328.901	88.3872	65.4089	89.037	4.13378	4.69159	5.43259	2.50131	1.57095	2.44151	884.964	1024.45	941.904	84.8965	63.9232	65.167	195.301	217.433	194.118	179.994	56.1855	82.7675
ycgY	1245160	1245600	3.78621	2.40502	3.05743	0	1.25895	0.908201	3.75483	2.14667	3.38306	3.69031	3.26736	1.90389	1.9915	0	3.62309	1.93083	1.46184	1.60676	0	0.778913	0.947032	0.726731	1.36928	0.945809	3.07926	6.58505	4.19404	4.65394	1.41503	2.78436	3.54642	5.53708	2.02632	6.29483	4.27537	2.85711
treA	1245679	1247376	168.256	154.431	164.134	23.3649	35.1618	25.247	96.4696	101.14	96.7828	50.5709	56.4307	59.6352	72.7759	70.0931	63.7172	43.8473	40.0653	41.1014	5.72131	5.18451	6.09753	3.22479	0.714826	2.09846	79.17	81.5881	74.9898	34.6214	23.6388	22.9663	12.9598	14.5844	17.4542	33.4938	26.6818	25.4805
dhaM	1247696	1249114	33.1013	34.543	34.6853	51.147	57.6532	49.3418	87.5946	89.1458	79.8572	92.324	92.8373	93.9255	105.709	117.893	113.692	97.063	96.1947	94.6186	80.5324	70.5294	76.2901	23.5988	22.517	22.2964	75.955	78.1315	75.429	84.2814	83.9466	91.8064	87.34	99.0175	86.4677	164.193	113.105	117.31
dhaL	1249125	1249757	91.8512	117.529	119.528	119.356	140.622	111.589	101.856	116.143	120.922	225.422	221.256	244.826	124.292	124.287	122.672	121.584	128.077	117.554	77.3475	79.6623	72.9453	22.323	22.9419	19.4783	79.8065	73.5538	81.9816	134.183	112.862	114.295	216.323	206.278	181.069	224.458	150.049	146.602
dhaK	1249768	1250838	335.746	357.932	353.068	398.178	326.849	343.168	43.4638	50.5847	40.5589	110.225	101.307	87.0516	113.78	123.893	113.647	108.877	94.5787	100.833	65.1677	72.774	66.1653	14.1205	8.11367	10.1661	35.0072	29.2195	33.9835	83.5005	72.3919	74.1294	126.453	140.674	133.194	191.371	141.88	131.108
dhaR	1251066	1252985	8.74194	8.88471	8.00051	11.1605	10.0768	10.1702	10.0319	10.1607	9.37333	11.2897	11.6932	15.1219	8.73652	4.96695	7.11053	8.02455	9.02875	8.82942	7.83387	5.39528	6.70556	6.87957	5.69073	3.93079	10.7534	10.4402	9.00574	9.6709	11.2717	10.6718	23.7461	18.9443	17.3106	12.8571	8.3458	10.3349
ycgV	1253085	1255952	2.63491	1.48775	2.67938	1.38432	1.36288	2.24725	4.56252	3.9838	5.75508	2.06881	2.10541	2.29661	15.1529	19.1582	17.0895	10.7497	10.8515	11.6291	0.928697	1.32505	0.927571	0.449556	0.423517	0.877616	4.22634	4.95611	5.12401	1.58341	1.9148	1.37792	6.58145	7.86247	8.04317	2.62095	3.24582	1.69376
ychF	1256721	1257812	160.048	118.973	129.345	295.447	308.159	299.025	124.628	125.342	122.361	288.234	232.069	244.103	230.141	195.21	170.231	412.595	375.801	366.539	500.021	485.91	495.235	978.319	947.38	927.126	151.078	149.882	137.408	379.868	366.206	392.667	213.723	202.27	186.236	284.89	276.899	309.126
pth	1257929	1258513	38.5961	12.7123	33.091	60.8323	83.0222	48.6907	45.3645	33.2296	40.3619	36.2253	26.7279	28.7527	105.265	96.9036	100.199	136.467	134.668	129.82	133.314	147.04	131.341	236.514	248.147	259.248	67.7201	60.6631	54.7879	140.216	118.603	120.682	73.3078	74.1188	70.3836	79.3425	77.1868	87.7345
ychH	1258791	1259069	9174.38	7459.67	7979.72	3609.35	2852.35	4138.94	941.675	990.302	1058.91	806.902	742.503	1143.29	241.438	253.444	300.196	80.2569	73.6519	78.4236	75.1667	55.1868	80.0209	11.4421	16.5284	12.6577	981.153	1009.15	973.339	300.426	250.641	284.953	704.946	779.068	801.847	952.219	348.199	398.11
dauA	1259124	1260803	5.99314	4.44136	6.45276	14.6412	17.935	13.7768	9.62277	10.7602	9.99599	11.6827	10.6311	10.3469	3.99295	4.89246	3.70382	8.35386	8.48441	8.05386	13.8622	13.665	10.3268	35.4686	36.1235	42.2933	12.7946	12.8555	15.4903	21.7316	19.5052	20.7145	52.9783	53.1186	61.1195	12.7744	15.1755	17.9643
prs	1260928	1261875	238.197	305.415	233.149	302.571	427.704	259.711	659.646	619.38	657.692	569.21	452.552	441.42	1174.88	1018.21	1077.51	1151.17	1201.03	1125.54	1021.38	1136.43	1000.43	1973.67	2372.17	2216.71	761.766	839.314	796.751	1000.36	964.708	912.308	1115.35	1160.26	983.568	570.148	601	632.499
ispE	1262026	1262877	87.003	101.163	93.1461	95.7569	104.821	82.7706	54.5966	62.4268	59.029	47.9093	42.984	39.7453	83.9757	95.9189	73.8475	109.492	90.1469	97.4566	76.4024	83.1223	75.736	76.2328	68.7361	64.096	92.7451	90.0496	85.1582	93.5294	87.9951	98.6114	125.693	132.007	129.078	154.141	137.652	137.736
lolB	1262877	1263500	52.2823	61.3109	67.1172	64.0211	66.8629	46.3052	150.419	158.094	161.467	200.566	174.687	217.601	114.512	144.982	149.127	182.123	195.649	201.391	163.507	162.439	168.998	124.024	119.265	122.231	158.361	176.576	187.997	271.558	227.461	275.644	68.748	66.3004	66.9622	97.7239	93.028	102.847
hemA	1263714	1264970	44.6953	33.0519	49.9186	28.073	37.2649	30.7231	82.0341	93.043	93.701	71.0341	64.476	61.4541	72.1417	68.7474	65.7505	53.2064	58.0803	59.6766	34.5983	45.0138	32.4817	34.8277	40.5306	31.4954	74.7343	75.1825	76.2597	66.7463	54.226	57.692	182.611	188.198	193.98	77.1243	76.1498	73.3278
prfA	1265012	1266094	27.8631	39.3308	37.5	56.7245	55.0739	45.114	93.6426	82.9375	99.0319	85.4328	87.2741	89.5146	48.0381	55.8032	53.1403	80.0453	81.8793	79.7486	68.8669	75.9505	75.7591	117.658	110.657	98.0245	64.2051	73.5877	76.4752	88.6665	78.245	81.5064	255.729	241.607	259.578	96.806	98.9971	105.518
prmC	1266094	1266927	11.0465	16.5852	11.353	18.5186	18.0314	15.4166	14.2272	19.9279	12.9211	18.8418	9.24387	12.1194	11.6207	16.1335	16.0961	24.9915	22.6821	25.7404	17.6797	21.8989	18.2527	24.6724	29.5384	32.8626	13.2717	14.4383	12.9038	13.5782	13.8866	15.6563	76.4261	85.7138	78.8255	40.3271	35.8747	34.6061
ychQ	1266924	1267316	2.12257	0	2.28535	0	5.6462	1.52743	1.80427	9.62751	6.069	5.17203	3.05284	2.5616	3.12606	6.65374	4.57003	6.49462	5.73662	3.24274	2.69322	10.0433	6.72489	13.0371	11.7703	5.83249	0.431563	4.92216	3.76193	3.13083	4.75965	3.12186	8.94666	5.64385	6.05849	2.17164	4.7936	2.13561
ychA	1267320	1268129	48.075	39.4033	41.7435	39.1083	43.5445	37.9434	84.9538	101.995	90.9006	55.6747	50.5577	68.4166	79.8306	56.3113	69.2532	44.9207	48.1005	49.4906	30.9919	31.0531	30.6871	42.8637	47.6098	43.3886	91.6505	93.7426	95.7418	60.9992	68.3915	65.0822	176.49	186.66	173.002	69.2842	61.3439	55.132
kdsA	1268165	1269019	295.854	293.716	302.721	488.691	537.91	498.882	893.252	877.584	913.151	725.675	681.676	720.796	973.475	813.804	917.053	757.373	808.674	794.554	585.465	583.853	549.862	535.901	600.637	555.025	952.093	859.864	857.068	556.565	502.326	498.249	1133.01	1133.89	1163.93	806.848	748.807	771.532
ldrA	1269168	1269275	0	38.4804	4.07657	3.58052	8.39301	0	2.14562	8.58669	2.70644	1.84516	0	1.52312	1.5932	14.836	1.81155	0	0	1.28541	0	1.55783	0	5.81385	1.8257	0	0	3.51203	1.67762	3.72315	0	0	1.77321	4.02697	2.70176	0	0	1.90474
ldrB	1269703	1269810	7.57241	9.6201	4.07657	3.58052	3.3572	0	4.29124	8.58669	0	0	0	0	1.5932	2.96721	3.62309	0	1.46184	0	0	0	0	0	0	0	0	1.75601	0	1.86157	1.41503	0	1.77321	2.01348	0	0	0	0
ldrC	1270238	1270345	3.78621	0	4.07657	0	3.3572	1.8164	2.14562	4.29335	0	0	0	0	4.77961	2.96721	3.62309	1.54467	0	1.28541	0	1.55783	0	2.90692	0	0	1.53963	0	0	0	2.83006	0	1.77321	0	2.70176	3.87374	1.55468	0
chaA	1270749	1271849	38.8292	34.8206	44.2663	50.0397	51.4756	51.5009	58.678	56.9802	50.8856	133.573	111.913	99.8468	52.3809	40.5734	50.4525	72.062	79.8094	71.0817	78.9743	75.9652	77.063	33.319	35.9783	35.3753	47.2139	62.1476	64.4332	112.676	113.106	109.068	66.1437	60.3279	70.6275	91.7223	101.291	110.118
chaB	1272119	1272349	158.05	150.592	137.297	57.7473	30.2579	32.7418	196.434	209.769	186.155	137.417	136.392	156.061	114.118	136.53	112.571	62.2817	60.3291	67.6817	14.8127	5.91175	14.3755	5.5157	8.66039	3.58922	156.292	192.419	183.828	78.5919	55.0411	65.511	90.843	94.5563	67.925	75.3393	44.2486	48.7906
chaC	1272507	1273202	8.4174	4.58296	13.5944	3.98006	7.99677	3.17286	65.7591	68.1776	58.0201	33.4029	33.8983	44.9875	31.3717	32.9831	24.7396	15.208	16.0175	13.6761	7.81959	8.65831	4.41136	1.84646	2.31935	2.70347	108.065	109.589	113.488	37.2475	39.9974	38.5556	47.0244	51.158	35.6099	19.9921	15.3066	14.216
ychN	1273246	1273599	1307.9	1310.11	1429.75	1531.86	1093.94	1247.56	367.586	347.076	342.49	544.445	404.33	518.09	379.945	374.566	376.253	483.156	457.249	441.63	390.608	340.509	361.591	267.535	252.607	225.262	282.916	287.735	327.572	368.701	312.817	346.29	974.76	872.075	901.366	1146.02	981.278	963.557
ychO	1273784	1275178	1.50311	1.52765	3.56044	2.27432	2.26575	2.59597	4.42937	6.47687	4.51268	5.56714	4.66967	8.94912	3.66847	3.29831	3.88355	2.82084	3.01779	3.26593	2.95619	4.57653	3.70955	2.30807	3.04414	2.85366	6.35675	5.15876	5.59446	3.54738	2.92116	2.47605	7.88432	7.99344	6.221	8.612	3.95009	6.50308
narL	1275179	1275829	136.877	164.91	150.141	190.819	171.225	137.497	336.852	350.499	351.863	302.208	253.985	263.681	282.574	258.855	293.321	228.086	203.699	228.638	178.16	159.963	171.665	101.636	111.552	102.737	407.126	402.949	437.635	367.14	280.514	320.595	274.474	248.102	246.244	503.622	376.012	397.312
narX	1275822	1277618	12.8415	13.0513	16.0889	18.9887	14.906	12.4333	37.18	38.9192	36.2167	29.4702	28.0739	32.5921	19.9442	18.2978	15.8631	13.9071	16.8575	16.4082	13.4055	14.1217	13.7046	7.70819	7.43061	6.53239	52.1241	53.8189	52.1403	34.0947	27.138	32.28	40.3494	41.2227	41.8187	22.6937	17.8322	17.7363
narK	1277957	1279348	3.91648	3.82735	2.91935	2.27921	2.13706	2.89062	2.04872	2.73297	3.23027	1.90865	2.07987	3.63582	1.39448	3.06931	7.35137	1.10618	1.62846	1.73876	1.91132	1.23956	1.70805	0.462607	0.290542	1.05361	2.94019	2.23561	2.80324	1.92563	1.01335	1.41793	2.11641	1.44191	2.57974	2.46586	0.865941	2.2734
narG	1279864	1283607	2.69187	3.41979	3.50213	2.43957	2.98358	2.529	13.4114	11.8282	12.0262	5.46603	5.29126	5.64004	6.13555	6.32878	8.26436	3.38615	3.3345	3.65554	1.63663	1.7075	1.00997	1.46394	0.757177	0.728477	11.4936	9.51959	10.8837	3.91542	2.30552	2.77143	9.928	9.12596	12.4056	4.93444	3.17782	3.49837
narH	1283604	1285142	6.2686	6.92497	6.16245	2.57742	3.62499	4.57634	16.2174	18.8523	19.2874	6.90677	6.74238	7.78448	7.91332	10.6796	9.64983	4.00291	4.31442	3.79371	1.90202	1.34567	1.27254	2.09253	1.70849	0.680835	18.6193	15.5479	16.0614	4.28814	3.97255	4.81034	17.2319	15.5085	17.5036	6.41352	5.37182	5.07312
narJ	1285139	1285849	7.65195	10.4689	12.6751	5.56635	4.17534	2.25906	21.0144	24.6958	23.9827	5.45019	6.43405	7.57718	6.93512	9.22577	10.7018	2.88165	5.227	3.19732	2.42729	2.17965	1.17782	2.25958	1.41914	0.294075	15.7974	19.3826	17.2132	4.91988	4.83965	5.54065	14.886	14.0859	18.4809	6.32331	4.59219	5.62618
narI	1285849	1286526	25.9197	14.1123	27.243	9.33774	13.133	8.5859	64.3496	59.4827	50.2898	12.0301	16.6871	18.6196	20.2554	21.7639	25.0983	11.8334	10.7223	7.75209	3.32797	3.30095	4.32214	1.42145	1.19033	1.54163	62.4872	61.2516	53.595	11.8337	11.5322	9.43985	106.072	100.754	98.2036	18.6264	11.9101	12.4186
tpr	1287087	1287176	0	0	0	4.27352	2.00349	0	0	0	0	0	2.59984	1.81791	0	0	0	1.84363	3.48956	1.5342	2.86698	0	1.50711	0	17.4325	0	0	2.09589	4.00463	2.22188	3.37782	0	2.11641	0	0	2.31175	1.85559	2.2734
purU	1287782	1288624	51.1675	64.3728	47.6034	90.1986	141.836	96.7589	126.964	109.846	116.473	91.2698	61.4465	63.5496	255.025	230.085	210.114	241.987	295.183	269.507	324.146	324.58	349.242	380.261	402.911	366.082	181.201	211.737	234.86	318.989	361.666	317.101	402.029	466.807	410.849	319.185	347.383	365.872
ychJ	1288674	1289132	20.9225	23.1132	19.5887	10.3231	18.9551	10.0374	71.6553	77.3639	70.8772	70.044	60.7079	49.4024	155.792	123.332	128.396	116.903	132.411	119.827	97.8216	99.185	92.227	102.667	125.891	114.074	83.9697	105.475	117.695	115.841	149.249	132.724	60.4965	67.7263	44.1404	45.6045	54.9085	59.4921
rssA	1289245	1290150	33.751	42.2903	37.3349	20.5496	31.5666	18.4098	39.0389	44.0387	47.5905	31.9949	26.067	26.5967	50.1938	42.3929	49.5514	50.1736	46.9478	50.2285	26.6922	36.7143	29.4507	24.848	30.9888	31.1836	51.514	51.0345	55.5164	38.4173	34.3857	37.5365	52.8335	55.8127	47.1782	39.9711	36.2605	33.028
rssB	1290242	1291255	72.3177	108.148	75.6391	45.7229	36.8252	37.2711	87.5843	97.9364	91.2766	54.7777	53.9677	55.1916	74.7724	77.0774	69.993	51.0833	56.3218	52.6108	22.1535	23.2939	23.7047	19.9883	24.7089	23.33	104.186	111.354	106.2	49.3729	38.9196	43.2751	115.541	123.725	117.363	76.9491	54.2992	59.6649
galU	1291457	1292365	557.594	443.759	490.704	724.714	603.717	707.22	671.924	664.678	659.135	789.605	703.35	802.507	601.701	534.849	555.84	638.267	533.586	567.749	588.513	523.117	574.936	900.783	870.164	868.887	776.727	806.386	777.939	970.187	782.243	826.882	667.095	625.889	679.039	955.444	762.75	857.063
hns	1292509	1292922	8174.58	7830.76	8059.27	5381.13	7457.9	5492.11	6122.58	6087.87	6197.06	9154.18	8202.72	7283.21	3919.86	3271.49	3898.18	5578.76	6154.76	5480.02	6482.86	6023.13	6878.3	5815.77	6754.13	5336.35	5393.76	5626.9	5891.02	7017.16	7885.44	7705.11	6064.33	5426.63	5275.14	6095.58	6409.49	6140.48
tdk	1293527	1294144	18.9493	12.0367	10.2013	31.3598	32.4043	18.1816	47.1725	39.1379	42.5709	62.0044	51.0046	53.0883	64.644	51.9763	57.3131	78.9645	92.2372	91.6739	98.1074	91.0538	100.212	124.703	125.312	102.449	44.3071	48.337	41.6811	89.1757	83.2134	72.4634	26.3069	26.6325	19.7998	41.5444	40.0161	40.8552
insZ	1295140	1295322	0.466965	1.18648	2.01111	0	0.621082	1.12011	1.85238	0.529513	0.66759	1.13785	0.5373	1.69066	2.75093	2.92765	1.56397	1.90509	2.8847	1.90241	2.22191	1.92132	1.71308	2.86817	1.57619	0.699899	1.5191	2.16575	2.48287	2.29594	2.09425	2.19779	0.874784	0.496659	2.33252	0.716642	2.10918	1.64442
adhE	1295446	1298121	500.589	506.612	512.123	250.271	322.504	323.316	1312.79	1368.85	1433.67	878.728	982.573	958.923	1712.87	1422.43	1820.54	766.217	724.708	785.994	343.562	461.568	370.414	199.936	189.491	213.653	1281.71	1280.75	1204.8	580.876	582.015	581.165	389.833	397.272	438.816	672.504	680.552	706.41
ychE	1298598	1299245	11.6203	13.1223	10.4263	11.5996	8.87261	7.12331	9.14607	13.1768	9.22935	6.92146	4.45687	7.27165	10.3228	8.6008	13.5908	10.2717	8.97314	10.9586	7.7818	5.3124	5.59782	31.226	39.2232	37.0914	8.92559	12.5753	12.0139	10.792	12.3049	7.97585	68.3299	70.0358	57.5836	20.8057	14.3145	14.6147
oppA	1301182	1302813	849.534	839.896	941.808	1115.74	1370.26	1143.87	576.837	592.569	598.993	880.505	1031.91	784.114	955.831	873.862	968.266	901.334	988.076	1010.98	608.599	597.971	574.616	167.946	154.81	158.601	666.035	678.575	723.564	729.983	731.353	712.568	179.491	167.725	167.831	428.539	463.985	471.344
oppB	1302899	1303819	44.574	45.0708	52.8896	93.7678	132.686	105.611	34.0234	39.7135	32.8376	19.9493	28.5223	22.8715	71.9631	70.9336	59.8457	83.8734	85.8737	94.0394	64.493	74.4823	63.1027	23.0478	32.4596	35.9039	29.223	41.1352	40.7094	42.7135	36.8873	40.4058	15.5501	8.94954	12.9825	27.2231	34.3645	34.0936
oppC	1303834	1304742	83.8695	106.549	95.7592	169.085	191.841	181.945	53.0123	56.9575	51.7162	71.864	75.8229	64.1412	69.4196	80.5343	68.791	100.581	100.881	114.833	74.2585	85.3217	73.0004	28.3043	35.7754	30.6206	40.8508	48.7294	49.8208	40.33	42.5394	40.6663	25.0349	28.4272	23.6759	50.4478	53.3603	45.438
oppD	1304754	1305767	159.925	175.347	186.428	204.776	231.578	226.997	113.344	106.371	100.729	125.667	184.251	139.475	94.4219	89.3839	94.5103	117.171	114.239	135.946	89.1385	89.945	92.4758	36.4866	34.0744	36.7498	77.4674	73.4055	93.1993	53.0302	55.1362	54.4585	38.3202	37.5791	33.6166	60.46	60.4079	66.3174
oppF	1305764	1306768	153.015	147.25	145.446	214.884	198.525	212.622	127.115	114.413	116.232	129.633	191.893	148.603	93.5106	103.252	89.968	117.027	121.376	126.685	82.6603	78.7398	83.8462	42.2542	38.1985	31.0372	86.8057	86.2433	85.3487	51.8637	53.1353	50.5295	42.1771	54.3221	46.1148	62.9194	65.056	66.6998
yciU	1306821	1307150	53.0069	44.8938	42.1246	19.0961	30.7744	36.328	133.744	143.112	137.127	154.993	110.364	116.264	210.834	188.912	263.882	183.815	192.476	211.236	167.344	156.821	149	108.525	137.536	117.28	141.646	147.505	163.288	207.255	189.614	207.157	52.0142	36.2427	38.7252	66.4992	44.0493	55.8723
clsA	1307185	1308645	62.0069	66.3747	60.5805	63.2534	63.7628	55.9139	83.4549	98.3071	92.9564	96.1107	93.9724	119.062	71.0281	65.2421	60.8464	56.45	58.0782	61.3019	43.1633	43.3478	40.4973	16.7506	19.5178	18.7883	106.695	108.11	103.665	96.8248	95.4857	105.217	117.908	109.764	112.256	97.5103	91.2356	98.7809
yciY	1308788	1308961	170.957	241.318	171.285	163.915	222.116	153.778	492.474	473.869	526.151	284.654	244.517	296.104	579.494	759.203	696.401	459.159	492.294	507.846	331.403	289.175	285.865	348.19	310.277	315.548	508.834	558.323	682.79	544.022	611.414	677.497	1515.68	1747.57	1426.62	618.255	618.131	654.584
kch	1309016	1310269	8.69291	6.79606	10.0795	11.0663	14.823	11.3883	28.7994	26.1597	23.8994	19.0637	17.3116	15.7364	19.1336	19.9136	16.1569	19.642	20.6542	23.0423	17.4995	15.2697	15.9451	10.2679	15.1546	8.01793	21.8892	23.8801	23.2584	20.7128	13.6201	16.9162	25.5232	28.9817	31.0154	40.7066	30.2031	34.8171
yciI	1310569	1310865	413.264	323.909	411.775	361.668	378.239	276.892	861.358	875.285	821.135	857.481	760.011	709.513	1147.73	1259.25	1249.39	806.424	867.573	802.815	479.043	424.227	547.094	118.312	133.076	114.083	934.247	1249.42	1230.26	608.884	523.038	568.678	1175.71	1148.77	1082.62	784.723	673.597	649.782
tonB	1311089	1311808	19.7637	16.2464	23.7828	24.1871	20.6168	17.0109	43.1527	50.7541	41.5512	98.8651	69.8936	69.6841	60.6607	70.6097	57.0148	81.1046	59.2501	60.7822	129.258	134.173	138.998	87.0268	105.391	99.0313	47.7477	49.6056	48.6787	58.3036	46.0561	39.6697	128.495	118.704	104.943	91.5874	46.0663	54.9766
yciA	1311848	1312246	18.818	7.96889	10.1306	4.94325	10.6604	4.5139	41.4713	41.4917	38.8597	38.2113	25.8626	32.8038	115.697	104.871	114.546	138.616	144.908	135.582	142.268	134.206	122.031	245.613	199.124	188.032	53.5653	66.4271	75.042	173.224	157.459	163.604	70.9946	68.3833	59.6806	53.4807	46.7913	39.9711
yciB	1312351	1312890	79.7195	106.193	91.6666	53.4308	72.7456	56.4389	99.1252	121.993	89.6267	82.6039	56.9954	64.4505	108.452	97.6556	91.468	96.6227	105.487	110.098	78.8102	91.3954	73.0488	101.02	105.992	113.299	119.912	136.406	125.515	116.827	127.275	118.389	413.227	423.121	469.449	164.313	177.655	181.834
yciC	1312920	1313663	39.3826	42.8848	33.3166	41.4995	67.8452	65.5874	61.8524	64.4347	63.5417	74.8511	61.4982	57.7132	66.5242	73.6321	66.4888	81.0236	79.503	90.3452	75.1344	83.3343	68.1103	104.964	127.506	141.385	53.5346	58.971	63.3182	103.456	98.8249	98.6358	120.415	103.82	106.79	69.0739	73.6944	76.1359
ompW	1314020	1314658	1814.62	1610.06	1509.04	872.877	666.648	727.342	54.5328	44.5385	73.934	230.972	171.735	252.019	97.2375	127.229	382.744	104.958	79.3629	86.675	121.893	100.196	127.935	34.1767	36.3008	23.548	55.6353	60.1148	82.9558	135.182	131.624	137.105	59.4772	45.6045	79.8786	113.524	112.358	106.042
yciE	1314718	1315224	129.377	87.939	88.7254	20.2615	29.2274	16.6041	92.4635	97.1812	75.9874	22.4892	23.2303	35.4707	96.7449	65.872	67.0272	28.2401	31.1802	30.7742	8.10343	6.78113	8.7944	0	1.98679	2.47023	40.5466	47.3917	41.9898	8.91366	6.77551	5.81768	20.8405	24.5408	15.8768	26.1363	16.9186	14.5096
yciF	1315270	1315770	87.556	59.3239	74.5188	14.1942	19.224	13.6014	110.103	127.65	98.3503	28.8525	27.8245	27.8422	91.9316	69.2702	74.6076	31.9783	25.1123	28.8758	4.2322	2.40165	3.61526	0.640215	0.804179	0	55.2708	52.2101	43.9675	9.42976	4.67466	6.86809	12.1064	16.8509	14.8758	41.8041	16.0928	16.7798
yciG	1315856	1316035	367.448	274.252	225.013	67.3255	67.1991	39.6631	1578.65	1716.14	1769.66	146.614	134.765	167.218	413.606	498.54	499.957	94.6298	81.5755	92.7812	8.74193	7.55929	9.19087	17.6322	0	1.14737	1428.83	1479.46	1284.17	50.8118	27.4655	44.5863	122.613	146.555	95.0488	150.377	49.9792	65.8539
trpA	1316416	1317222	419.75	366.49	403.339	756.113	709.414	799.015	1088.79	1083.74	1097.44	843.776	882.664	915.46	348.888	331.8	320.986	567.081	537.476	527.565	801.203	788.595	789.399	63.737	53.2902	59.621	1676.28	1702.28	1658.7	1071.69	872.021	919.104	340.68	334.417	356.542	599.856	503.648	501.68
trpB	1317222	1318415	384.808	438.908	416.209	970.186	823.284	912.599	1037.81	1096.85	991.847	736.777	757.876	743.918	294.299	307.898	290.955	555.054	489.64	497.295	845.995	870.95	824.337	70.3563	51.9753	49.8174	1732.83	1676.75	1591.31	1168.51	990.437	1052.83	416.016	420.106	453.977	739.991	656.831	656.356
trpC	1318427	1319785	143.792	171.7	145.517	328.864	342.279	361.052	435.934	449.269	409.156	226.166	266.106	254.964	104.264	117.041	96.2593	195.502	196.218	194.85	372.439	388.369	353.489	22.9801	16.9621	15.7246	670.044	667.042	692.907	403.105	382.177	388.123	133.096	142.926	131.672	253.824	246.438	235.952
trpD	1319789	1321384	133.256	141.576	130.175	244.826	249.598	253.949	414.068	441.989	422.723	214.291	254.789	255.132	68.7917	72.5045	66.3984	145.723	143.998	144.019	277.718	302.364	283.127	14.9328	12.0401	11.9495	553.203	569.028	553.988	273.187	255.396	264.879	38.8975	40.6739	37.3228	156.505	144.941	151.925
trpE	1321384	1322946	114.863	127.512	125.694	193.897	230.467	209.861	474.806	512.167	453.884	596.127	384.293	708.004	64.1432	66.8816	52.2606	146.714	147.654	144.503	320.857	327.176	302.071	21.4288	12.8114	11.665	636.341	717.063	646.641	463.411	604.904	618.602	54.5483	55.9455	46.1525	149.506	141.163	146.756
trpL	1323038	1323082	1619.79	622.901	688.176	455.397	621.082	222.623	23295.4	23788.4	17774.6	18219.8	11963.3	12982.8	626.328	596.965	377.028	753.701	591.589	362.646	847.102	533.166	694.964	40.3336	42.2194	30.6206	18895	16080.7	15347.3	7623.96	10150.6	8344.73	898.021	819.488	356.126	452.38	420.639	277.496
yciV	1323220	1324101	19.4701	28.9581	23.0085	21.5559	26.7381	24.6046	20.7216	37.6941	25.1195	28.6969	29.2328	28.0821	31.5724	36.4715	29.5374	36.4227	34.2864	29.8258	20.9387	27.159	26.7652	28.4386	30.9132	34.4018	24.7176	23.5663	30.7203	31.754	28.2191	26.8205	37.1413	34.8503	37.9528	31.5808	38.0238	31.0569
yciO	1324098	1324718	294.323	285.782	319.07	190.439	210.81	209.698	191.6	183.293	206.536	127.679	127.092	132.76	173.161	166.264	171.757	123.648	152.383	152.513	117.718	101.423	117.475	117.898	114.967	127.866	300.442	326.112	332.144	195.376	185.512	191.382	241.617	229.586	256.16	272.531	220.967	207.36
yciQ	1324746	1326641	3.31966	2.81156	3.57425	3.76718	2.06046	1.69875	6.64701	8.03053	6.16967	5.39264	3.94699	3.65018	3.07314	6.59067	4.4473	3.61154	2.56342	4.43294	2.03587	1.82116	3.17373	1.69915	1.92088	1.87966	5.57963	5.95325	6.37388	3.04675	2.31591	2.73422	4.04225	5.29613	4.42184	3.28319	3.18059	3.56273
rluB	1326852	1327727	45.8997	47.3782	46.331	81.8387	93.2684	82.3456	91.3096	92.7099	100.48	158.211	141.11	140.984	60.7592	54.706	60.3931	111.965	124.975	112.976	172.444	192.001	186.243	372.592	391.012	367.865	95.8511	109.988	119.483	384.355	381.861	386.77	70.3112	61.023	64.1414	87.5624	109.353	86.3503
btuR	1327767	1328357	62.2621	89.8847	64.7516	75.6068	96.6128	56.3452	72.9727	90.659	69.2877	45.8586	50.0666	36.7163	84.2547	105.351	89.7081	127.295	111.181	117.94	74.288	85.8772	80.6986	48.8892	53.222	44.8925	83.7231	78.4264	82.1354	77.9229	62.1399	84.4984	66.9343	83.5291	57.0508	69.4925	64.7862	75.4584
yciK	1328354	1329112	247.639	234.026	231	245.66	249.656	296.081	254.729	245.786	246.404	188.685	206.882	201.903	197.036	207.039	191.845	149.857	155.45	148.672	92.5503	91.6787	92.5208	52.9312	66.7532	50.7013	231.005	236.101	216.274	151.044	150.679	180.085	199.668	185.954	199.537	183.957	130.22	141.505
sohB	1329332	1330381	64.6568	78.0845	64.4586	98.8876	121.562	88.2689	142.717	161.117	148.924	175.442	162.108	178.057	131.333	154.202	118.968	142.8	136.53	144.984	119.388	120.206	116.734	81.5098	83.7171	87.3378	125.456	125.688	128.742	159.735	163.781	164.13	163.555	209.701	193.38	131.486	119.963	130.108
yciN	1330417	1330668	453.231	322.443	383.294	364.707	240.395	290.966	693.009	799.876	637.352	311.636	368.841	364.652	592.952	605.764	633.998	224.576	218.898	243.956	152.658	145.116	149.505	385.937	343.318	354.066	605.853	568.701	560.837	282.806	236.527	275.37	668.438	706.425	617.431	381.085	282.879	262.002
topA	1331048	1333645	108.42	110.026	127.173	144.856	136.968	156.428	116.655	120.744	117.463	144.888	144.365	140.531	90.2925	82.5616	81.9479	138.3	145.108	140.541	134.801	141.473	134.395	168.84	166.345	158.385	137.849	124.924	136.458	144.907	139.375	140.594	145.066	133.617	147.584	152.173	148.419	150.461
cysB	1333855	1334829	59.7315	64.4192	68.4764	72.3353	89.352	74.01	100.574	105.253	90.3089	121.673	102.351	120.49	160.391	149.189	140.017	208.975	210.048	224.671	172.573	159.128	176.276	81.8219	81.227	77.0747	114.457	128.949	129.094	175.787	181.319	189.357	162.01	167.965	144.428	160.035	154.924	145.707
ymiA	1335160	1335288	191.031	137.524	185.113	147.534	156.682	87.0635	158.776	194.957	213.932	138.093	100.744	137.046	383.165	446.632	478.33	489.694	387.222	419.394	191.892	210.908	179.448	132.001	144.314	143.161	177.372	197.871	238.412	360.045	202.285	299.699	319.097	269.212	127.228	234.537	206.561	172.985
yciX	1335291	1335458	90.9354	87.4247	58.2163	44.1597	68.646	35.372	200.559	189.51	131.761	104.203	57.9718	57.344	278.196	360.177	263.405	260.696	200.221	226.954	84.1986	98.0884	109.834	79.2519	66.3659	60.1667	132.921	166.421	166.614	206.635	108.386	120.011	96.6867	134.621	82.4273	105.61	105.964	100.149
acnA	1335831	1338506	464.508	515.779	579.01	287.656	264.082	269.655	172.822	187.138	171.906	171.48	169.764	191.217	309.265	303.542	289.801	183.81	172.743	182.145	106.691	106.824	100.347	45.0459	40.3944	44.9095	282.599	274.442	270.391	231.008	190.546	200.182	122.181	128.976	118.883	228.635	187.256	197.536
ribA	1338570	1339160	96.9307	106.064	86.0816	101.032	134.568	102.507	105.45	119.542	107.219	116.543	104.204	99.9025	157.791	143.055	134.054	148.655	169.367	143.161	147.678	145.846	159.982	171.655	206.406	198.305	133.497	127.976	126.025	195.851	199.905	182.733	155.407	173.078	151.967	148.757	137.126	145.578
pgpB	1339330	1340094	15.8695	16.6849	15.9082	20.6999	21.5923	14.7015	21.7076	24.8209	18.776	29.0684	25.5008	29.2783	23.4873	23.587	17.8041	20.5392	23.0297	18.0208	15.102	20.4891	16.9726	8.82297	14.5129	10.6625	17.802	19.7963	20.6098	21.7935	21.4742	21.892	39.7241	39.8685	29.6771	31.0731	29.8851	26.9788
yciS	1340243	1340551	141.437	126.634	117.476	95.5379	152.285	107.919	183.203	171.073	199.314	175.272	151.116	210.249	152.473	143.567	135.988	187.944	172.146	184.296	120.496	121.376	117.25	69.291	103.275	99.601	260.73	240.523	282.307	174.845	188.281	206.835	577.862	589.544	544.041	242.556	196.353	216.847
yciM	1340558	1341727	23.6468	20.9379	19.2881	18.2964	24.7798	19.2511	42.638	36.9711	38.6724	33.6989	25.3534	28.6821	32.5649	32.571	28.7994	24.5566	28.2199	27.7333	21.253	26.5348	23.1809	11.5534	14.5122	12.5302	33.801	36.2251	36.6716	21.3153	19.6838	23.1864	28.6934	36.7731	29.4015	33.3577	25.4514	26.6761
pyrF	1341921	1342658	29.4926	37.4677	47.6315	97.6163	137.795	91.4231	126.635	117.693	127.707	161.418	147.486	133.473	132.932	120.899	94.9778	151.327	160.95	151.73	212.835	209.089	195.204	281.301	316.697	304.612	102.17	90.7511	125.903	238.146	181.233	209.88	194.436	197.859	182.527	123.019	183.515	165.203
yciH	1342658	1342984	99.3363	113.255	90.4999	119.231	111.23	83.0922	83.7181	83.7593	76.4694	70.7533	66.674	59.9415	99.1406	98.808	109.681	100.277	122.928	111.982	161.997	131.523	132.091	259.113	212.479	206.788	89.0745	96.2775	108.344	189.728	175.631	185.064	53.0835	63.6627	46.3474	100.33	125.505	146.717
osmB	1343110	1343328	649.334	543.535	631.869	220.202	213.182	142.588	1874.2	1826.82	1979.76	606.134	608.819	811.821	1569.3	1327.83	1575.14	656.483	533.572	751.322	140.521	143.32	109.224	226.74	273.855	223.211	1819.84	2169.56	2140.64	922.41	591.483	806.351	807.698	920.162	787.563	1229.91	928.145	942.845
yciT	1343597	1344346	90.9745	102.103	102.158	90.7826	137.578	98.8022	50.6058	46.2005	37.1031	47.0552	35.9627	34.8011	125.882	122.471	109.22	114.533	119.813	116.153	144.291	134.569	138.672	65.5621	69.9732	62.7399	89.1942	86.7163	90.0165	113.882	131.621	120.835	189.769	224.981	154.528	191.866	165.007	177.171
yciZ	1344436	1344609	73.6064	24.1318	81.8078	92.0618	101.057	50.1204	168.195	140.007	120.506	57.8566	86.0591	65.907	164.856	204.687	196.537	109.462	116.427	132.201	63.2679	81.0862	84.73	14.5839	25.1885	22.5391	267.452	327.065	367.171	117.91	110.037	156.453	439.246	443.205	437.135	419.053	296.391	298.624
gmr	1344757	1346742	34.8639	33.2858	32.7601	15.7856	17.0493	13.1778	25.6244	33.3042	28.8483	24.0956	25.6494	29.1551	14.5815	15.8967	14.1535	18.3613	19.0083	20.8031	7.5069	7.56357	8.66756	2.75785	3.66793	4.01149	24.6596	23.1275	24.7164	14.4405	14.6882	15.2901	14.1509	15.956	9.64972	21.7262	16.2245	13.925
ymiB	1346796	1346900	0	0	4.18981	0	0	1.86686	2.20522	0	2.78162	1.89641	0	1.56542	1.63746	0	3.72373	3.17515	0	0	0	0	2.59557	0	0	1.94416	1.5824	5.41438	1.72422	1.91329	0	2.28936	3.64493	0	2.77681	0	0	0
rnb	1346978	1348912	59.202	77.6905	71.2138	124.686	174.403	134.934	107.284	110.411	108.354	161.905	143.349	124.837	339.821	316.954	303.386	451.294	465.61	445.416	411.913	414.719	442.758	322.669	328.971	328.606	230.775	227.404	225.707	455.599	479.391	486.975	51.2886	56.5084	49.3636	125.579	125.376	126.114
yciW	1348980	1350107	116.308	143.51	149.633	135.29	134.595	109.456	184.677	209.417	184.074	106.3	124.847	104.788	169.34	199.48	181.702	137.955	153.513	160.342	111.979	109.011	123.803	3.99413	4.12115	3.34169	146.42	151.143	150.816	90.8024	90.1304	108.432	70.1336	87.3435	57.2744	134.964	127.406	158.523
fabI	1350251	1351039	681.876	775.256	767.878	1078.4	1087.6	998.43	1429.28	1193.21	1348.83	1446.1	1338.06	1260.74	2157.87	1934.58	2097.65	2484.62	2573.69	2331.53	2287.89	2282.22	2285.93	2956.98	2987.09	2870.65	1507.45	1574.6	1517.23	1931.98	1975.85	1938.36	1073.1	1165.17	964.814	1345.87	1328.05	1349.44
ycjD	1351407	1351760	2.35445	0	2.53501	4.45308	1.04384	3.38858	2.6685	1.33491	2.5245	0.573704	2.70908	1.89429	0.990731	4.61289	2.25301	0	0.909044	0.79933	0.74686	0.968732	0	0	0	0.58815	1.91483	0	1.04322	0	1.3199	0.692581	1.654	0.626041	0.840043	3.0111	2.41694	1.18446
sapF	1351828	1352634	27.4991	31.6394	29.608	18.1546	22.313	24.8914	59.982	55.3047	68.2425	45.5138	45.372	49.6761	41.9189	38.222	41.4575	41.0652	44.8731	42.8041	33.9047	36.932	32.012	41.4291	34.5261	30.5882	58.0212	60.4004	57.9337	37.7555	42.8545	36.9351	34.5054	36.1458	30.73	46.449	46.4447	50.8988
sapD	1352636	1353628	43.0396	40.7405	50.8835	32.7208	37.7888	25.5062	55.4759	71.2928	64.2454	54.6989	57.2904	68.2374	43.3236	35.7138	33.1098	40.7987	38.9369	41.6867	32.124	32.8129	35.6031	36.608	32.7582	26.7732	68.634	64.5811	69.3634	48.9617	40.6864	52.6278	34.9782	35.2299	31.9166	43.8188	42.9691	37.7849
sapC	1353628	1354518	18.3339	25.0833	28.3445	36.8986	38.974	33.3779	27.4394	29.8517	24.5306	21.306	22.9885	26.8539	28.683	30.2098	26.0911	33.1792	30.4926	29.8448	29.3769	25.3382	26.0254	29.9569	31.0553	31.2371	31.7329	42.0795	39.576	34.6703	31.4488	39.5492	41.611	42.2494	39.5835	43.5276	41.6947	39.4945
sapB	1354505	1355470	25.5891	23.1418	29.4195	20.0975	27.8814	27.4654	27.7735	30.9839	28.2124	24.0956	20.4606	24.4264	23.3604	24.4726	22.204	29.0187	24.1136	30.627	27.1031	28.7306	23.2878	23.6424	31.7887	25.1357	36.3314	42.6445	44.3919	49.4729	41.0096	50.0116	25.9998	23.9873	29.4015	32.615	28.8507	28.801
sapA	1355467	1357110	23.2207	32.4174	27.7489	24.6136	30.9976	28.8904	38.3202	39.0624	40.8579	32.2079	36.9944	36.8516	28.0247	28.7965	27.3481	40.0797	44.236	43.6618	35.5343	37.3765	40.7632	39.7703	45.7723	45.0026	48.1463	50.2975	49.5218	51.941	51.5933	50.7413	33.5812	36.7745	35.1425	49.8647	46.9406	41.592
ymjA	1357423	1357668	13.5026	38.5963	16.3554	3.19227	8.97951	4.04861	120.517	116.748	109.79	59.2228	55.3484	71.2928	88.0676	100.528	98.5219	91.582	93.8396	95.1203	53.0045	53.4729	68.1103	58.3136	48.0182	41.3193	91.2833	107.244	109.934	71.3678	75.0649	92.3469	28.4568	31.4152	19.2704	47.4883	40.1969	44.1532
puuP	1357802	1359187	27.2312	47.6642	29.6454	18.8847	23.0726	20.3217	52.468	56.9541	55.5844	17.1046	18.6256	15.7016	13.2411	15.8871	12.8843	10.1221	12.2662	14.4838	5.66275	7.22051	5.85265	6.03987	1.89668	1.96516	31.7436	31.1531	38.2084	22.166	23.7469	27.7691	46.1954	47.7887	49.2269	20.7408	59.2626	63.4734
puuA	1359490	1360908	206.883	235.043	216.385	359.986	285.777	316.61	318.556	325.751	359.358	171.109	168.501	205.09	70.8874	81.0661	89.7938	105.262	133.965	117.696	76.2199	97.0388	80.2327	21.1028	18.6692	20.2291	640.81	649.177	681.219	1003.97	776.396	991.614	1361.04	1025.38	1438.32	788.003	2671.43	2835.66
puuD	1361120	1361884	109.992	141.821	111.357	176.984	170.312	138.877	101.095	112.315	120.87	84.5384	56.3535	82.9919	60.5604	81.0535	64.6707	71.4408	92.3301	72.0833	60.7553	87.8103	73.9129	22.2675	19.5265	23.5122	380.739	388.82	440.807	1190.57	920.733	1039.23	847.277	738.005	807.921	571.354	2584.5	2556.93
puuR	1361911	1362468	29.2166	41.8757	37.9099	39.6729	37.8628	29.111	68.7745	50.1197	63.189	56.223	43.9609	56.6566	156.355	192.567	188.895	118.89	140.571	144.715	48.9533	57.0231	49.7184	37.3858	30.705	28.8194	91.999	83.0397	105.223	169.065	140.55	169.682	108.062	123.501	125.625	98.8736	324.222	364.813
puuC	1362743	1364230	28.187	17.1884	31.2592	51.4457	37.8648	53.8196	41.2114	42.8298	42.1105	28.0226	24.1623	33.6771	57.9996	65.607	60.284	33.0036	45.0553	38.3735	17.7931	23.195	17.0148	6.0595	5.4367	6.05546	175.369	147.332	150.121	1092.91	742.678	867.121	344.545	238.786	337.709	113.192	768.982	771.116
puuB	1364232	1365512	33.0585	28.2759	38.0607	63.7634	58.6255	57.9424	48.5973	54.5596	43.5181	31.7427	29.5641	36.6046	60.8767	67.9754	73.9178	40.4609	47.7694	44.0042	21.6999	22.8942	18.3388	10.3033	6.78667	7.52228	191.662	181.407	176.644	950.778	681.487	766.21	425.844	300.432	461.755	135.794	937.843	897.901
puuE	1365550	1366815	19.2085	23.5613	20.6816	52.3027	33.33	42.4214	20.6446	22.5325	23.9101	12.2661	12.0035	15.0547	62.4324	65.9239	60.372	32.1568	37.8489	29.4581	12.0813	16.0791	11.3763	3.81405	3.3536	4.30198	99.3879	84.9404	95.529	414.247	288.887	340.774	237.774	169.78	219.781	72.003	467.257	449.342
pspF	1366935	1367912	22.2773	19.5932	22.1407	19.0414	27.7303	20.347	16.5088	16.0311	17.1491	25.2623	26.1256	33.6064	14.7822	10.4079	16.6031	18.5265	19.0218	21.0894	16.7153	15.159	15.1448	8.22295	7.64339	6.42109	14.2851	16.2928	19.3618	25.2764	24.4969	27.9765	24.6786	20.0486	24.4563	41.8589	32.016	29.3108
pspA	1368079	1368747	371.488	208.163	230.29	263.184	191.038	278.129	240.999	251.046	264.652	217.004	212.641	250.077	308.69	243.589	324.064	163.293	147.535	159.878	156.129	161.339	156.012	118.6	111.58	111.234	325.776	303.979	286.251	379.138	374.674	393.321	488.551	415.065	419.496	155.806	113.762	125.219
pspB	1368801	1369025	224.881	145.188	182.588	85.4142	90.7107	76.0499	300.838	300.986	328.085	220.982	256.631	238.768	169.865	164.68	166.686	84.225	130.238	101.378	64.9031	62.9485	60.8593	24.0586	44.4415	35.9159	368.782	353.074	396.116	169.477	235.603	188.692	341.857	386.218	244.651	54.6911	78.716	52.8565
pspC	1369025	1369384	291.757	247.101	246.818	106.202	122.677	107.198	186.988	199.552	200.277	84.069	108.57	128.546	149.076	157.875	153.996	77.9354	88.0608	79.0049	57.6594	58.5923	48.6509	47.1114	39.0791	56.686	247.168	270.092	270.346	109.864	121.155	147.806	1011.79	896.449	938.515	171.757	128.358	125.225
pspD	1369393	1369614	98.9967	142.377	116.644	47.6925	58.7958	35.8437	110.085	137.673	113.49	32.77	39.7602	57.1067	115.539	159.557	159.972	66.2971	64.9057	62.7794	17.7753	27.667	16.8193	5.73633	13.5102	14.9312	150.391	169.795	168.835	63.368	54.4504	56.0436	509.125	514.539	470.502	64.02	26.0772	37.5868
pspE	1369689	1370003	1034.81	1024.18	1198.13	856.116	981.427	918.705	102.605	74.9311	78.4103	179.05	174.876	205.75	96.2084	109.787	124.569	125.628	120.423	145.821	157.63	138.117	159.995	98.4241	92.4047	103.664	67.1772	59.456	83.1528	159.85	150.154	153.949	82.3205	73.7961	77.3315	104.792	114.504	113.026
ycjM	1370216	1371895	1.49828	1.26896	1.61319	2.12533	0.33213	1.43758	0.99058	1.41581	0.714	2.79898	2.01128	2.81274	1.47109	0.195698	0.836346	1.01876	0.674896	1.78033	1.98031	1.33568	1.58233	2.30067	0.361235	0.748555	1.01544	1.04234	0.774515	2.94666	0.559959	1.61602	1.4034	0.39839	0.890954	2.29939	0.307611	0.879371
ycjN	1371909	1373201	1.62141	4.94366	1.74575	1.83999	2.73161	5.75615	1.28638	0	1.15901	0.790171	2.05219	2.08723	0.136455	0	1.55155	0.132298	1.00163	1.5413	1.95446	2.1348	1.94668	0.995891	1.40731	3.24027	0.395599	0.902396	0.718424	1.5944	0.848364	1.52624	0.607489	0.517353	1.6198	1.493	0.665778	2.28392
ycjO	1373222	1374103	1.89952	1.20659	2.0452	2.69449	1.05268	1.82256	0.538223	1.61546	1.35781	0.925705	0.546407	1.71931	0.399651	2.23295	0.227211	0.968689	0.733398	1.28977	1.05446	1.17233	0.950243	0.364597	0.228987	0.237254	0.386212	1.10123	0.841652	0.933943	0.532436	0.83814	1.11201	0.757616	1.01659	1.21465	0.779976	1.67229
ycjP	1374090	1374932	0.993543	3.78663	2.13948	3.28849	3.30363	1.66826	1.40759	1.12662	1.4204	0.96838	0.857394	1.59873	1.04519	0.778629	1.42611	0.405338	0.383604	1.18057	0.78791	1.22637	0.994048	2.66983	0.718628	0.744573	2.22209	1.84319	1.98102	2.19824	1.48528	1.16904	3.48983	1.58508	2.83589	2.28715	1.83585	1.9993
ycjQ	1374963	1376015	6.76569	9.10083	20.5682	9.03267	8.64575	6.49157	10.149	6.76934	13.3708	9.5036	7.78474	11.6873	7.03363	5.61409	7.04547	6.33225	5.83906	6.62059	5.17603	4.91246	3.05274	2.75002	2.11097	3.9767	12.6232	9.96738	12.6965	11.7406	8.03191	12.6435	11.5561	8.46578	5.39584	8.34725	5.22938	7.60813
ycjR	1376034	1376822	0.530643	2.69654	4.5707	3.51271	2.11733	2.29114	2.10498	4.21203	2.27587	3.36182	2.13699	5.12321	2.45619	4.15859	2.7928	3.89677	2.45855	4.1435	2.86155	3.05664	3.18547	3.66669	1.0235	2.91624	2.15781	3.44551	5.40777	3.13083	2.97478	3.12186	5.21888	3.38631	4.54387	5.15765	4.13993	3.20342
ycjS	1376832	1377887	0.396854	1.00834	1.28187	0.375295	0.87972	1.5231	1.12447	0.900022	1.98575	1.74061	1.36989	1.91576	1.00196	1.24404	0.759515	1.94287	1.22579	1.88624	1.51065	0.65314	1.32352	0.609384	0.765451	0.198272	1.29102	1.47247	1.75841	0.975613	0.741589	0.466953	1.48689	0.633135	1.13275	1.62412	0.977732	1.59717
ycjT	1377884	1380151	1.48047	0.470203	3.18802	1.57505	1.88704	1.50927	1.25846	1.46893	1.98425	1.35279	0.745264	2.23337	1.47955	1.45029	0.973975	1.20798	1.07176	1.13089	0.939248	0.837563	1.48122	0.426246	0.624646	0.647198	1.80606	1.97407	1.72194	1.81977	1.65991	2.06859	1.64672	1.77144	1.18849	3.3134	2.96355	2.51365
ycjU	1380148	1380807	0	1.6106	2.04751	0.599453	0.281033	1.52052	0.718442	0	0	0.617835	0.364683	2.29501	0.266735	0.496772	0	0.258609	0.489485	0.860817	0.402155	1.04325	0.422808	0.973359	0.611321	0.633392	0.257766	1.46997	0.561736	1.87	0.236906	0.745856	0.296873	0.337099	2.26165	0.648545	0	0.956678
ycjV	1381777	1381902	3.09876	0.984176	5.42165	3.66302	1.54555	4.45981	2.63407	3.07459	2.21504	2.83151	2.22843	2.9606	2.60786	2.1249	2.22394	1.73828	1.49552	2.36705	1.2287	0.637488	1.42098	0.594781	0.186777	1.54816	3.15021	3.59295	2.40278	2.47581	1.30287	1.36729	2.35829	0.823951	3.04041	2.97225	1.11335	2.33835
ompG	1381947	1382852	0.462342	0	2.9868	1.31168	0.614933	1.99624	1.57204	2.09708	0.33049	1.3519	0.53198	0.557973	1.36185	0.724665	2.21212	0.565868	0.357017	2.98232	0.586642	0.760919	0.154192	0.709942	0.222941	0.923959	0.564022	0.857723	1.22914	2.04589	0	0.544007	1.29918	0.737613	0.659835	5.20334	0.759382	1.62814
ycjW	1382963	1383961	11.744	18.1169	9.03193	11.106	12.2729	10.6646	14.7367	13.7927	12.2924	15.1259	11.3412	13.3295	38.2989	25.6388	27.6939	40.2122	39.1896	38.874	26.0775	24.1603	25.878	15.7792	15.9776	12.9921	17.3969	16.7295	16.5401	27.0151	28.3727	30.3512	23.3756	27.6583	17.6585	19.7398	23.2504	23.8434
ycjX	1384117	1385514	41.6969	48.7803	37.1431	41.4175	45.351	58.2843	54.0586	52.3843	52.5352	42.5413	45.216	44.5291	33.8291	27.5055	26.9831	39.7743	42.0428	47.662	42.4399	35.9167	39.117	27.1769	27.7726	30.7236	47.9395	47.8598	43.7294	37.3152	27.8037	33.0021	83.1701	85.0276	91.4028	49.2595	45.8215	42.255
ycjF	1385511	1386572	41.0403	62.1648	57.784	81.7266	68.7565	80.0803	120.759	121.266	104.652	67.5015	65.1571	64.1339	60.9411	67.1091	54.5658	70.9981	67.4959	68.3258	63.9659	51.7944	56.9856	37.266	30.8261	36.6707	106.391	100.479	107.008	54.9086	44.5396	47.1287	88.7105	86.8804	101.091	59.9557	56.389	56.7773
tyrR	1386720	1388261	66.3726	89.1587	82.2993	69.7124	68.7412	68.5119	102.202	105.491	104.222	123.02	125.822	117.744	70.9671	68.8565	65.986	78.46	81.9199	75.9115	67.6495	72.0775	65.2269	81.4503	83.6846	72.9797	122.229	118.717	121.733	119.567	115.489	133.788	84.2086	74.2096	82.4954	69.2986	69.5863	68.8331
tpx	1388305	1388811	7522.81	6857.15	7621.51	7274.67	7950.22	8042.29	3920.83	3766.7	3857.69	5182.15	4728.08	5023.24	11496.7	10788.8	12633.8	7637.61	8617.19	8258.4	6362.24	6351.54	6812.64	3732.83	4124.98	3996.83	4067.06	4206.02	4178.89	6643.11	7278.74	7085.45	8310.71	8555.54	8686.38	10643.4	10420.2	10878.1
ycjG	1388930	1389895	121.44	133.341	138.225	104.179	106.911	110.486	72.506	76.2302	75.0263	53.4752	59.1363	59.6703	50.9184	59.1421	50.841	45.1205	44.7106	41.3758	29.8547	32.1211	29.2182	7.6588	12.339	13.6513	84.303	89.5132	87.0543	47.3405	39.5508	42.6119	124.718	133.314	128.129	90.9669	66.962	77.4573
mpaA	1389870	1390598	65.4517	84.6095	93.3435	42.8929	50.3993	46.549	90.1248	95.7029	74.6934	63.2344	54.1704	61.2055	78.7591	87.2894	70.3236	72.8462	67.1668	67.8317	33.5107	34.253	33.3169	7.49367	13.8424	11.7606	84.5155	100.92	100.739	61.5388	63.0849	71.2705	80.6666	95.2609	83.1677	78.4194	59.645	59.2108
ymjC	1390725	1390862	14.9032	0	6.41843	5.63741	1.32145	1.42993	15.2019	13.5195	2.13061	8.71542	6.85915	5.99524	21.3218	21.023	24.2439	14.5922	4.60324	7.08342	0.945493	6.13187	1.9881	0	2.87451	2.97829	13.3325	8.29436	19.8102	14.655	5.56981	12.2749	8.3756	6.34033	10.6346	3.04954	4.89559	5.9979
ymjD	1390868	1390933	12.1817	0	6.55796	0	8.10108	2.92204	20.7099	6.90669	13.0615	8.90488	3.50413	12.2511	25.6298	42.96	20.3996	14.9094	18.8133	22.7462	3.86419	0	2.03132	0	0	0	9.90718	14.1245	24.289	2.99471	20.4872	3.58335	19.9679	35.6299	26.0778	9.3475	2.50101	3.06414
ycjY	1390933	1391853	47.7578	38.1368	35.7494	13.7641	17.5436	12.0012	53.0971	48.9971	46.1677	25.934	23.2888	26.1649	59.3313	55.9627	53.0994	21.8961	22.8294	24.2433	7.06971	6.54995	8.49459	3.49208	1.75457	1.1362	23.3044	26.7906	30.2298	5.8144	8.32939	9.09799	30.2482	32.8956	34.079	22.3369	13.8205	16.0171
pgrR	1391991	1392890	15.3587	13.0079	11.5255	6.16182	11.1423	6.47508	16.6161	15.8326	9.3152	14.9697	8.836	14.7909	17.2341	19.696	14.697	17.2787	22.1025	16.2747	11.9584	14.362	12.4173	10.3626	11.8944	12.5563	18.9257	23.7441	21.0343	17.1624	18.9595	16.7025	20.7071	23.2654	13.9486	21.1897	13.7597	16.1555
mppA	1393227	1394840	92.7866	93.7736	91.2275	63.9046	66.026	55.3615	61.2715	62.1858	68.5549	63.0776	64.8947	62.0013	39.1532	33.4045	39.5448	43.4742	45.5585	48.9719	49.22	48.7637	46.2002	38.9118	41.2324	37.9166	64.8929	55.2086	66.2176	64.0223	55.5617	57.9519	66.7043	63.9944	62.3159	69.2709	54.3216	57.7923
ynaI	1394891	1395922	8.12114	7.22204	6.12077	6.14396	9.90131	7.2077	17.7185	17.4969	15.3836	20.7781	20.5576	20.9086	11.1062	14.0018	12.2397	11.5962	13.7964	13.2341	16.1008	9.18892	12.3233	10.288	10.1816	12.9836	20.4748	22.9758	21.95	26.9524	23.8259	16.9612	12.5513	10.581	8.98237	15.7869	15.8397	13.6865
insH1	1396076	1397092	36.2585	40.8288	41.2573	18.7029	25.026	18.3831	59.0739	55.1316	58.0214	34.1354	40.7716	38.2884	64.3232	60.3827	69.59	42.5283	41.5206	41.1255	23.9182	24.073	24.1846	20.8786	26.623	20.7911	59.3119	43.3787	55.8646	38.2882	34.6475	34.1789	52.873	47.5478	43.2202	39.2045	29.2692	29.8484
ynaJ	1397365	1397622	1101.39	986.005	1015.96	1111.61	1261.44	1134.79	2054.96	1957.37	2325.05	2151.71	2182.55	2241.26	847.639	721.816	814.342	570.213	632.271	630.855	1017.48	1026.91	968.237	590.941	670.075	550.265	1399.93	1728.87	1856.45	1806.67	1746.41	1777.18	1907.18	1882.17	1746.52	1551.08	1383.86	1485.65
uspE	1397672	1398622	1010.58	1034.25	1065.79	594.49	573.622	644.806	617.378	577.469	582.566	308.077	347.978	340.081	656.219	615.22	785.145	323.865	336.605	358.944	119.48	106.035	104.166	36.5285	36.7495	34.5547	715.661	769.659	758.525	303.021	279.233	298.309	943.282	947.869	1013.48	543.341	386.563	379.192
[truncated: 3,001 more rows]
